# Supplementary material for: Global latitudinal patterns in leaf herbivory are related to variation in climate, rather than phytochemicals or mycorrhizal types
Source: Natl Sci Rev. 2023 Sep 8;10(12):nwad236. doi: 10.1093/nsr/nwad236 (PMC10632796; doi:10.1093/nsr/nwad236)
Supplement: nwad236_Supplemental_Files [file nwad236_supplemental_files.zip]

Archive with 3 entries (3 files):
- HerbivoryData.xlsx
- supplementary.rar
- Tang et al 2023_supplementary data.docx
