# Supplementary material for: Global latitudinal patterns in leaf herbivory are related to variation in climate, rather than phytochemicals or mycorrhizal types
Source: Natl Sci Rev. 2023 Sep 8;10(12):nwad236. doi: 10.1093/nsr/nwad236 (PMC10632796; doi:10.1093/nsr/nwad236)
Supplement: nwad236_Supplemental_Files [file nwad236_supplemental_files.zip › HerbivoryData.xlsx]

## Sheet: HerbivoryData
Species	Family	Genus	Latitude	Longitude	Lat	Adjusted_lat	Hemisphere	Elevation	MAT	MAP	Location	Herbivory	HerbivoryPro	PD	GF	MycorrType	References	Source	Bio2	Bio3	Bio4	Bio5	Bio6	Bio7	Bio8	Bio9	Bio10	Bio11	Bio13	Bio14	Bio15	Bio16	Bio17	Bio18	Bio19	PET	AI	SRAD
Abies balsamea	Pinaceae	Abies	45.26	-81.36	45.26	46.8366	N	175	6.6	245.5	188	3.4	0.034	8	Woody	EcM	Johnson Unpublished	Zhang	7.78333	25.1888	850.483	22.8	-8.1	30.9	4.88333	-0.8	17.4167	-3.3	90	52	17.6393	254	169	223	190	965	0.8886	12698.8
Abies grandis	Pinaceae	Abies	46.94	-121.33	46.94	50.1382	N	355	10	2300	97	0.33	0.0033	8	Woody	EcM	Schowalter & Ganio 1998	Zhang	9.08333	33.642	650.702	21.2	-5.8	27	-1.88333	13	13.3333	-2.58333	245	20	72.4054	675	87	96	631	929	1.4294	12772.5
Abies grandis	Pinaceae	Abies	47.45	-120.44	47.45	55.2968	N	871	13	1035	79	0.1	0.001	8	Woody	EcM	Shaw et al. 2006	Zhang	12.1083	34.8943	819.982	26.9	-7.8	34.7	-2.18333	17	17.2667	-2.85	95	11	69.0258	260	48	50	240	1243	0.4035	13416.9
Abuta panamensis	Menispermaceae	Abuta	18.36	-95.07	18.36	21.7924	N	381	25.5	1432.3	6	13	0.13	6	Non-woody	AM	Delacruz & Dirzo 1987	Zhang	8.59167	54.724	229.47	32.7	17	15.7	25.9833	23.8	26.8833	21.2833	308	20	73.8308	842	81	576	199	1681	1.0515	16467.8
Abutilon theophrasti	Malvaceae	Abutilon	41.83	123.58	41.83	42.3345	N	56	8.5	698.5	Shenyang	0.03	0.0003	7	Non-woody	AM	Huang et al.2020	Our own searched data	11.2583	24.2636	1296.15	28.1	-18.3	46.4	22.7167	-9.38333	22.7167	-9.38333	171	4	103.329	417	16	417	16	1183	0.5604	14154
Acacia drepanolobium	Fabaceae	Acacia	0.17	37.52	0.17	17.0168	N	1870	25.9	2714	254	25	0.25	8	Woody	EcM-AM	Stanton & Palmer 2011	Zhang	13.7167	82.6305	78.9515	26.9	10.3	16.6	18.0333	17.2	19.0167	17.2	310	16	94.361	665	53	423	53	1647	0.8062	17706.3
Acacia falcata	Fabaceae	Acacia	-35.4	150.17	35.4	37.7964	S	266	16.1	1080	204	5.58	0.0558	8	Woody	EcM-AM	Andrew & Hughes 2005	Zhang	9.06667	47.2222	371.923	24.3	5.1	19.2	19.3833	10.9	19.4167	10.2667	114	48	21.3432	296	176	256	205	1426	0.6904	16660.2
Acacia falcata	Fabaceae	Acacia	-35.36	151.1	35.36	36.7744	S	157	17.6	1300	205	5.66	0.0566	8	Woody	EcM-AM	Andrew & Hughes 2005	Zhang	8.68333	45.7018	384.139	25.5	6.5	19	21.0667	12.4333	21.2	11.6833	144	60	28.4999	425	197	373	239	1490	0.8172	16782.4
Acacia falcata	Fabaceae	Acacia	-29.46	152.9	29.46	30.2798	S	91	19.3	1100	214	3.3	0.033	8	Woody	EcM-AM	Andrew & Hughes 2005	Zhang	10.0167	48.6246	388.622	28	7.4	20.6	23.0333	14.4833	23.25	13.6333	160	30	48.362	450	112	439	134	1634	0.6808	17709.8
Acacia falcata	Fabaceae	Acacia	-26.7	152.6	26.7	32.2586	S	617	20.6	1150	215	5.3	0.053	8	Woody	EcM-AM	Andrew & Hughes 2005	Zhang	8.75	45.5729	394.291	25.9	6.7	19.2	21.1667	12.3333	21.3	11.6	228	35	53.2379	564	140	551	148	1514	0.8894	17935.2
Acacia farnesiana	Fabaceae	Acacia	-14.88	-44	14.88	19.3755	S	499	24.4	871	Minas Gerais 3	0	0	8	Woody	EcM-AM	Fonseca et al. 2018	Our own searched data	11.9417	68.6303	134.251	32.2	14.8	17.4	24.75	22.2167	25.3333	22.2167	196	1	98.0389	495	6	242	6	1715	0.4836	17395.5
Acacia floribunda	Fabaceae	Acacia	-33.33	151.17	33.33	35.6543	S	258	20	1125.3	26	10.08	0.1008	8	Woody	EcM-AM	Moles & Westoby 2000	Zhang	9.75	47.3301	405.428	25.9	5.3	20.6	20.7167	11.7667	20.95	10.8833	142	51	32.1628	416	172	364	196	1470	0.7731	16788.5
Acacia gaumeri	Fabaceae	Acacia	21.06	-89.17	21.06	21.1501	N	10	25.8	741	153	2.45	0.0245	8	Woody	EcM-AM	Campo & Dirzo 2003	Zhang	13.2167	67.432	199.998	35.4	15.8	19.6	27.1167	25.2833	27.7833	22.9833	165	19	68.525	435	75	331	104	1876	0.4907	17850.2
Acacia langsdorfii	Fabaceae	Acacia	-14.88	-44	14.88	19.3755	S	499	24.4	871	Minas Gerais 3	0	0	8	Woody	EcM-AM	Fonseca et al. 2018	Our own searched data	11.9417	68.6303	134.251	32.2	14.8	17.4	24.75	22.2167	25.3333	22.2167	196	1	98.0389	495	6	242	6	1715	0.4836	17395.5
Acacia obtusata	Fabaceae	Acacia	-33.39	151.8	33.39	34.7233	S	148	16.9	1136.6	80	8.9	0.089	8	Woody	EcM-AM	Nooten & Hughes 2014	Zhang	9.05	46.4103	387.599	25.6	6.1	19.5	21.0333	12.35	21.1667	11.55	147	60	28.8339	429	198	374	238	1483	0.8287	16724.4
Acacia obtusata	Fabaceae	Acacia	-33	150.36	33	39.5405	S	726	14.4	1091.8	81	18.7	0.187	8	Woody	EcM-AM	Nooten & Hughes 2013	Zhang	10.2083	44.9706	461.275	25.6	2.9	22.7	18.9667	7.93333	19.4167	7.93333	118	49	25.5533	312	167	299	167	1450	0.634	16969.3
Acacia terminalis	Fabaceae	Acacia	-33.39	151.14	33.39	34.2999	S	101	20	1125.3	21	29.06	0.2906	8	Woody	EcM-AM	Moles & Westoby 2000	Zhang	9.76667	47.6423	399.837	26.4	5.9	20.5	21.35	12.5167	21.5833	11.65	130	48	31.1776	387	168	338	189	1527	0.6957	16891.3
Acalypha australis	Euphorbiaceae	Acalypha	41.83	123.58	41.83	42.3345	N	56	8.5	698.5	Shenyang	2.75	0.0275	8	Non-woody	AM	Huang et al.2020	Our own searched data	11.2583	24.2636	1296.15	28.1	-18.3	46.4	22.7167	-9.38333	22.7167	-9.38333	171	4	103.329	417	16	417	16	1183	0.5604	14154
Acalypha diversifolia	Euphorbiaceae	Acalypha	9.08	-79.5	9.08	9.70162	N	69	27	2600	12	11.69	0.1169	8	Woody	AM	Richards & Coley 2007	Zhang	6.80833	74.8168	71.3015	31.5	22.4	9.1	25.95	27.5333	27.7	25.95	331	22	68.7808	943	137	163	943	1665	1.1786	18252.4
Acalypha skutchii	Euphorbiaceae	Acalypha	18.58	-95.08	18.58	20.1295	N	172	23.6833	2104.8	San Andres Tuxtlas	8.46	0.0846	8	Woody	AM	Mendes et al.2021	Mendes	8.81667	57.2511	216.095	32.5	17.1	15.4	25.7167	23.8833	26.9	21.6167	414	31	69.1863	1058	125	633	329	1705	1.339	16375.4
Acalypha skutchii	Euphorbiaceae	Acalypha	18.36	-95.07	18.36	21.7924	N	381	25.5	1432.3	6	24	0.24	8	Woody	AM	Delacruz & Dirzo 1987	Zhang	8.59167	54.724	229.47	32.7	17	15.7	25.9833	23.8	26.8833	21.2833	308	20	73.8308	842	81	576	199	1681	1.0515	16467.8
Acanthus ilicifolius	Acanthaceae	Acanthus	-18.01	146.02	18.01	18.0821	S	8	26.2	1771.3	19	3.9	0.039	7	Woody	NM-AM	Robertson & Duke 1987	Zhang	9.04167	52.8752	286.281	31.6	14.5	17.1	26.9333	22.4333	27.15	20.1167	418	47	77.6744	1049	162	854	228	1944	0.9854	19981.5
Acanthus ilicifolius	Acanthaceae	Acanthus	-19.17	147.03	19.17	19.3141	S	16	25.9	2047.7	23	2.6	0.026	7	Woody	NM-AM	Robertson & Duke 1987	Zhang	7.28333	46.688	303.684	30.4	14.8	15.6	26.7167	20.0333	26.8333	19.4	237	12	99.4323	668	47	596	56	1946	0.5389	20578.9
Acer davidii	Sapindaceae	Acer	29.16	118.53	29.16	30.9618	N	200	16.7	1800	Xingangshan	7.72	0.0772	8	Woody	AM	Schuldt et al. 2017	Our own searched data	7.83333	25.9382	816.773	30.1	-0.1	30.2	19.3	6.91667	25.05	4.96667	303	43	54.7687	770	172	599	220	1166	1.4996	14529.8
Acer monspessulanum	Sapindaceae	Acer	40.8	-2.16	40.8	48.9892	N	909	9.675	605.9	Parque Natural do Alto Tajo	2.81	0.0281	8	Woody	AM	Mendes et al.2021	Mendes	12.3417	40.2009	653.224	29.7	-1	30.7	8.06667	20.4167	20.4167	4.55	63	16	38.3984	185	66	66	146	1451	0.3513	15439.1
Acer negundo	Sapindaceae	Acer	35.54	-84.2	35.54	37.6121	N	230	13.9	1322	73	41	0.41	8	Woody	AM	Sanders et al. 2004	Zhang	13.4583	39.8176	786.841	31.4	-2.4	33.8	5.95	20.15	23.9667	4.53333	145	82	14.9505	386	281	345	365	1330	1.0273	15055.1
Acer negundo	Sapindaceae	Acer	55.05	60.1	55.05	58.3473	N	366	1.8	556	Chelyabinsk oblast	0.86	0.0086	8	Woody	AM	Veselkin et al. 2019	Our own searched data	9.825	23.7893	1187.96	23.5	-17.8	41.3	16.7167	-10.4333	16.7167	-12.35	95	20	49.0146	226	66	226	77	833	0.641	11176.6
Acer negundo	Sapindaceae	Acer	45.42	-93.17	45.42	47.9245	N	278	6.20417	744	Cedar Creek	6.6	0.066	8	Woody	AM	Grossman et al. 2019	Our own searched data	11.9583	26.3981	1204.53	27.7	-17.6	45.3	20.1667	-9.56667	20.1667	-9.56667	111	20	52.6796	311	68	311	68	1037	0.7169	12778
Acer oblongum	Sapindaceae	Acer	-5.05	38.3	5.05	12.032	S	775	18	1074.7	85	4.52	0.0452	8	Woody	AM	Dawson et al. 2009	Zhang	10.325	66.1859	189.702	32.3	16.7	15.6	25.1833	22.15	26.6	22.0333	187	21	67.434	427	86	218	89	1536	0.5747	15005.8
Acer pensylvanicum	Sapindaceae	Acer	37.22	-80.3	37.22	48.9317	N	1300	11	34.7	412	3.27	0.0327	8	Woody	AM	Marquis 1988	Zhang	13.075	38.4559	800.419	29.4	-4.6	34	19.9667	2.1	21.9	2.1	101	68	12.8817	287	210	280	210	1255	0.8126	14390.1
Acer platanoides	Sapindaceae	Acer	58.4	26.66	58.4	58.9676	N	63	4.925	606.2	Tahtvere	0.4	0.004	8	Woody	AM	Mendes et al.2021	Mendes	8.10833	25.7407	848.968	22.6	-8.9	31.5	14.55	-0.766667	15.9833	-4.9	79	28	34.6577	223	90	221	106	732	0.8404	9466.92
Acer platanoides	Sapindaceae	Acer	57.78	27.36	57.78	58.762	N	109	4.625	619.4	Vorumaa	1.66	0.0166	8	Woody	AM	Mendes et al.2021	Mendes	7.60833	24.7024	855.566	21.8	-9	30.8	15.9333	-0.733333	15.9333	-5.11667	82	30	33.0503	229	97	229	114	740	0.8633	9572
Acer platanoides	Sapindaceae	Acer	53.1	23.15	53.1	54.6541	N	172.5	6.91667	584	Bialystok	3.06	0.0306	8	Woody	AM	Kozlov et al. 2017	Our own searched data	8.56667	29.7454	779.721	22.7	-6.1	28.8	16.4833	-1.73333	16.4833	-2.58333	84	25	35.5676	219	89	219	97	795	0.7345	10443.3
Acer platanoides	Sapindaceae	Acer	50.1	14.5	50.1	52.645	N	282.5	9.77917	499	Prague	1.12	0.0112	8	Woody	AM	Kozlov et al. 2017	Our own searched data	8.20833	30.0672	726.034	24.8	-2.5	27.3	17.25	0.966667	18.7833	0.966667	74	20	49.0905	210	67	209	67	959	0.5198	10528.9
Acer platanoides	Sapindaceae	Acer	51.1	10.5	51.1	54.2532	N	350	7.5	590	99	3.6	0.036	8	Woody	AM	Sobek et al. 2009	Zhang	8.025	32.2289	642.839	22	-2.9	24.9	16.1667	3.7	16.1667	0.433333	79	45	16.0297	207	147	207	162	814	0.8576	10099.7
Acer platanoides	Sapindaceae	Acer	39.63	-79.95	39.63	42.4138	N	309	10.19	68.4	447	2.3	0.023	8	Woody	AM	Adams et al. 2009	Zhang	12.7083	35.5976	882.817	29.4	-6.3	35.7	20	0.166667	21.9833	0.166667	110	64	17.0755	314	215	313	215	1207	0.8723	13205.3
Acer platanoides	Sapindaceae	Acer	39.67	-83.92	39.67	42.3547	N	298	10.5	43.7	448	3.15	0.0315	8	Woody	AM	Adams et al. 2009	Zhang	11.2167	30.7306	945.418	29.2	-7.3	36.5	20.3167	-1.1	22.3333	-1.1	113	58	20.5197	312	192	292	192	1202	0.8391	13454
Acer platanoides	Sapindaceae	Acer	39.88	-75.33	39.88	40.1052	N	25	12.29	112.1	452	2.1	0.021	8	Woody	AM	Adams et al. 2009	Zhang	10.4667	30.2505	900.454	30.1	-4.5	34.6	22.8	1.23333	23.45	1.23333	113	72	12.5015	318	251	308	251	1303	0.8624	13761.4
Acer platanoides	Sapindaceae	Acer	40.55	-74.51	40.55	40.6761	N	14	9.95	217.6	457	1	0.01	8	Woody	AM	Adams et al. 2009	Zhang	11.9333	32.6941	911.974	30.3	-6.2	36.5	22.05	0.2	22.7333	0.2	129	75	12.8147	351	269	343	269	1274	0.9708	13597.2
Acer platanoides	Sapindaceae	Acer	40.75	-74.42	40.75	41.705	N	106	11.34	241.2	458	0.9	0.009	8	Woody	AM	Adams et al. 2009	Zhang	11.7167	32.2773	903.664	29.2	-7.1	36.3	21.05	-0.616667	21.7333	-0.616667	127	79	11.3453	355	278	345	278	1208	1.0617	13523.2
Acer platanoides	Sapindaceae	Acer	40.78	-74.5	40.78	41.8881	N	123	9.95	241.2	459	0.6	0.006	8	Woody	AM	Adams et al. 2009	Zhang	11.8583	32.5778	903.773	29	-7.4	36.4	20.8	-0.866667	21.5	-0.866667	126	80	11.1835	356	278	347	278	1183	1.0863	13493.8
Acer platanoides	Sapindaceae	Acer	40.79	-106.47	40.79	62.9522	N	2460	11.89	155.5	460	1.5	0.015	8	Woody	AM	Adams et al. 2009	Zhang	16.375	41.351	856.742	25	-14.6	39.6	6.95	-5.7	13.7667	-7.33333	72	49	11.5052	206	161	183	166	1331	0.5431	15790.1
Acer platanoides	Sapindaceae	Acer	40.8	-74.23	40.8	41.5928	N	88	11.34	241.2	461	1.8	0.018	8	Woody	AM	Adams et al. 2009	Zhang	10.875	30.5478	907.846	29.4	-6.2	35.6	21.6167	-0.133333	22.3333	-0.133333	122	79	10.5174	347	277	336	277	1263	1.0058	13517.2
Acer platanoides	Sapindaceae	Acer	40.89	-73.97	40.89	41.2774	N	43	11.34	261.9	462	1.5	0.015	8	Woody	AM	Adams et al. 2009	Zhang	10.0917	29.1667	898.328	29.3	-5.3	34.6	21.8667	0.333333	22.5167	0.333333	113	76	10.2008	325	266	314	266	1275	0.9496	13453.6
Acer platanoides	Sapindaceae	Acer	40.95	-72.83	40.95	41.2653	N	35	10.87	282.7	463	2.5	0.025	8	Woody	AM	Adams et al. 2009	Zhang	9.46667	28.7741	864.346	27.8	-5.1	32.9	2.8	18.9667	21.5167	0.25	103	82	8.82685	302	258	264	285	1184	0.9453	13654.7
Acer platanoides	Sapindaceae	Acer	40.98	-73.9	40.98	40.98	N	0	11.89	261.9	464	1.9	0.019	8	Woody	AM	Adams et al. 2009	Zhang	10.6833	30.4368	895.729	29.5	-5.6	35.1	9.85	0.266667	22.3333	0.266667	109	74	9.94307	314	257	302	257	1264	0.9259	13532.7
Acer platanoides	Sapindaceae	Acer	41.11	-74.23	41.11	43.3532	N	249	9.67	304.9	465	1.5	0.015	8	Woody	AM	Adams et al. 2009	Zhang	10.9917	30.703	907.3	27.8	-8	35.8	18.3833	-1.8	20.6333	-1.8	122	83	9.82099	350	285	338	285	1136	1.1528	13319.8
Acer platanoides	Sapindaceae	Acer	41.45	-71.45	41.45	41.5401	N	10	10.74	336.1	480	1.05	0.0105	8	Woody	AM	Adams et al. 2009	Zhang	9.725	29.2922	857.235	26.7	-6.5	33.2	2.13333	17.75	20.4833	-0.516667	122	79	11.4887	340	267	272	311	1100	1.1059	13493.8
Acer platanoides	Sapindaceae	Acer	41.55	-72.65	41.55	41.8563	N	34	9.48	292.2	485	1.6	0.016	8	Woody	AM	Adams et al. 2009	Zhang	11.0917	30.5556	919.821	29	-7.3	36.3	9.05	-0.233333	21.6	-1.16667	109	87	6.29837	315	283	293	287	1185	1.0106	13304.4
Acer platanoides	Sapindaceae	Acer	42.27	-71.7	42.27	43.7745	N	167	8.77	364.7	494	0.9	0.009	8	Woody	AM	Adams et al. 2009	Zhang	11.775	31.2334	947.86	27.6	-10.1	37.7	4.78333	-2.43333	20.1333	-3.21667	116	90	6.1723	323	291	303	293	1096	1.105	13084.5
Acer platanoides	Sapindaceae	Acer	42.32	-71.64	42.32	43.1308	N	90	8.77	364.7	496	1.9	0.019	8	Woody	AM	Adams et al. 2009	Zhang	12.1	31.7585	951.126	28.1	-10	38.1	5.01667	-2.23333	20.4333	-3.01667	114	88	6.33688	319	288	296	289	1110	1.0736	13124.8
Acer platanoides	Sapindaceae	Acer	42.58	23.3	42.58	57.6791	N	1676	9.18	1084.3	502	6.7	0.067	8	Woody	AM	Adams et al. 2009	Zhang	9.75833	34.7272	685.398	19.2	-8.9	28.1	7.35	-4.58333	12.0833	-4.58333	86	41	25.3873	245	142	215	142	915	0.7799	12989.7
Acer platanoides	Sapindaceae	Acer	42.67	23.33	42.67	48.1114	N	604	9.18	1084.3	504	3.3	0.033	8	Woody	AM	Adams et al. 2009	Zhang	11.2167	35.0521	785.763	27.4	-4.6	32	17.7833	0.266667	19.55	0.266667	80	33	28.9018	221	110	196	110	1115	0.5555	12685.2
Acer platanoides	Sapindaceae	Acer	42.85	-76.98	42.85	44.2284	N	153	8.11	471.7	505	3	0.03	8	Woody	AM	Adams et al. 2009	Zhang	10.25	28.3934	949.383	27.6	-8.5	36.1	20.4667	-2.16667	20.4667	-2.93333	91	46	20.7481	256	151	256	161	1078	0.8132	12630.4
Acer platanoides	Sapindaceae	Acer	44.53	-73.46	44.53	45.4399	N	101	6.54	197.7	529	2.4	0.024	8	Woody	AM	Adams et al. 2009	Zhang	10.9	27.0471	1055.02	27.1	-13.2	40.3	18.6167	-5.3	19.7167	-6.4	94	41	22.8108	253	139	249	145	988	0.8112	12619.4
Acer platanoides	Sapindaceae	Acer	44.63	-66.93	44.63	44.9723	N	38	6.26	130.7	531	2.2	0.022	8	Woody	AM	Adams et al. 2009	Zhang	9.15833	28.1795	830.059	22.1	-10.4	32.5	-1.4	16.05	16.05	-4.26667	132	75	18.7193	380	236	236	336	861	1.444	12603.3
Acer platanoides	Sapindaceae	Acer	45.01	6.46	45.01	60.2442	N	1691	4.41	1102.3	535	9.05	0.0905	8	Woody	AM	Adams et al. 2009	Zhang	8.60833	32.3622	654.655	19.4	-7.2	26.6	1.13333	12.4833	12.5167	-3.2	142	71	18.2816	402	252	253	357	964	1.353	14490.6
Acer platanoides	Sapindaceae	Acer	45.05	6.13	45.05	54.095	N	1004	4.46	1102.3	537	13.8	0.138	8	Woody	AM	Adams et al. 2009	Zhang	10.6417	36.0734	687.074	24.5	-5	29.5	4.15	16.1667	16.45	-0.35	124	60	18.2032	329	224	227	278	1069	0.9972	14057.2
Acer platanoides	Sapindaceae	Acer	45.05	5.85	45.05	56.086	N	1225	9.72	1097.9	539	29.4	0.294	8	Woody	AM	Adams et al. 2009	Zhang	8.98333	34.0278	635.656	22.2	-4.2	26.4	3.83333	15.25	15.25	-0.166667	142	69	17.4912	376	263	263	310	1050	1.1833	13696.8
Acer platanoides	Sapindaceae	Acer	45.06	6.01	45.06	55.4924	N	1158	4.46	1102.3	540	15.9	0.159	8	Woody	AM	Adams et al. 2009	Zhang	9.75833	34.9761	657.69	23.1	-4.8	27.9	3.88333	15.4667	15.6833	-0.333333	133	65	18.4428	353	241	242	297	1080	1.052	14141.5
Acer platanoides	Sapindaceae	Acer	45.51	-122.65	45.51	45.6812	N	19	10.62	425.6	551	0.1	0.001	8	Woody	AM	Adams et al. 2009	Zhang	10.7333	41.4414	572.051	27.1	1.2	25.9	5.46667	18.95	18.9667	5.08333	162	19	58.3981	461	85	88	425	1153	0.9029	12398
Acer platanoides	Sapindaceae	Acer	46.86	-113.99	46.86	55.6978	N	981	5.58	240.5	564	0.1	0.001	8	Woody	AM	Adams et al. 2009	Zhang	13.9167	36.7194	877.979	29.3	-8.6	37.9	11.8833	2.98333	18.4167	-3.36667	45	19	27.5744	116	69	97	82	1293	0.2666	13756.7
Acer platanoides	Sapindaceae	Acer	47.35	7.37	47.35	51.1878	N	426	8.55	969.2	571	3.9	0.039	8	Woody	AM	Adams et al. 2009	Zhang	8.65833	33.69	646.538	23.4	-2.3	25.7	15.4667	2.56667	17.1833	1.3	102	58	18.7909	292	178	280	192	890	1.041	11715.8
Acer platanoides	Sapindaceae	Acer	47.38	8.55	47.38	51.9205	N	504	8.18	977.2	572	2.3	0.023	8	Woody	AM	Adams et al. 2009	Zhang	8.03333	31.2581	667.163	23.6	-2.1	25.7	17.6333	2.46667	17.6333	1.26667	132	64	23.9086	375	207	375	220	895	1.2401	11434.2
Acer platanoides	Sapindaceae	Acer	47.79	6.52	47.79	51.6729	N	431	8.19	844.4	574	24.75	0.2475	8	Woody	AM	Adams et al. 2009	Zhang	9.275	35.8108	634.388	23.5	-2.4	25.9	2.28333	4.95	16.9833	1.45	111	76	12.2527	314	244	258	296	901	1.2182	11764.9
Acer platanoides	Sapindaceae	Acer	48.07	9.78	48.07	53.3313	N	584	8.1	903.7	575	3.2	0.032	8	Woody	AM	Adams et al. 2009	Zhang	8.11667	31.3385	681.444	22.2	-3.7	25.9	16.3	0.8	16.3	-0.416667	113	46	31.3775	321	146	321	150	826	1.0838	11243.2
Acer platanoides	Sapindaceae	Acer	48.17	19.03	48.17	50.5934	N	269	8.41	1076.9	577	1.1	0.011	8	Woody	AM	Adams et al. 2009	Zhang	9.90833	31.656	808.631	26.4	-4.9	31.3	17.85	1.05	19.3167	-0.666667	69	33	22.8053	191	104	182	116	1010	0.5938	11760.8
Acer platanoides	Sapindaceae	Acer	48.38	19.2	48.38	54.9926	N	734	8.4	1076.9	582	1.3	0.013	8	Woody	AM	Adams et al. 2009	Zhang	9.49167	32.0664	760.945	22.3	-7.3	29.6	14.2333	-1.71667	15.6667	-3.05	93	44	23.826	256	137	252	149	876	0.9	11446.2
Acer platanoides	Sapindaceae	Acer	48.57	19.11	48.57	51.1195	N	283	5.43	1098.4	589	0.9	0.009	8	Woody	AM	Adams et al. 2009	Zhang	10.5083	33.3598	789.967	25.5	-6	31.5	16.7167	0.2	18.0667	-1.41667	80	37	22.199	211	118	208	128	917	0.7282	11332.5
Acer platanoides	Sapindaceae	Acer	48.58	19.1	48.58	51.1566	N	286	5.43	1098.4	590	1.2	0.012	8	Woody	AM	Adams et al. 2009	Zhang	10.5083	33.2542	789.803	25.5	-6.1	31.6	16.7	0.15	18.0167	-1.45	79	37	21.8987	210	118	207	129	922	0.7233	11354
Acer platanoides	Sapindaceae	Acer	48.61	19.42	48.61	56.0785	N	829	8.41	1098.4	591	0.5	0.005	8	Woody	AM	Adams et al. 2009	Zhang	9.45	32.8125	734.48	21.1	-7.7	28.8	13.2833	-2.13333	14.6833	-3.33333	103	45	27.3122	287	142	286	150	811	1.0456	11158.8
Acer platanoides	Sapindaceae	Acer	48.62	19.02	48.62	53.8542	N	581	5.43	1098.4	592	0.45	0.0045	8	Woody	AM	Adams et al. 2009	Zhang	10.1333	33.6656	758.05	23.3	-6.8	30.1	14.8	-1.06667	16.2	-2.45	92	46	21.6931	249	143	249	158	881	0.8939	11316.2
Acer platanoides	Sapindaceae	Acer	48.63	19.17	48.63	51.5309	N	322	5.43	1098.4	593	0.5	0.005	8	Woody	AM	Adams et al. 2009	Zhang	11.1167	34.5238	793.301	25.5	-6.7	32.2	16.4	-0.166667	17.75	-1.81667	80	38	21.7337	212	120	209	131	921	0.7346	11367.8
Acer platanoides	Sapindaceae	Acer	48.73	21.53	48.73	53.5859	N	539	21.53	1112.5	595	2.1	0.021	8	Woody	AM	Adams et al. 2009	Zhang	8.49167	29.5877	765.157	22.2	-6.5	28.7	16.3167	-0.983333	16.3167	-2.55	101	35	36.0004	284	110	284	121	870	0.8757	11369.8
Acer platanoides	Sapindaceae	Acer	48.81	2.22	48.81	50.1884	N	153	11.37	649.2	597	24.4	0.244	8	Woody	AM	Adams et al. 2009	Zhang	7.30833	32.7728	561.825	23.7	1.4	22.3	16.3	7.05	18.05	4.31667	65	43	10.8739	179	150	157	164	983	0.6679	11279.1
Acer platanoides	Sapindaceae	Acer	48.82	2.17	48.82	50.1984	N	153	11.37	649.2	598	20.6	0.206	8	Woody	AM	Adams et al. 2009	Zhang	7.425	33.1473	561.57	23.6	1.2	22.4	16.1167	6.93333	17.8667	4.13333	63	43	10.1046	175	151	155	164	963	0.6773	11279.2
Acer platanoides	Sapindaceae	Acer	48.95	2.4	48.95	49.3014	N	39	11.37	649.2	599	51.2	0.512	8	Woody	AM	Adams et al. 2009	Zhang	8.26667	35.6322	563.731	24.9	1.7	23.2	16.8833	7.56667	18.6	4.83333	60	43	10.2706	173	140	156	151	1006	0.619	11163.7
Acer platanoides	Sapindaceae	Acer	49	22.32	49	53.009	N	445	8.03	1106.2	600	0.4	0.004	8	Woody	AM	Adams et al. 2009	Zhang	8.75	30.8099	739.7	22.1	-6.3	28.4	16.1833	-0.733333	16.1833	-2.08333	111	49	28.6479	307	151	307	173	848	1.0283	11335.8
Acer platanoides	Sapindaceae	Acer	51.06	10.31	51.06	53.4564	N	266	7.73	1491	610	5.9	0.059	8	Woody	AM	Adams et al. 2009	Zhang	8.24167	32.5758	645.915	22.4	-2.9	25.3	14.95	3.96667	16.4167	0.566667	77	43	16.475	211	144	210	160	817	0.8591	10013.1
Acer platanoides	Sapindaceae	Acer	51.32	10.03	51.32	54.5723	N	361	7.73	1491	613	6.9	0.069	8	Woody	AM	Adams et al. 2009	Zhang	7.58333	31.4661	625.252	21.4	-2.7	24.1	14.3	3.61667	15.8167	0.5	84	55	12.6821	232	179	231	205	807	1.038	9930.25
Acer platanoides	Sapindaceae	Acer	51.66	10.34	51.66	53.9123	N	250	9.23	1450.8	618	1.45	0.0145	8	Woody	AM	Adams et al. 2009	Zhang	7.79167	32.0645	630.431	21.6	-2.7	24.3	15.9833	3.73333	15.9833	0.516667	81	48	14.0253	226	167	226	188	786	1.006	9837.67
Acer platanoides	Sapindaceae	Acer	52.24	9.86	52.24	52.9247	N	76	8.51	1301.2	620	1.2	0.012	8	Woody	AM	Adams et al. 2009	Zhang	8.10833	33.2309	616.403	23.2	-1.2	24.4	17.15	5.03333	17.15	2.06667	73	41	15.3901	203	143	203	158	860	0.7863	9797.17
Acer platanoides	Sapindaceae	Acer	52.3	9.94	52.3	52.9847	N	76	8.51	1301.2	621	3.5	0.035	8	Woody	AM	Adams et al. 2009	Zhang	8.05	32.7236	621.044	23.2	-1.4	24.6	17.0167	4.83333	17.0167	1.83333	73	41	15.1515	200	143	200	157	852	0.7857	9821.25
Acer platanoides	Sapindaceae	Acer	52.37	9.79	52.37	52.9466	N	64	8.51	1301.2	622	10.55	0.1055	8	Woody	AM	Adams et al. 2009	Zhang	8.025	32.7551	626.333	23.4	-1.1	24.5	17.4833	5.2	17.4833	2.13333	72	40	15.3141	197	139	197	156	877	0.7553	9774.5
Acer platanoides	Sapindaceae	Acer	58.7	8.83	58.7	60.4477	N	194	4.52	1238.5	638	0.4	0.004	8	Woody	AM	Adams et al. 2009	Zhang	7.05833	27.0434	699.786	20.5	-5.6	26.1	6.3	9.51667	15	-2.21667	156	63	30.035	438	216	276	270	760	1.5541	9335.67
Acer platanoides	Sapindaceae	Acer	59.7	10.73	59.7	60.5018	N	89	5.38	1153.2	652	0.8	0.008	8	Woody	AM	Adams et al. 2009	Zhang	7.31667	26.6061	745.428	21.1	-6.4	27.5	6.11667	0.566667	15.4833	-2.85	90	35	27.6977	250	131	210	142	757	0.9771	9371.58
Acer platanoides	Sapindaceae	Acer	60.25	22.09	60.25	60.25	N	0	5.06	1209.5	659	1.1	0.011	8	Woody	AM	Adams et al. 2009	Zhang	6.26667	22.381	761.672	20.3	-7.7	28	6.61667	3.31667	15.3833	-3.25	76	32	29.2634	217	112	180	129	684	0.9672	9595.08
Acer platanoides	Sapindaceae	Acer	60.26	22.1	60.26	60.26	N	0	5.06	1209.5	660	0.65	0.0065	8	Woody	AM	Adams et al. 2009	Zhang	6.26667	22.381	761.672	20.3	-7.7	28	6.61667	3.31667	15.3833	-3.25	76	32	29.2634	217	112	180	129	684	0.9672	9595.08
Acer platanoides	Sapindaceae	Acer	61.57	29.2	61.57	62.7051	N	126	3.36	1077	676	0.3	0.003	8	Woody	AM	Adams et al. 2009	Zhang	7.33333	21.9561	942.968	21.3	-12.1	33.4	13.6333	-3.5	15.25	-8.11667	84	30	33.0633	216	95	210	126	676	0.9148	9039.33
Acer platanoides	Sapindaceae	Acer	61.8	29.33	61.8	62.4577	N	73	3.36	1077	677	1.75	0.0175	8	Woody	AM	Adams et al. 2009	Zhang	7.26667	21.3099	964.172	21.4	-12.7	34.1	14.0333	-3.83333	15.5667	-8.33333	82	31	32.7355	210	95	205	122	681	0.8797	9020.92
Acer platanoides	Sapindaceae	Acer	62.38	30.07	62.38	63.2359	N	95	2.52	1050.3	691	0.85	0.0085	8	Woody	AM	Adams et al. 2009	Zhang	8.33333	23.3427	963.575	21.5	-14.2	35.7	14.8167	-4.46667	14.8167	-9.16667	80	33	31.2747	215	99	215	127	653	0.9468	8857.33
Acer pseudoplatanus	Sapindaceae	Acer	51.1	10.5	51.1	54.2532	N	350	7.5	590	99	7.6	0.076	8	Woody	AM	Sobek et al. 2009	Zhang	8.025	32.2289	642.839	22	-2.9	24.9	16.1667	3.7	16.1667	0.433333	79	45	16.0297	207	147	207	162	814	0.8576	10099.7
Acer pseudoplatanus	Sapindaceae	Acer	47.57	7.6	47.57	51.025	N	383.5	10.5	842	Basel	3.7	0.037	8	Woody	AM	Meyer et al. 2020	Our own searched data	9.04167	33.8639	664.405	25.6	-1.1	26.7	17.2167	3.91667	18.9667	2.63333	86	46	20.2218	250	146	243	162	960	0.8154	11544.1
Acer pseudoplatanus	Sapindaceae	Acer	47.33	52.4	47.33	47.33	N	0	16	779	570	44.3	0.443	8	Woody	AM	Fry et al. 2008	Zhang	10.8083	23.2437	1331.12	33.3	-13.2	46.5	18.2	-6.1	25.1	-7.48333	16	9	16.3476	44	31	41	34	1543	0.0965	13190
Acer rubrum	Sapindaceae	Acer	35.97	-79	35.97	36.7268	N	84	16	812	123	6.62	0.0662	8	Woody	AM	Knepp et al. 2005	Zhang	13.35	38.9213	797.069	32.4	-1.9	34.3	24.4	10.6833	25.05	5.31667	109	78	11.5081	314	251	312	271	1425	0.8003	15122.2
Acer rubrum	Sapindaceae	Acer	35.58	-79	35.58	36.3277	N	83	17	86.5	171	9.31	0.0931	8	Woody	AM	Hamilton et al. 2004	Zhang	13.2667	39.4841	777.591	32.2	-1.4	33.6	24.95	10.9333	24.95	5.7	118	77	14.0026	336	247	336	279	1428	0.8154	15273.5
Acer rubrum	Sapindaceae	Acer	35.12	-83.2	35.12	46.084	N	1217	7	1800	355	4.62	0.0462	8	Woody	AM	Shure & Wilson 1993	Zhang	11.625	38.8796	690.007	25.2	-4.7	29.9	2.88333	15.5833	18.75	1.78333	208	149	9.61395	549	468	492	516	1221	1.6797	15074.3
Acer rubrum	Sapindaceae	Acer	35.45	-79.1	35.45	36.5311	N	120	12.6	1500	366	5.11	0.0511	8	Woody	AM	Reynolds & Crossley 1997	Zhang	13.0167	39.0891	773.003	32	-1.3	33.3	24.9	11	24.9	5.76667	123	78	14.9866	351	250	351	283	1433	0.8267	15201.2
Acer rubrum	Sapindaceae	Acer	45.25	-93.1	45.25	47.7275	N	275	6	765	543	3.38	0.0338	8	Woody	AM	Schnitzer et al. 2002	Zhang	11.6667	26.0999	1190.28	27.8	-16.9	44.7	20.3833	-9.05	20.3833	-9.05	111	21	51.312	312	70	312	70	1047	0.7169	12774.8
Acer rubrum	Sapindaceae	Acer	45.42	-93.17	45.42	47.9245	N	278	6.20417	744	Cedar Creek	12.4	0.124	8	Woody	AM	Grossman et al. 2019	Our own searched data	11.9583	26.3981	1204.53	27.7	-17.6	45.3	20.1667	-9.56667	20.1667	-9.56667	111	20	52.6796	311	68	311	68	1037	0.7169	12778
Acer saccharinum	Sapindaceae	Acer	29.45	-95.2	29.45	29.5581	N	12	20	1112.5	157	1.49	0.0149	8	Woody	AM	Hartley et al. 2010	Zhang	9.48333	36.0583	628.412	32.6	6.3	26.3	27.4333	16.5667	27.75	12.35	163	68	27.2533	393	215	376	262	1595	0.7896	16076
Acer saccharum	Sapindaceae	Acer	35.97	-79	35.97	36.7268	N	84	16	812	123	2.43	0.0243	8	Woody	AM	Knepp et al. 2005	Zhang	13.35	38.9213	797.069	32.4	-1.9	34.3	24.4	10.6833	25.05	5.31667	109	78	11.5081	314	251	312	271	1425	0.8003	15122.2
Acer saccharum	Sapindaceae	Acer	43.56	-71.4	43.56	45.4789	N	213	7	900	513	12.46	0.1246	8	Woody	AM	Strong et al. 2000	Zhang	12.5917	31.0905	992.374	27.2	-13.3	40.5	2.78333	-4.63333	18.9667	-5.55	108	75	10.9215	291	228	280	242	1017	1.0437	12881.8
Achatocarpus gracilis	Achatocarpaceae	Achatocarpus	19.3	-105.03	19.3	21.5523	N	250	24.9	748	5	16.18	0.1618	0	Woody	EcM-AM	Cuevas-Reyes et al. 2006	Zhang	12.8917	69.6847	214.735	32.7	14.2	18.5	27.5167	22.7	27.5333	22.5667	256	2	110.892	628	8	478	40	1830	0.5146	18462.3
Achatocarpus gracilis	Achatocarpaceae	Achatocarpus	20.91	-103.54	20.91	23.1623	N	250	24.6	748	90	6.15	0.0615	0	Woody	EcM-AM	Pascual-Alvarado et al. 2008	Zhang	17.2917	64.0432	259.199	34.8	7.8	27	23.6	20.8833	24.3833	18.0333	194	1	116.736	509	14	162	33	1985	0.3712	18476.5
Achatocarpus gracilis	Achatocarpaceae	Achatocarpus	19.48	-104.99	19.48	21.3178	N	204	24.9333	1073	Jalisco 2	6.02	0.0602	0	Woody	EcM-AM	Aguilar-Peralta et al. 2020	Our own searched data	13.3167	70.8333	197.81	32.6	13.8	18.8	27.0333	22.6833	27.1333	22.4833	288	2	112.29	724	10	556	40	1833	0.5851	18373.2
Achillea millefolium	Asteraceae	Achillea	50.57	11.37	50.57	51.7412	N	130	8.6	565	3	0.51	0.0051	8	Non-woody	AM	Loranger et al. 2014	Zhang	8.325	32.2674	671.76	22.6	-3.2	25.8	15.0333	1.05	16.5167	0.05	82	42	18.6269	221	144	221	151	812	0.8812	10138.7
Achillea millefolium	Asteraceae	Achillea	46.28	7.06	46.28	57.5413	N	1250	6.7	1268	Plan_Sey	0	0	8	Non-woody	AM	Descombes et al. 2020b	Our own searched data	8.85	34.9802	618.76	20.7	-4.6	25.3	0.383333	5.6	14.4667	-0.483333	127	82	13.0782	354	267	331	354	961	1.3181	13109.9
Achillea millefolium	Asteraceae	Achillea	61	-138	61	79.018	N	2000	-0.1	262.3	16	0.845	0.00845	8	Non-woody	AM	Hik et al. 2003	Zhang	11.3417	28.786	1043.82	15.5	-23.9	39.4	8.28333	-10.9167	8.28333	-16.9	63	13	46.6826	167	51	167	71	663	0.5829	8711.92
Achyranthes aspera	Amaranthaceae	Achyranthes	25.25	110.27	25.25	26.6014	N	150	19.1	1887.8	Guilin	3.51	0.0351	6	Non-woody	NM-AM	Huang et al.2020	Our own searched data	7.40833	27.0377	744.768	32.6	5.2	27.4	23.1667	11.7667	27.8833	9.78333	343	47	66.2381	896	178	687	191	1248	1.466	13554.8
Acidoton nicaraguensis	Euphorbiaceae	Acidoton	-0.4	-76.24	0.4	2.47207	S	230	27	2826	2	13.1	0.131	8	Woody	AM	Cardenas et al. 2014	Zhang	9.30833	85.3975	53.5183	30.7	19.8	10.9	24.8167	25.6333	25.75	24.4333	347	197	19.7612	1018	606	678	868	1179	2.7863	13308.7
Aconitum compactum	Ranunculaceae	Aconitum	46.27	7.16	46.27	66.7205	N	2270	1.35833	1674	Paneirosse	0	0	8	Non-woody	AM	Descombes et al. 2020a	Our own searched data	6.21667	28.1297	582.037	13.8	-8.3	22.1	-3.48333	8.81667	8.81667	-5.01667	170	107	14.8135	493	335	335	450	801	2.0895	13781.9
Actinodaphne spp.	Lauraceae	Actinodaphne	-6.35	145.4	6.35	23.5662	S	1911	27	1166.2	30	10.6	0.106	7	Woody	AM	Edwards 1977	Zhang	11.3083	89.7487	46.8779	23.4	10.8	12.6	17.6667	16.5833	17.7	16.5833	266	89	33.7566	754	296	752	296	1289	1.7439	15140
Aegialitis annulata	Plumbaginaceae	Aegialitis	-9.29	147.11	9.29	9.42514	S	15	27	1000	13	9.2	0.092	5	Woody	NM-AM	Johnstone 1981	Zhang	8.03333	81.1448	63.7764	32.1	22.2	9.9	27.3667	25.9833	27.5333	25.9833	251	43	50.5389	694	180	533	180	1797	0.9088	18376.5
Aegialitis annulata	Plumbaginaceae	Aegialitis	-19.17	147.03	19.17	19.3141	S	16	25.9	2047.7	23	5.1	0.051	5	Woody	NM-AM	Robertson & Duke 1987	Zhang	7.28333	46.688	303.684	30.4	14.8	15.6	26.7167	20.0333	26.8333	19.4	237	12	99.4323	668	47	596	56	1946	0.5389	20578.9
Aegiceras corniculatum	Primulaceae	Aegiceras	-9.29	147.11	9.29	9.42514	S	15	27	1000	13	4.4	0.044	8	Woody	AM	Johnstone 1981	Zhang	8.03333	81.1448	63.7764	32.1	22.2	9.9	27.3667	25.9833	27.5333	25.9833	251	43	50.5389	694	180	533	180	1797	0.9088	18376.5
Aegiceras corniculatum	Primulaceae	Aegiceras	-18.01	146.02	18.01	18.0821	S	8	26.2	1771.3	19	3.1	0.031	8	Woody	AM	Robertson & Duke 1987	Zhang	9.04167	52.8752	286.281	31.6	14.5	17.1	26.9333	22.4333	27.15	20.1167	418	47	77.6744	1049	162	854	228	1944	0.9854	19981.5
Aegiceras corniculatum	Primulaceae	Aegiceras	-19.17	147.03	19.17	19.3141	S	16	25.9	2047.7	23	1.4	0.014	8	Woody	AM	Robertson & Duke 1987	Zhang	7.28333	46.688	303.684	30.4	14.8	15.6	26.7167	20.0333	26.8333	19.4	237	12	99.4323	668	47	596	56	1946	0.5389	20578.9
Aegiceras corniculatum	Primulaceae	Aegiceras	-18.15	146.12	18.15	20.8347	S	298	26.2	1771.3	27	6.3	0.063	8	Woody	AM	Robertson & Duke 1987	Zhang	7.65833	49.4086	282.621	29.8	14.3	15.5	25.5167	18.7	25.5833	18.7	464	23	98.2868	1124	95	919	95	1779	1.0301	19867.3
Aegiphila lhotzkiana	Lamiaceae	Aegiphila	-21.98	-47.86	21.98	29.6377	S	850	21.8	2434.7	29	0	0	8	Woody	AM	Gadotti & Batalha 2010	Zhang	10.9083	63.054	218.446	26.8	9.5	17.3	21.7333	16.6	21.7833	16.6	244	27	69.1587	680	94	597	94	1438	0.983	15254.2
Aegle marmelos	Rutaceae	Aegle	30.24	78.81	30.24	36.6905	N	716	18.8083	1535.7	Srinagar-Garhwal	3.55	0.0355	7	Woody	AM	Mendes et al.2021	Mendes	11.8583	41.0323	582.855	35.2	6.3	28.9	25.2833	13.6833	26.9333	12.9333	297	10	93.5414	733	105	451	153	1676	0.721	17784.5
Aegopodium podagraria	Apiaceae	Aegopodium	43.1	-73.5	43.1	44.0009	N	100	11	1140	7	14.7	0.147	8	Non-woody	AM	Ness et al. 2011	Zhang	11.8333	29.5096	1016.58	28	-12.1	40.1	20.1333	-3.81667	20.1333	-5.08333	107	54	18.0938	287	189	287	189	1042	0.935	12789
Aextoxicon punctatum	Aextoxicaceae	Aextoxicon	-41.6	-73.9	41.6	46.555	S	550	10.71	2444	198	8.9	0.089	0	Woody	AM	del-Val & Armesto 2010	Zhang	6.46667	50.9186	227.744	17.9	5.2	12.7	8.7	13.65	13.65	8.18333	303	87	43.751	801	289	289	785	772	2.6025	12851.2
Aextoxicon punctatum	Aextoxicaceae	Aextoxicon	-30.4	-71.3	30.4	35.355	S	550	10.71	2444	212	6	0.06	0	Woody	AM	del-Val & Armesto 2010	Zhang	9.39167	55.9028	280.515	22.2	5.4	16.8	10.0333	16.7	16.8667	10.0333	35	0	118.884	85	0	0	85	1456	0.0775	18393.5
Agastache urticifolia	Lamiaceae	Agastache	38.57	-106.59	38.57	64.6961	N	2900	10.6	525	4	7.6	0.076	8	Non-woody	AM	Ness et al. 2011	Zhang	17.7417	41.3559	915.032	23.1	-19.8	42.9	12.2333	5.7	12.7167	-9.85	53	27	23.2781	139	85	128	107	1230	0.351	16634.8
Ageratina riparia	Asteraceae	Ageratina	21.18	-157.47	21.18	21.4773	N	33	23	798.6	8	1.05	0.0105	8	Non-woody	AM	Funk & Throop 2010	Zhang	7.1	61.7391	146.977	29.8	18.3	11.5	23.25	25.6667	26.0167	22.4833	161	13	76.5194	330	53	57	296	2077	0.3161	19376.2
Ageratum conyzoides	Asteraceae	Ageratum	25.25	110.27	25.25	26.6014	N	150	19.1	1887.8	Guilin	0.91	0.0091	8	Non-woody	AM	Huang et al.2020	Our own searched data	7.40833	27.0377	744.768	32.6	5.2	27.4	23.1667	11.7667	27.8833	9.78333	343	47	66.2381	896	178	687	191	1248	1.466	13554.8
Aglaia mackiana	Meliaceae	Aglaia	-6.43	145	6.43	16.1147	S	1075	26	1166.2	245	14.5	0.145	7	Woody	AM	Mack et al. 1999	Zhang	10.9833	88.5753	53.1008	28.7	16.3	12.4	22.9667	21.6833	22.9667	21.6833	343	167	23.957	981	518	981	518	1501	2.0362	16239.1
Agrostis alpina	Poaceae	Agrostis	46.27	7.16	46.27	66.7205	N	2270	1.35833	1674	Paneirosse	0	0	8	Non-woody	AM	Descombes et al. 2020a	Our own searched data	6.21667	28.1297	582.037	13.8	-8.3	22.1	-3.48333	8.81667	8.81667	-5.01667	170	107	14.8135	493	335	335	450	801	2.0895	13781.9
Agrostis capillaris	Poaceae	Agrostis	46.28	7.06	46.28	57.5413	N	1250	6.7	1268	Plan_Sey	3.606	0.03606	8	Non-woody	AM	Descombes et al. 2020b	Our own searched data	8.85	34.9802	618.76	20.7	-4.6	25.3	0.383333	5.6	14.4667	-0.483333	127	82	13.0782	354	267	331	354	961	1.3181	13109.9
Agrostis capillaris	Poaceae	Agrostis	46.27	7.11	46.27	62.4862	N	1800	3.575	1492	Bovonne	3.33	0.0333	8	Non-woody	AM	Descombes et al. 2020a	Our own searched data	6.93333	30.4094	585.489	16.3	-6.5	22.8	-2.86667	10.9667	10.9667	-2.86667	156	96	15.2806	444	305	305	444	879	1.6968	13407.9
Ailanthus altissima	Simaroubaceae	Ailanthus	29.16	118.53	29.16	30.9618	N	200	16.7	1800	Xingangshan	20.04	0.2004	8	Woody	AM	Schuldt et al. 2017	Our own searched data	7.83333	25.9382	816.773	30.1	-0.1	30.2	19.3	6.91667	25.05	4.96667	303	43	54.7687	770	172	599	220	1166	1.4996	14529.8
Ajuga reptans	Lamiaceae	Ajuga	46.28	7.06	46.28	57.5413	N	1250	6.7	1268	Plan_Sey	0	0	8	Non-woody	AM	Descombes et al. 2020b	Our own searched data	8.85	34.9802	618.76	20.7	-4.6	25.3	0.383333	5.6	14.4667	-0.483333	127	82	13.0782	354	267	331	354	961	1.3181	13109.9
Alchemilla conjuncta	Rosaceae	Alchemilla	46.28	7.16	46.28	64.9286	N	2070	1.93333	1605	La_Corde	2.62	0.0262	8	Non-woody	AM	Descombes et al. 2020a	Our own searched data	6.46667	28.7407	586.919	14.6	-7.9	22.5	-3.08333	9.41667	9.41667	-4.48333	164	102	14.9167	473	322	322	431	818	1.9604	13667
Alchemilla hybrida	Rosaceae	Alchemilla	46.28	7.16	46.28	64.9286	N	2070	1.93333	1605	La_Corde	0	0	8	Non-woody	AM	Descombes et al. 2020a	Our own searched data	6.46667	28.7407	586.919	14.6	-7.9	22.5	-3.08333	9.41667	9.41667	-4.48333	164	102	14.9167	473	322	322	431	818	1.9604	13667
Alchemilla hybrida	Rosaceae	Alchemilla	46.27	7.16	46.27	66.7205	N	2270	1.35833	1674	Paneirosse	0	0	8	Non-woody	AM	Descombes et al. 2020a	Our own searched data	6.21667	28.1297	582.037	13.8	-8.3	22.1	-3.48333	8.81667	8.81667	-5.01667	170	107	14.8135	493	335	335	450	801	2.0895	13781.9
Alchemilla sp	Rosaceae	Alchemilla	46.28	7.06	46.28	57.5413	N	1250	6.7	1268	Plan_Sey	1.338	0.01338	8	Non-woody	AM	Descombes et al. 2020b	Our own searched data	8.85	34.9802	618.76	20.7	-4.6	25.3	0.383333	5.6	14.4667	-0.483333	127	82	13.0782	354	267	331	354	961	1.3181	13109.9
Alchemilla vulgaris	Rosaceae	Alchemilla	50.21	11	50.21	58.0478	N	870	6	950	17	1.35	0.0135	8	Non-woody	AM	Unsicker et al. 2006	Zhang	8.43333	32.4359	680.093	22.7	-3.3	26	16.6167	3.73333	16.6167	-0.05	78	48	15.6677	221	153	221	181	818	0.9131	10315.5
Alchornea costaricensis	Euphorbiaceae	Alchornea	9.08	-79.5	9.08	9.70162	N	69	27	2600	12	68.67	0.6867	8	Woody	AM	Richards & Coley 2007	Zhang	6.80833	74.8168	71.3015	31.5	22.4	9.1	25.95	27.5333	27.7	25.95	331	22	68.7808	943	137	163	943	1665	1.1786	18252.4
Alchornea trewioides	Euphorbiaceae	Alchornea	25.25	110.27	25.25	26.6014	N	150	19.1	1887.8	Guilin	2.3	0.023	8	Woody	AM	Huang et al.2020	Our own searched data	7.40833	27.0377	744.768	32.6	5.2	27.4	23.1667	11.7667	27.8833	9.78333	343	47	66.2381	896	178	687	191	1248	1.466	13554.8
Alibertia edulis	Rubiaceae	Alibertia	-20.51	-54.62	20.51	25.501	S	554	23.2333	1472.3	Campo Grande	3.58	0.0358	8	Woody	AM	Mendes et al.2021	Mendes	11.2	69.1358	181.747	30.7	14.5	16.2	25.25	21.2667	25.25	20.9833	235	41	53.6523	642	134	573	205	1751	0.8327	15560.4
Alibertia edulis	Rubiaceae	Alibertia	8.99	-79.54	8.99	9.24225	N	28	27	1874	Metropolitano	9.9	0.099	8	Woody	AM	Weissflog et al. 2018	Our own searched data	6.83333	77.6515	64.1376	31.5	22.7	8.8	26.3333	27.75	27.9	26.3333	544	12	89.8736	1190	79	164	1190	1730	1.2433	18847.2
Alliaria petiolata	Brassicaceae	Alliaria	43.1	-73.5	43.1	44.0009	N	100	11	1140	7	2.5	0.025	7	Non-woody	NM	Ness et al. 2011	Zhang	11.8333	29.5096	1016.58	28	-12.1	40.1	20.1333	-3.81667	20.1333	-5.08333	107	54	18.0938	287	189	287	189	1042	0.935	12789
Alliaria petiolata	Brassicaceae	Alliaria	42.49	-85.46	42.49	45.1927	N	300	9.4	106.6	499	3.3	0.033	7	Non-woody	NM	Evans & Landis 2007	Zhang	11.0667	29.4326	990.519	28.2	-9.4	37.6	19.5833	-2.6	20.6167	-3.88333	102	39	24.3125	282	151	276	159	1093	0.8388	12803.4
Allophylus camptostachys	Sapindaceae	Allophylus	18.36	-95	18.36	22.378	N	446	25.5	1432.3	32	8.2	0.082	8	Woody	AM	Delacruz & Dirzo 1987	Zhang	8.95	56.2893	225.054	32.2	16.3	15.9	25.4333	23.2667	26.3167	20.8167	289	16	72.8035	810	80	564	205	1636	1.0569	16360.1
Alniphyllum fortunei	Styracaceae	Alniphyllum	29.16	118.53	29.16	30.9618	N	200	16.7	1800	Xingangshan	10.76	0.1076	6	Woody	AM	Schuldt et al. 2017	Our own searched data	7.83333	25.9382	816.773	30.1	-0.1	30.2	19.3	6.91667	25.05	4.96667	303	43	54.7687	770	172	599	220	1166	1.4996	14529.8
Alnus glutinosa	Betulaceae	Alnus	60.2	24.93	60.2	60.6054	N	45	5.2125	645	Helsinki	4.44	0.0444	7	Woody	EcM	Kozlov et al. 2017	Our own searched data	6.375	21.8322	819.249	20.8	-8.4	29.2	10.6	3.76667	15.75	-4.38333	77	33	29.4112	216	108	191	139	712	0.908	9349.67
Alnus glutinosa	Betulaceae	Alnus	-14.88	-44	14.88	19.3755	S	499	24.1125	830	Galicia, northern Spain	1.33	0.0133	7	Woody	EcM	Moreira et al. 2018	Our own searched data	11.9417	68.6303	134.251	32.2	14.8	17.4	24.75	22.2167	25.3333	22.2167	196	1	98.0389	495	6	242	6	1715	0.4836	17395.5
Alnus incana	Betulaceae	Alnus	58.4	26.66	58.4	58.9676	N	63	4.925	606.2	Tahtvere	2.48	0.0248	7	Woody	EcM	Mendes et al.2021	Mendes	8.10833	25.7407	848.968	22.6	-8.9	31.5	14.55	-0.766667	15.9833	-4.9	79	28	34.6577	223	90	221	106	732	0.8404	9466.92
Alnus incana	Betulaceae	Alnus	57.78	27.36	57.78	58.762	N	109	4.625	619.4	Vorumaa	7.65	0.0765	7	Woody	EcM	Mendes et al.2021	Mendes	7.60833	24.7024	855.566	21.8	-9	30.8	15.9333	-0.733333	15.9333	-5.11667	82	30	33.0503	229	97	229	114	740	0.8633	9572
Alnus incana	Betulaceae	Alnus	38.57	-106.59	38.57	64.6961	N	2900	10.6	525	4	2.9	0.029	7	Woody	EcM	Ness et al. 2011	Zhang	17.7417	41.3559	915.032	23.1	-19.8	42.9	12.2333	5.7	12.7167	-9.85	53	27	23.2781	139	85	128	107	1230	0.351	16634.8
Alnus viridis	Betulaceae	Alnus	67.64	53.06	67.64	67.7301	N	10	-3.50417	457	Naryan-Mar	11.33	0.1133	7	Woody	EcM	Kozlov et al. 2015	Our own searched data	8.175	19.7464	1111.93	18.4	-23	41.4	9.81667	-15.4667	10.75	-16.6167	63	22	33.5643	167	71	154	82	473	0.9644	8240.42
Alocasia brisbanensis	Araceae	Alocasia	-17.18	145.26	17.18	23.9368	S	750	20	1400	107	2	0.02	3	Non-woody	NM-AM	Grubb et al. 2008	Zhang	11.2417	58.5503	268.888	31.6	12.4	19.2	25.1167	19.9667	25.6167	19.0833	241	5	110.081	642	19	437	23	1985	0.491	19997.6
Alopecurus pratensis	Poaceae	Alopecurus	50.57	11.37	50.57	51.7412	N	130	8.6	565	3	1.38	0.0138	8	Non-woody	AM	Loranger et al. 2014	Zhang	8.325	32.2674	671.76	22.6	-3.2	25.8	15.0333	1.05	16.5167	0.05	82	42	18.6269	221	144	221	151	812	0.8812	10138.7
Alseis blackiana	Rubiaceae	Alseis	9.08	-79.5	9.08	9.70162	N	69	27	2600	12	39.37	0.3937	8	Woody	AM	Richards & Coley 2007	Zhang	6.80833	74.8168	71.3015	31.5	22.4	9.1	25.95	27.5333	27.7	25.95	331	22	68.7808	943	137	163	943	1665	1.1786	18252.4
Alseis blackiana	Rubiaceae	Alseis	9.08	-79.66	9.08	10.1431	N	118	26.2333	2050	Charco	0.34	0.0034	8	Woody	AM	Weissflog et al. 2018	Our own searched data	6.25	74.4048	69.1945	30.6	22.2	8.4	25.6167	26.4	27.2167	25.5167	358	13	65.6764	975	63	393	827	1712	1.365	19505.7
Alseis blackiana	Rubiaceae	Alseis	9.16	-79.74	9.16	10.124	N	107	26.2292	2311	Pipeline Road	0.7	0.007	8	Woody	AM	Weissflog et al. 2018	Our own searched data	6.075	75	70.2741	30.4	22.3	8.1	25.6	26.35	27.2	25.4667	414	21	61.582	1108	99	401	973	1681	1.6078	19274
Alternanthera philoxeroides	Amaranthaceae	Alternanthera	25.25	110.27	25.25	26.6014	N	150	19.1	1887.8	Guilin	10.33	0.1033	6	Non-woody	NM-AM	Huang et al.2020	Our own searched data	7.40833	27.0377	744.768	32.6	5.2	27.4	23.1667	11.7667	27.8833	9.78333	343	47	66.2381	896	178	687	191	1248	1.466	13554.8
Alternanthera philoxeroides	Amaranthaceae	Alternanthera	30.26	114.58	30.26	30.4041	N	16	16.975	1295	Liangzi Lake	5.8	0.058	6	Non-woody	NM-AM	Fan et al. 2016	Our own searched data	7.03333	22.328	899.739	32.4	0.9	31.5	25.55	7.66667	27.7333	5.55	221	31	56.1509	572	128	500	133	1235	1.0483	13572.5
Alternanthera philoxeroides	Amaranthaceae	Alternanthera	30.55	114.41	30.55	30.8473	N	33	16.8667	1222	Wuhan	10.07	0.1007	6	Non-woody	NM-AM	Lu et al. 2015	Our own searched data	7.725	24.1406	902.173	32.5	0.5	32	25.5167	7.53333	27.7167	5.5	208	28	55.7838	557	122	498	123	1223	1.0247	13326
Alternanthera sessilis	Amaranthaceae	Alternanthera	30.55	114.41	30.55	30.8473	N	33	16.8667	1222	Wuhan	9.4	0.094	6	Non-woody	NM-AM	Lu et al. 2015	Our own searched data	7.725	24.1406	902.173	32.5	0.5	32	25.5167	7.53333	27.7167	5.5	208	28	55.7838	557	122	498	123	1223	1.0247	13326
Amaranthus blitum	Amaranthaceae	Amaranthus	41.83	123.58	41.83	42.3345	N	56	8.5	698.5	Shenyang	2.51	0.0251	6	Non-woody	NM-AM	Huang et al.2020	Our own searched data	11.2583	24.2636	1296.15	28.1	-18.3	46.4	22.7167	-9.38333	22.7167	-9.38333	171	4	103.329	417	16	417	16	1183	0.5604	14154
Amaranthus hypochondriacus	Amaranthaceae	Amaranthus	24.44	-101.19	24.44	40.1607	N	1745	18.1	700	306	9.8	0.098	6	Non-woody	NM-AM	Delano-Frier et al. 2004	Zhang	17.6583	64.9203	364.433	29.7	2.5	27.2	20.1	13.25	20.7333	12	60	8	60.4978	168	36	140	45	2021	0.185	17259.1
Amaranthus retroflexus	Amaranthaceae	Amaranthus	41.83	123.58	41.83	42.3345	N	56	8.5	698.5	Shenyang	1.39	0.0139	6	Non-woody	NM-AM	Huang et al.2020	Our own searched data	11.2583	24.2636	1296.15	28.1	-18.3	46.4	22.7167	-9.38333	22.7167	-9.38333	171	4	103.329	417	16	417	16	1183	0.5604	14154
Amaranthus spp.	Amaranthaceae	Amaranthus	-36.37	-64.16	36.37	37.7934	S	158	19.5	77.3	202	23.68	0.2368	6	Non-woody	NM-AM	Niveyro et al. 2013	Zhang	14.4583	47.4044	586.482	31.8	1.3	30.5	22.2167	8.66667	23.2	8.66667	97	20	49.9779	275	66	267	66	1751	0.4122	16584.1
Ambrosia artemisiifolia	Asteraceae	Ambrosia	41.83	123.58	41.83	42.3345	N	56	8.5	698.5	Shenyang	0	0	8	Non-woody	AM	Huang et al.2020	Our own searched data	11.2583	24.2636	1296.15	28.1	-18.3	46.4	22.7167	-9.38333	22.7167	-9.38333	171	4	103.329	417	16	417	16	1183	0.5604	14154
Ambrosia artemisiifolia	Asteraceae	Ambrosia	44.03	-79.29	44.03	47.021	N	332	9.4	546	1	3.27	0.0327	8	Non-woody	AM	MacKay & Kotanen 2008	Zhang	8.95833	24.1465	1024.14	24.9	-12.2	37.1	17.75	-6.18333	18.3167	-6.68333	92	53	19.0738	261	166	257	173	885	1.0225	12719.2
Ambrosia artemisiifolia	Asteraceae	Ambrosia	42.25	-76.31	42.25	46.1959	N	438	8	880	35	1.4	0.014	8	Non-woody	AM	Carson & Root 1999	Zhang	10.7583	29.5559	943.748	26.1	-10.3	36.4	16.8167	-3.46667	18.9	-4.36667	101	60	15.3533	284	193	279	197	1006	0.9819	12577.1
Ambrosia artemisiifolia	Asteraceae	Ambrosia	35.46	-78.4	35.46	35.8924	N	48	7.9	173.5	48	1.38	0.0138	8	Non-woody	AM	Johnson & Broadhead Unpublished	Zhang	12.7917	38.5291	775.659	32.3	-0.9	33.2	24.65	11.4333	25.2167	6.03333	138	76	18.5737	370	238	364	279	1426	0.8441	15272.1
Ambrosia artemisiifolia	Asteraceae	Ambrosia	35.47	-78.41	35.47	35.8484	N	42	7.9	173.5	72	0.68	0.0068	8	Non-woody	AM	Johnson & Broadhead Unpublished	Zhang	12.8167	38.6044	775.704	32.3	-0.9	33.2	24.65	11.4167	25.2	6.01667	138	76	18.4667	368	238	363	279	1424	0.8431	15257.8
Ambrosia artemisiifolia	Asteraceae	Ambrosia	35.48	-78.42	35.48	35.9755	N	55	7.9	173.5	369	1.14	0.0114	8	Non-woody	AM	Johnson & Broadhead Unpublished	Zhang	12.775	38.5952	774.116	32.1	-1	33.1	24.5333	11.35	25.1	5.96667	137	76	18.3228	368	238	362	279	1417	0.8478	15223.8
Ambrosia psilostachya	Asteraceae	Ambrosia	39.08	-96.58	39.08	42.7647	N	409	12.6083	835	Konza Prairie Biological Station (KPBS)	0.65	0.0065	8	Non-woody	AM	Kula & Hartnett 2015	Our own searched data	12.65	30.9291	1026.43	32.3	-8.6	40.9	22.2	-0.85	24.6167	-0.85	134	21	51.0195	360	73	320	73	1544	0.5763	15171.6
Ambrosia trifida	Asteraceae	Ambrosia	41.83	123.58	41.83	42.3345	N	56	8.5	698.5	Shenyang	0.2	0.002	8	Non-woody	AM	Huang et al.2020	Our own searched data	11.2583	24.2636	1296.15	28.1	-18.3	46.4	22.7167	-9.38333	22.7167	-9.38333	171	4	103.329	417	16	417	16	1183	0.5604	14154
Ampelocera hottlei	Ulmaceae	Ampelocera	18.36	-95.07	18.36	21.7924	N	381	25.5	1432.3	6	9.11	0.0911	7	Woody	AM	Delacruz & Dirzo 1987	Zhang	8.59167	54.724	229.47	32.7	17	15.7	25.9833	23.8	26.8833	21.2833	308	20	73.8308	842	81	576	199	1681	1.0515	16467.8
Anacardium excelsum	Anacardiaceae	Anacardium	9.19	-79.38	9.19	9.82063	N	70	26	2200	144	6.32	0.0632	8	Woody	AM	Plath et al. 2011	Zhang	6.43333	76.5873	67.4537	28.6	20.2	8.4	23.5333	24.2833	25.1	23.4333	452	8	71.4174	1140	52	393	986	1614	1.6389	19098.4
Anacardium excelsum	Anacardiaceae	Anacardium	9.21	-79.54	9.21	10.2821	N	119	26	650	67	2.04	0.0204	8	Woody	AM	Paul et al. 2012	Zhang	6.15	73.2143	72.957	30.6	22.2	8.4	25.5167	26.3667	27.2167	25.4167	378	14	58.0333	940	113	486	837	1688	1.4967	19282.5
Anacardium occidentale	Anacardiaceae	Anacardium	-10.39	-36.47	10.39	10.4846	S	10.5	25.8583	1221.9	APA da Marituba do Peixe	0.23	0.0023	8	Woody	AM	Mendes et al.2021	Mendes	7.93333	67.8063	141.188	31.2	19.5	11.7	24.9833	26.3	26.6667	23.3167	227	32	65.7495	618	108	215	448	1580	0.8151	17815
Anadenanthera colubrina	Fabaceae	Anadenanthera	-14.88	-44	14.88	19.3755	S	499	24.4	871	Minas Gerais 3	0	0	8	Woody	AM	Fonseca et al. 2018	Our own searched data	11.9417	68.6303	134.251	32.2	14.8	17.4	24.75	22.2167	25.3333	22.2167	196	1	98.0389	495	6	242	6	1715	0.4836	17395.5
Anastrabe integerrima	Stilbaceae	Anastrabe	-30.4	30.69	30.4	30.6883	S	32	19.8833	1050.1	Umdoni Forest	18.1	0.181	2	Woody	AM	Mendes et al.2021	Mendes	8.08333	51.8162	245.786	27.4	11.8	15.6	23.85	18.3333	23.85	17.7833	123	24	40.6189	362	123	362	126	1514	0.6727	16427.7
Anaxagorea crassipetala	Annonaceae	Anaxagorea	10.42	-84	10.42	11.1632	N	82.5	25.8	3962	La Selva Biological Station	9.32	0.0932	6	Woody	AM	Taylor & Ostrowsky 2019	Our own searched data	8.43333	76.6667	79.5251	31.8	20.8	11	26.1833	26.75	27.15	25.15	477	137	36.1148	1268	444	595	1026	1697	2.1632	19423.1
Andira nitida	Fabaceae	Andira	-10.39	-36.47	10.39	10.4846	S	10.5	25.8583	1221.9	APA da Marituba do Peixe	1	0.01	8	Woody	AM	Mendes et al.2021	Mendes	7.93333	67.8063	141.188	31.2	19.5	11.7	24.9833	26.3	26.6667	23.3167	227	32	65.7495	618	108	215	448	1580	0.8151	17815
Andropogon bladhii	Poaceae	Andropogon	39.05	-96.35	39.05	42.5365	N	387	13	69.9	34	6.7	0.067	8	Non-woody	AM	Han et al. 2008	Zhang	12.675	30.9902	1027.36	32.4	-8.5	40.9	22.25	-0.783333	24.7	-0.783333	134	21	50.6926	350	74	321	74	1535	0.5769	15130.4
Andropogon gerardii	Poaceae	Andropogon	39.05	-96.35	39.05	42.5365	N	387	13	69.9	34	16.24	0.1624	8	Non-woody	AM	Han et al. 2008	Zhang	12.675	30.9902	1027.36	32.4	-8.5	40.9	22.25	-0.783333	24.7	-0.783333	134	21	50.6926	350	74	321	74	1535	0.5769	15130.4
Andropogon gerardii	Poaceae	Andropogon	39.08	-96.58	39.08	42.7647	N	409	12.6083	835	Konza Prairie Biological Station (KPBS)	1.12	0.0112	8	Non-woody	AM	Kula & Hartnett 2015	Our own searched data	12.65	30.9291	1026.43	32.3	-8.6	40.9	22.2	-0.85	24.6167	-0.85	134	21	51.0195	360	73	320	73	1544	0.5763	15171.6
Androsace chamaejasme	Primulaceae	Androsace	46.27	7.16	46.27	66.7205	N	2270	1.35833	1674	Paneirosse	0.05	0.0005	8	Non-woody	AM	Descombes et al. 2020a	Our own searched data	6.21667	28.1297	582.037	13.8	-8.3	22.1	-3.48333	8.81667	8.81667	-5.01667	170	107	14.8135	493	335	335	450	801	2.0895	13781.9
Anemone cylindrica	Ranunculaceae	Anemone	45.25	-93.12	45.25	47.7005	N	272	6	765	25	3.08	0.0308	8	Non-woody	AM	Schnitzer et al. 2002	Zhang	11.7	26.1161	1193.75	27.9	-16.9	44.8	20.4333	-9.08333	20.4333	-9.08333	111	21	51.4127	312	70	312	70	1050	0.7147	12785.5
Anemone narcissiflora	Ranunculaceae	Anemone	46.27	7.11	46.27	62.4862	N	1800	3.575	1492	Bovonne	0	0	8	Non-woody	AM	Descombes et al. 2020a	Our own searched data	6.93333	30.4094	585.489	16.3	-6.5	22.8	-2.86667	10.9667	10.9667	-2.86667	156	96	15.2806	444	305	305	444	879	1.6968	13407.9
Anemone narcissiflora	Ranunculaceae	Anemone	46.28	7.16	46.28	64.9286	N	2070	1.93333	1605	La_Corde	0.28	0.0028	8	Non-woody	AM	Descombes et al. 2020a	Our own searched data	6.46667	28.7407	586.919	14.6	-7.9	22.5	-3.08333	9.41667	9.41667	-4.48333	164	102	14.9167	473	322	322	431	818	1.9604	13667
Anemopaegma album	Bignoniaceae	Anemopaegma	-15.27	-43.56	15.27	18.1979	S	325	22.4	1850	132	35.08	0.3508	8	Woody	AM	Nogueira et al. 2012	Zhang	12.0333	70.3704	132.551	32.1	15	17.1	24.9833	22.3167	25.35	22.3167	180	1	97.2602	467	6	226	6	1700	0.4633	17201.8
Anemopaegma scabriusculum	Bignoniaceae	Anemopaegma	-15.27	-43.56	15.27	18.1979	S	325	22.4	1850	132	40.49	0.4049	8	Woody	AM	Nogueira et al. 2012	Zhang	12.0333	70.3704	132.551	32.1	15	17.1	24.9833	22.3167	25.35	22.3167	180	1	97.2602	467	6	226	6	1700	0.4633	17201.8
Angophora floribunda	Myrtaceae	Angophora	-30.59	151.29	30.59	38.7522	S	906	13	760	22	17	0.17	6	Woody	EcM-AM	Lowman & Heatwole 1992	Zhang	13.1083	49.2794	511.275	27.4	0.8	26.6	18.9667	11.1833	20.1333	7.45	99	37	32.7016	281	123	271	144	1627	0.4719	17593.8
Angophora hispida	Myrtaceae	Angophora	-33.39	151.13	33.39	35.0116	S	180	20	1125.3	18	17.53	0.1753	6	Woody	EcM-AM	Moles & Westoby 2000	Zhang	9.68333	47.4673	400.846	26.1	5.7	20.4	21.05	12.1667	21.2833	11.3333	135	50	31.7619	402	170	352	193	1503	0.729	16842.2
Angophora hispida	Myrtaceae	Angophora	-33.39	151.8	33.39	34.7233	S	148	16.9	1136.6	80	10.6	0.106	6	Woody	EcM-AM	Nooten & Hughes 2014	Zhang	9.05	46.4103	387.599	25.6	6.1	19.5	21.0333	12.35	21.1667	11.55	147	60	28.8339	429	198	374	238	1483	0.8287	16724.4
Angophora hispida	Myrtaceae	Angophora	-33	150.36	33	39.5405	S	726	14.4	1091.8	81	22.6	0.226	6	Woody	EcM-AM	Nooten & Hughes 2013	Zhang	10.2083	44.9706	461.275	25.6	2.9	22.7	18.9667	7.93333	19.4167	7.93333	118	49	25.5533	312	167	299	167	1450	0.634	16969.3
Aniseia biflora	Convolvulaceae	Aniseia	25.25	110.27	25.25	26.6014	N	150	19.1	1887.8	Guilin	0.34	0.0034	5	Non-woody	AM	Huang et al.2020	Our own searched data	7.40833	27.0377	744.768	32.6	5.2	27.4	23.1667	11.7667	27.8833	9.78333	343	47	66.2381	896	178	687	191	1248	1.466	13554.8
Annona spraguei	Annonaceae	Annona	9.08	-79.5	9.08	9.70162	N	69	27	2600	12	36.03	0.3603	6	Woody	AM	Richards & Coley 2007	Zhang	6.80833	74.8168	71.3015	31.5	22.4	9.1	25.95	27.5333	27.7	25.95	331	22	68.7808	943	137	163	943	1665	1.1786	18252.4
Anthoxanthum odoratum	Poaceae	Anthoxanthum	50.57	11.37	50.57	51.7412	N	130	8.6	565	3	1.14	0.0114	8	Non-woody	AM	Loranger et al. 2014	Zhang	8.325	32.2674	671.76	22.6	-3.2	25.8	15.0333	1.05	16.5167	0.05	82	42	18.6269	221	144	221	151	812	0.8812	10138.7
Anthoxanthum odoratum	Poaceae	Anthoxanthum	50.21	11	50.21	58.0478	N	870	6	950	17	3.91	0.0391	8	Non-woody	AM	Unsicker et al. 2006	Zhang	8.43333	32.4359	680.093	22.7	-3.3	26	16.6167	3.73333	16.6167	-0.05	78	48	15.6677	221	153	221	181	818	0.9131	10315.5
Anthoxanthum odoratum	Poaceae	Anthoxanthum	46.27	7.11	46.27	62.4862	N	1800	3.575	1492	Bovonne	1.5	0.015	8	Non-woody	AM	Descombes et al. 2020a	Our own searched data	6.93333	30.4094	585.489	16.3	-6.5	22.8	-2.86667	10.9667	10.9667	-2.86667	156	96	15.2806	444	305	305	444	879	1.6968	13407.9
Anthoxanthum odoratum	Poaceae	Anthoxanthum	46.28	7.16	46.28	64.9286	N	2070	1.93333	1605	La_Corde	1.68	0.0168	8	Non-woody	AM	Descombes et al. 2020a	Our own searched data	6.46667	28.7407	586.919	14.6	-7.9	22.5	-3.08333	9.41667	9.41667	-4.48333	164	102	14.9167	473	322	322	431	818	1.9604	13667
Anthoxanthum odoratum	Poaceae	Anthoxanthum	46.27	7.16	46.27	66.7205	N	2270	1.35833	1674	Paneirosse	0	0	8	Non-woody	AM	Descombes et al. 2020a	Our own searched data	6.21667	28.1297	582.037	13.8	-8.3	22.1	-3.48333	8.81667	8.81667	-5.01667	170	107	14.8135	493	335	335	450	801	2.0895	13781.9
Anthriscus sylvestris	Apiaceae	Anthriscus	50.57	11.37	50.57	51.7412	N	130	8.6	565	3	0.51	0.0051	8	Non-woody	AM	Loranger et al. 2014	Zhang	8.325	32.2674	671.76	22.6	-3.2	25.8	15.0333	1.05	16.5167	0.05	82	42	18.6269	221	144	221	151	812	0.8812	10138.7
Anthyllis vulneraria	Fabaceae	Anthyllis	46.28	7.16	46.28	64.9286	N	2070	1.93333	1605	La_Corde	2.07	0.0207	8	Non-woody	AM	Descombes et al. 2020a	Our own searched data	6.46667	28.7407	586.919	14.6	-7.9	22.5	-3.08333	9.41667	9.41667	-4.48333	164	102	14.9167	473	322	322	431	818	1.9604	13667
Anthyllis vulneraria	Fabaceae	Anthyllis	46.27	7.16	46.27	66.7205	N	2270	1.35833	1674	Paneirosse	1.33	0.0133	8	Non-woody	AM	Descombes et al. 2020a	Our own searched data	6.21667	28.1297	582.037	13.8	-8.3	22.1	-3.48333	8.81667	8.81667	-5.01667	170	107	14.8135	493	335	335	450	801	2.0895	13781.9
Aphelandra aurantiaca	Acanthaceae	Aphelandra	18.36	-95.07	18.36	21.7924	N	381	25.5	1432.3	6	6.16	0.0616	7	Woody	NM-AM	Delacruz & Dirzo 1987	Zhang	8.59167	54.724	229.47	32.7	17	15.7	25.9833	23.8	26.8833	21.2833	308	20	73.8308	842	81	576	199	1681	1.0515	16467.8
Apocynum cannabinum	Apocynaceae	Apocynum	39.54	-75.47	39.54	39.567	N	3	11	112.1	76	12.12	0.1212	8	Non-woody	AM	Cahill et al. 2001	Zhang	10.7167	31.2439	879.387	30.1	-4.2	34.3	22.7	1.6	23.2833	1.6	111	74	11.5056	318	257	309	257	1312	0.8685	14002.9
Aposeris foetida	Asteraceae	Aposeris	46.27	7.11	46.27	62.4862	N	1800	3.575	1492	Bovonne	0.19	0.0019	8	Non-woody	AM	Descombes et al. 2020a	Our own searched data	6.93333	30.4094	585.489	16.3	-6.5	22.8	-2.86667	10.9667	10.9667	-2.86667	156	96	15.2806	444	305	305	444	879	1.6968	13407.9
Aposeris foetida	Asteraceae	Aposeris	46.28	7.16	46.28	64.9286	N	2070	1.93333	1605	La_Corde	0	0	8	Non-woody	AM	Descombes et al. 2020a	Our own searched data	6.46667	28.7407	586.919	14.6	-7.9	22.5	-3.08333	9.41667	9.41667	-4.48333	164	102	14.9167	473	322	322	431	818	1.9604	13667
Aquilegia canadensis	Ranunculaceae	Aquilegia	37.18	-80.3	37.18	42.1169	N	548	12.2	34.7	406	1.43	0.0143	8	Non-woody	AM	Johnson & Broadhead Unpublished	Zhang	12.95	38.3136	796.186	29.1	-4.7	33.8	19.7333	1.95	21.65	1.95	101	69	12.4988	289	214	281	214	1248	0.8279	14393.5
Aquilegia coerulea	Ranunculaceae	Aquilegia	38.57	-106.59	38.57	65.3268	N	2970	8.6	206.6	4	8.05	0.0805	8	Non-woody	AM	Louda et al. 1987	Zhang	17.7417	41.3559	915.032	23.1	-19.8	42.9	12.2333	5.7	12.7167	-9.85	53	27	23.2781	139	85	128	107	1230	0.351	16634.8
Arabidopsis halleri	Brassicaceae	Arabidopsis	34.83	135.47	34.83	35.2805	N	50	15.7708	1355	Minoh	6.95	0.0695	7	Non-woody	NM	Sato & Kudoh 2015	Our own searched data	9.30833	29.1797	841.41	32.5	0.6	31.9	22.7833	5.66667	26.2	5.66667	209	37	48.2242	520	142	453	142	1372	0.9873	13310.6
Arabidopsis halleri	Brassicaceae	Arabidopsis	35.17	136.47	35.17	36.2511	N	120	13.3167	1860	Fujiwara-Ogaito, Mie	6.9	0.069	7	Non-woody	NM	Sato & Kudoh 2017	Our own searched data	8	26.2295	836.134	29.4	-1.1	30.5	20.15	3.3	23.7	3.3	265	62	46.6401	702	220	678	220	1145	1.6231	13357.4
Arabidopsis halleri	Brassicaceae	Arabidopsis	34.9	135.35	34.9	36.1613	N	140	14.3583	1405	Tada, Osaka	14.8	0.148	7	Non-woody	NM	Sato & Kudoh 2017	Our own searched data	8.6	27.6527	838.911	30.7	-0.4	31.1	21.3	4.33333	24.7833	4.33333	211	43	45.5554	527	161	468	161	1229	1.1424	13228.9
Arabidopsis halleri	Brassicaceae	Arabidopsis	34.85	135.47	34.85	36.2914	N	160	14.7125	1424	Minoh, Osaka	11.8	0.118	7	Non-woody	NM	Sato & Kudoh 2017	Our own searched data	9.14167	28.8381	841.506	31.3	-0.4	31.7	21.7167	4.6	25.1333	4.6	215	40	47.4652	544	153	485	153	1309	1.087	13300.2
Arabidopsis halleri	Brassicaceae	Arabidopsis	35.08	134.9	35.08	36.5214	N	160	13.8583	1516	Monzen, Hyogo	8	0.08	7	Non-woody	NM	Sato & Kudoh 2017	Our own searched data	8.76667	27.8307	847.922	30.4	-1.1	31.5	20.9167	3.73333	24.35	3.73333	204	70	34.588	508	245	489	245	1140	1.3296	13128.3
Arabidopsis halleri	Brassicaceae	Arabidopsis	35.37	135.92	35.37	36.9916	N	180	13.1417	1871	Kutsuki, Shiga	10.9	0.109	7	Non-woody	NM	Sato & Kudoh 2017	Our own searched data	7.85	25.4045	855.423	29.7	-1.2	30.9	20.15	9.91667	23.7833	2.95	226	113	25.6651	600	370	577	388	1105	1.6924	12768.5
Arabidopsis halleri	Brassicaceae	Arabidopsis	35.32	136.45	35.32	37.0317	N	190	12.5625	1987	Sofudani, Gifu	7.3	0.073	7	Non-woody	NM	Sato & Kudoh 2017	Our own searched data	7.85833	25.765	842.162	28.7	-1.8	30.5	22.6	2.5	23.0167	2.5	274	83	42.0307	734	270	719	270	1102	1.8017	13218.2
Arabidopsis halleri	Brassicaceae	Arabidopsis	35.1	134.88	35.1	36.8117	N	190	13.3125	1563	Takacho-Tada, Hyogo	10.8	0.108	7	Non-woody	NM	Sato & Kudoh 2017	Our own searched data	8.55833	27.3429	850.377	29.8	-1.5	31.3	20.4	3.16667	23.85	3.16667	212	72	35.0117	525	252	512	252	1105	1.4143	13049.9
Arabidopsis halleri	Brassicaceae	Arabidopsis	35.06	134.56	35.06	36.8618	N	200	15	1600	354	14.68	0.1468	7	Non-woody	NM	Sato et al. 2014	Zhang	8.69167	27.6805	846.803	29.9	-1.5	31.4	20.45	3.33333	23.95	3.33333	217	65	39.2014	529	229	516	229	1104	1.3826	13310.8
Arabidopsis halleri	Brassicaceae	Arabidopsis	35.1	134.93	35.1	36.9018	N	200	13.5833	1539	Omoide-gawa, Hyogo	15.4	0.154	7	Non-woody	NM	Sato & Kudoh 2017	Our own searched data	8.71667	27.7601	848.883	30.1	-1.3	31.4	20.6667	5.91667	24.1	3.46667	207	71	34.4653	515	249	500	249	1127	1.3647	13103.5
Arabidopsis halleri	Brassicaceae	Arabidopsis	34.92	135.45	34.92	36.9921	N	230	13.4	1518	Myoken, Osaka	13.4	0.134	7	Non-woody	NM	Sato & Kudoh 2017	Our own searched data	8.55	27.492	838.643	29.7	-1.4	31.1	20.35	3.36667	23.8	3.36667	221	49	44.5317	565	180	520	180	1178	1.2875	13166.9
Arabidopsis halleri	Brassicaceae	Arabidopsis	35.12	135.8	35.12	37.1921	N	230	12.975	1706	Shizuhara, Kyoto	5.1	0.051	7	Non-woody	NM	Sato & Kudoh 2017	Our own searched data	8.15	26.3754	848.028	29.4	-1.5	30.9	19.9833	5.33333	23.5167	2.86667	236	70	39.8965	617	241	591	243	1109	1.5381	12958.6
Arabidopsis halleri	Brassicaceae	Arabidopsis	35.22	136.45	35.22	37.3822	N	240	13.2167	1853	Fujiwara-Mikuni, Mie	3.5	0.035	7	Non-woody	NM	Sato & Kudoh 2017	Our own searched data	7.78333	25.6031	839.137	29.3	-1.1	30.4	20.0667	5.66667	23.6333	3.16667	259	69	44.0589	689	238	661	238	1118	1.6565	13320.2
Arabidopsis halleri	Brassicaceae	Arabidopsis	35.62	136.6	35.62	37.9623	N	260	12.1917	2247	Midoridani, Gifu	5.2	0.052	7	Non-woody	NM	Sato & Kudoh 2017	Our own searched data	7.9	25.5663	853.082	28.5	-2.4	30.9	22.7	1.9	22.7	1.9	303	114	37.0721	814	358	814	358	1067	2.1041	13002.2
Arabidopsis halleri	Brassicaceae	Arabidopsis	35.2	136.38	35.2	37.9027	N	300	11.0583	2060	Ojigahata	4.26	0.0426	7	Non-woody	NM	Sato & Kudoh 2015	Our own searched data	8.05	26.1364	848.825	27.2	-3.6	30.8	21.1333	0.833333	21.55	0.833333	283	81	43.7342	780	265	767	265	1035	1.9903	13083.3
Arabidopsis halleri	Brassicaceae	Arabidopsis	35.1	136.37	35.1	37.8928	N	310	12.0958	1911	Kiwada, Shiga	8.4	0.084	7	Non-woody	NM	Sato & Kudoh 2017	Our own searched data	7.95833	25.9229	844.131	28.2	-2.5	30.7	22.1167	1.95	22.5667	1.95	264	68	44.9275	717	234	700	234	1061	1.7997	13201.6
Arabidopsis halleri	Brassicaceae	Arabidopsis	35.22	136.38	35.22	38.0128	N	310	11.9583	1966	Ojigahata, Shiga	7.5	0.075	7	Non-woody	NM	Sato & Kudoh 2017	Our own searched data	7.81667	25.5447	847.225	28.1	-2.5	30.6	22.0167	1.76667	22.45	1.76667	269	79	42.3637	730	265	709	265	1055	1.8619	13110.1
Arabidopsis halleri	Brassicaceae	Arabidopsis	35.25	134.72	35.25	38.1329	N	320	12.3833	1712	Mikohata, Hyogo	13.1	0.131	7	Non-woody	NM	Sato & Kudoh 2017	Our own searched data	8.4	26.8371	854.417	29	-2.3	31.3	22.95	4.65	22.95	2.16667	227	93	29.8018	559	316	559	318	1056	1.6206	12952.2
Arabidopsis halleri	Brassicaceae	Arabidopsis	35.17	135.85	35.17	38.143	N	330	12.7125	1765	Ohara, Kyoto	4	0.04	7	Non-woody	NM	Sato & Kudoh 2017	Our own searched data	8.075	26.2175	847.443	29.1	-1.7	30.8	22.8333	5.11667	23.25	2.61667	237	79	37.6291	629	266	608	269	1096	1.6091	12882
Arabidopsis halleri	Brassicaceae	Arabidopsis	35.4	136.38	35.4	38.5532	N	350	13.5167	1935	Ibuki, Shiga	4.5	0.045	7	Non-woody	NM	Sato & Kudoh 2017	Our own searched data	7.91667	25.7872	849.881	29.8	-0.9	30.7	20.4667	5.86667	24.0667	3.33333	251	106	32.354	663	337	622	346	1111	1.7401	12975
Arabidopsis halleri	Brassicaceae	Arabidopsis	35.3	135.7	35.3	38.4532	N	350	11.3375	1876	Miyama, Kyoto	1	0.01	7	Non-woody	NM	Sato & Kudoh 2017	Our own searched data	8.175	26.1182	863.087	27.9	-3.4	31.3	21.6333	3.58333	22	0.966667	236	100	32.3663	640	321	634	323	1035	1.8119	12738.8
Arabidopsis halleri	Brassicaceae	Arabidopsis	35.17	134.82	35.17	38.4132	N	360	12.2458	1670	Ikuno, Hyogo	13.8	0.138	7	Non-woody	NM	Sato & Kudoh 2017	Our own searched data	8.54167	27.2028	854.13	28.8	-2.6	31.4	22.8333	4.55	22.8333	2.05	223	80	33.7438	559	278	559	278	1062	1.5711	13030.3
Arabidopsis halleri	Brassicaceae	Arabidopsis	35.25	136.37	35.25	38.6734	N	380	11.9667	1972	Gongendani, Shiga	11.3	0.113	7	Non-woody	NM	Sato & Kudoh 2017	Our own searched data	7.85	25.6536	846.174	28.1	-2.5	30.6	22.0167	4.36667	22.45	1.8	269	82	41.1236	723	275	707	275	1059	1.861	13093.9
Arabidopsis halleri	Brassicaceae	Arabidopsis	35.22	135.85	35.22	38.9137	N	410	11.2958	1900	Asibidani, Shiga	3.8	0.038	7	Non-woody	NM	Sato & Kudoh 2017	Our own searched data	8.075	26.1327	852.564	27.6	-3.3	30.9	21.4667	3.66667	21.85	1.08333	249	88	37.1016	680	293	667	294	1042	1.8227	12786
Arabidopsis halleri	Brassicaceae	Arabidopsis	35.22	135.78	35.22	38.9137	N	410	11.975	1808	Hanase-Yamasu, Kyoto	12.8	0.128	7	Non-woody	NM	Sato & Kudoh 2017	Our own searched data	8.15	26.2058	860.234	28.5	-2.6	31.1	22.25	4.21667	22.6167	1.65	235	89	34.7498	631	293	614	296	1050	1.7214	12798
Arabidopsis halleri	Brassicaceae	Arabidopsis	35.13	135.78	35.13	38.9138	N	420	12.7375	1728	Kurama, Kyoto	9.2	0.092	7	Non-woody	NM	Sato & Kudoh 2017	Our own searched data	8.15833	26.4024	849.059	29.1	-1.8	30.9	22.8833	5.1	23.2833	2.6	237	74	38.9806	621	251	597	252	1099	1.5723	12898.5
Arabidopsis halleri	Brassicaceae	Arabidopsis	35.27	135.87	35.27	39.1439	N	430	11.9208	1867	Umenoki, Shiga	5.1	0.051	7	Non-woody	NM	Sato & Kudoh 2017	Our own searched data	7.925	25.6472	857.752	28.4	-2.5	30.9	22.15	4.21667	22.5333	1.63333	239	97	33.3033	644	315	629	317	1051	1.7756	12752.6
Arabidopsis halleri	Brassicaceae	Arabidopsis	35.18	135.85	35.18	39.5043	N	480	12.175	1817	Katsuragawa-Sakashita, Shiga	4	0.04	7	Non-woody	NM	Sato & Kudoh 2017	Our own searched data	8.1	26.2987	845.46	28.5	-2.3	30.8	22.2833	4.61667	22.6667	2.1	243	81	37.9645	651	273	632	275	1080	1.6812	12854.5
Arabidopsis halleri	Brassicaceae	Arabidopsis	35.18	135.78	35.18	39.6845	N	500	11.0625	1882	Hanase-Bessho, Kyoto	10	0.1	7	Non-woody	NM	Sato & Kudoh 2017	Our own searched data	8.24167	26.5005	854.095	27.4	-3.7	31.1	21.2667	3.4	21.6167	0.816667	248	84	38.3777	680	281	667	281	1035	1.8176	12839.7
Arabidopsis lyrata	Brassicaceae	Arabidopsis	59.28	6.49	59.28	64.7034	N	602	9.1	1228.7	647	0.1	0.001	7	Non-woody	NM	Loe et al. 2007	Zhang	6.125	27.8409	597.58	16.2	-5.8	22	1.06667	6.66667	11.65	-2.75	304	94	37.6375	852	310	422	760	607	3.8638	8931.5
Arabidopsis lyrata	Brassicaceae	Arabidopsis	59.39	6.58	59.39	65.9666	N	730	9.1	1228.7	650	1.59	0.0159	7	Non-woody	NM	Loe et al. 2007	Zhang	5.91667	26.6517	610.358	15.6	-6.6	22.2	0.416667	5.83333	11.15	-3.48333	282	93	36.344	796	304	401	714	606	3.6637	8850.67
Arabidopsis lyrata	Brassicaceae	Arabidopsis	60.24	7.1	60.24	70.6004	N	1150	8.9	1185.9	658	2.48	0.0248	7	Non-woody	NM	Loe et al. 2007	Zhang	5.78333	24.5056	661.206	12.6	-11	23.6	-3.3	2.13333	8.23333	-7.7	167	58	29.2614	474	219	320	378	463	3.1229	8810.83
Arabidopsis lyrata	Brassicaceae	Arabidopsis	61.06	7.3	61.06	72.1231	N	1228	8.2	1190.1	666	2	0.02	7	Non-woody	NM	Loe et al. 2007	Zhang	5.28333	23.5863	625.385	11.7	-10.7	22.4	-3.75	1.83333	7.7	-7.43333	163	58	30.0737	465	212	308	429	471	3.02	8635.33
Arabidopsis lyrata	Brassicaceae	Arabidopsis	61.18	7.51	61.18	65.2521	N	452	8.2	1190.1	667	6.81	0.0681	7	Non-woody	NM	Loe et al. 2007	Zhang	5.68333	25.6006	615.391	16.4	-5.8	22.2	0.333333	6.9	12	-3	104	32	32.6853	285	118	181	265	589	1.4246	8786.17
Arabidopsis lyrata	Brassicaceae	Arabidopsis	61.41	8.35	61.41	74.2388	N	1424	8.2	1167	670	2.68	0.0268	7	Non-woody	NM	Loe et al. 2007	Zhang	6.775	27.1	670.815	11.4	-13.6	25	-2.26667	-4.26667	6.25	-10	105	43	25.379	305	161	268	273	418	2.4051	8571.25
Arabidopsis lyrata	Brassicaceae	Arabidopsis	61.41	8.25	61.41	73.4821	N	1340	8.2	1167	671	0.61	0.0061	7	Non-woody	NM	Loe et al. 2007	Zhang	6.74167	27.8581	654.78	11	-13.2	24.2	-2	-3.88333	6.25	-9.61667	103	42	25.4141	302	162	261	278	408	2.4536	8494.33
Arabidopsis lyrata	Brassicaceae	Arabidopsis	61.42	8.23	61.42	73.6723	N	1360	8.2	1167	672	0.88	0.0088	7	Non-woody	NM	Loe et al. 2007	Zhang	6.61667	27.9184	645.47	10.4	-13.3	23.7	-2.16667	-4.01667	5.93333	-9.71667	107	42	26.1466	311	164	263	285	406	2.517	8506.58
Arabidopsis lyrata	Brassicaceae	Arabidopsis	61.42	6.51	61.42	74.5732	N	1460	8.1	1216.8	673	4.33	0.0433	7	Non-woody	NM	Loe et al. 2007	Zhang	3.45	20.1754	507.083	8.3	-8.8	17.1	-3.68333	0.35	5.43333	-6.75	302	94	34.2306	861	349	493	796	401	6.3615	8413.42
Arabidopsis lyrata	Brassicaceae	Arabidopsis	62.03	5.34	62.03	62.03	N	0	7.3	1272.1	680	2.12	0.0212	7	Non-woody	NM	Loe et al. 2007	Zhang	4.875	29.3675	449.581	16	-0.6	16.6	7.68333	8.5	12.7	1.91667	274	100	34.9478	805	329	419	658	687	3.2969	8571.17
Arabidopsis lyrata	Brassicaceae	Arabidopsis	62.3	9.05	62.3	73.3541	N	1227	7.5	1186.3	686	1.27	0.0127	7	Non-woody	NM	Loe et al. 2007	Zhang	6.36667	26.6388	639.138	12.7	-11.2	23.9	6.51667	-3.05	7.36667	-8.01667	88	38	23.3234	252	137	242	201	487	1.6591	8498.75
Arabidopsis lyrata	Brassicaceae	Arabidopsis	62.33	17.56	62.33	62.33	N	0	7.2	1260.5	687	2.16	0.0216	7	Non-woody	NM	Loe et al. 2007	Zhang	8.03333	27.0483	777.103	20	-9.7	29.7	13.2333	-1.6	14.3	-4.91667	67	27	28.5995	190	96	177	112	655	0.8745	9159.5
Arabidopsis lyrata	Brassicaceae	Arabidopsis	62.35	18.02	62.35	62.6203	N	30	7.2	1299.4	688	3.19	0.0319	7	Non-woody	NM	Loe et al. 2007	Zhang	7.81667	26.7694	764.237	19.7	-9.5	29.2	13.0833	-1.71667	14.1	-4.75	68	27	29.0076	191	96	178	114	647	0.8957	9189.83
Arabidopsis lyrata	Brassicaceae	Arabidopsis	62.35	18.01	62.35	62.6203	N	30	7.2	1299.4	689	4.6	0.046	7	Non-woody	NM	Loe et al. 2007	Zhang	7.81667	26.7694	764.237	19.7	-9.5	29.2	13.0833	-1.71667	14.1	-4.75	68	27	29.0076	191	96	178	114	647	0.8957	9189.83
Arabidopsis lyrata	Brassicaceae	Arabidopsis	62.36	18.03	62.36	62.6303	N	30	7.2	1299.4	690	5.66	0.0566	7	Non-woody	NM	Loe et al. 2007	Zhang	7.81667	26.7694	764.237	19.7	-9.5	29.2	13.0833	-1.71667	14.1	-4.75	68	27	29.0076	191	96	178	114	647	0.8957	9189.83
Arabidopsis lyrata	Brassicaceae	Arabidopsis	62.39	9.39	62.39	75.4531	N	1450	7.5	1186.3	692	0.82	0.0082	7	Non-woody	NM	Loe et al. 2007	Zhang	5.925	25.9868	612.302	11.3	-11.5	22.8	5.41667	-4.1	6.16667	-8.41667	102	39	27.0299	290	143	283	207	448	1.963	8520.5
Arabidopsis lyrata	Brassicaceae	Arabidopsis	62.42	18.08	62.42	62.429	N	1	7.2	1299.4	693	3.2	0.032	7	Non-woody	NM	Loe et al. 2007	Zhang	7.68333	26.5859	756.668	19.6	-9.3	28.9	13.1833	-1.61667	14.15	-4.5	66	27	28.0457	186	96	173	113	632	0.9055	9174.83
Arabidopsis lyrata	Brassicaceae	Arabidopsis	62.44	18.09	62.44	62.449	N	1	7.2	1299.4	696	5.98	0.0598	7	Non-woody	NM	Loe et al. 2007	Zhang	7.68333	26.5859	756.668	19.6	-9.3	28.9	13.1833	-1.61667	14.15	-4.5	66	27	28.0457	186	96	173	113	632	0.9055	9174.83
Arabidopsis lyrata	Brassicaceae	Arabidopsis	62.49	18.18	62.49	62.7513	N	29	6.8	1327.1	699	5.49	0.0549	7	Non-woody	NM	Loe et al. 2007	Zhang	7.50833	25.7135	778.044	19.7	-9.5	29.2	4.71667	-1.86667	14.2	-5.01667	79	34	25.659	218	117	179	136	631	1.0412	9142.17
Arabidopsis lyrata	Brassicaceae	Arabidopsis	62.5	18.22	62.5	62.7613	N	29	6.8	1327.1	700	4.04	0.0404	7	Non-woody	NM	Loe et al. 2007	Zhang	7.50833	25.7135	778.044	19.7	-9.5	29.2	4.71667	-1.86667	14.2	-5.01667	79	34	25.659	218	117	179	136	631	1.0412	9142.17
Arabidopsis lyrata	Brassicaceae	Arabidopsis	62.52	18.25	62.52	62.7813	N	29	6.8	1327.1	702	6.21	0.0621	7	Non-woody	NM	Loe et al. 2007	Zhang	7.50833	25.7135	778.044	19.7	-9.5	29.2	4.71667	-1.86667	14.2	-5.01667	79	34	25.659	218	117	179	136	631	1.0412	9142.17
Arabidopsis lyrata	Brassicaceae	Arabidopsis	62.54	18.23	62.54	62.8013	N	29	6.8	1327.1	703	3.82	0.0382	7	Non-woody	NM	Loe et al. 2007	Zhang	7.50833	25.7135	778.044	19.7	-9.5	29.2	4.71667	-1.86667	14.2	-5.01667	79	34	25.659	218	117	179	136	631	1.0412	9142.17
Arabidopsis lyrata	Brassicaceae	Arabidopsis	62.58	18.32	62.58	62.589	N	1	6.8	1327.1	704	3.23	0.0323	7	Non-woody	NM	Loe et al. 2007	Zhang	7.35	25.4325	772.959	19.7	-9.2	28.9	4.75	-1.76667	14.2333	-4.85	83	37	25.182	226	125	177	143	617	1.0931	9154
Arabidopsis lyrata	Brassicaceae	Arabidopsis	62.59	18.31	62.59	62.599	N	1	6.8	1327.1	705	2.68	0.0268	7	Non-woody	NM	Loe et al. 2007	Zhang	7.35	25.4325	772.959	19.7	-9.2	28.9	4.75	-1.76667	14.2333	-4.85	83	37	25.182	226	125	177	143	617	1.0931	9154
Arabidopsis lyrata	Brassicaceae	Arabidopsis	63.11	19	63.11	63.11	N	0	5.9	1626.2	712	3.65	0.0365	7	Non-woody	NM	Loe et al. 2007	Zhang	6.14167	23.2639	720.396	18.4	-8	26.4	5.13333	1.93333	13.7667	-3.65	78	32	28.3628	216	110	181	142	630	1.0294	9005.17
Arabidopsis lyrata	Brassicaceae	Arabidopsis	63.11	18.48	63.11	65.2812	N	241	5.9	1745.5	713	5.96	0.0596	7	Non-woody	NM	Loe et al. 2007	Zhang	7.50833	25.5385	785.193	18.9	-10.5	29.4	2.98333	1.18333	13.0333	-6.25	88	37	28.2086	248	129	218	165	615	1.2349	8948.67
Arabidopsis lyrata	Brassicaceae	Arabidopsis	63.11	18.46	63.11	65.3352	N	247	5.9	1745.5	714	3.84	0.0384	7	Non-woody	NM	Loe et al. 2007	Zhang	7.51667	25.5669	784.062	18.9	-10.5	29.4	2.91667	1.15	12.9833	-6.28333	89	37	28.2551	249	130	219	165	612	1.2458	8944.17
Arabidopsis lyrata	Brassicaceae	Arabidopsis	63.12	18.57	63.12	63.12	N	0	5.9	1745.5	716	4.41	0.0441	7	Non-woody	NM	Loe et al. 2007	Zhang	7.35833	25.0283	788.965	19.6	-9.8	29.4	4.21667	2.15	13.9833	-5.43333	78	32	29.2327	216	110	184	137	624	1.0357	8973.08
Arabidopsis lyrata	Brassicaceae	Arabidopsis	63.12	18.53	63.12	63.129	N	1	5.9	1745.5	717	5.73	0.0573	7	Non-woody	NM	Loe et al. 2007	Zhang	7.625	25.5017	796.932	19.8	-10.1	29.9	4.06667	2.11667	13.95	-5.68333	78	33	28.8885	216	111	187	137	628	1.035	8947
Arabidopsis lyrata	Brassicaceae	Arabidopsis	63.13	18.58	63.13	63.13	N	0	5.9	1745.5	718	3.18	0.0318	7	Non-woody	NM	Loe et al. 2007	Zhang	7.375	25.085	790.384	19.6	-9.8	29.4	4.21667	2.13333	13.9833	-5.45	78	32	29.188	215	109	185	137	627	1.0293	8973.67
Arabidopsis thaliana	Brassicaceae	Arabidopsis	62.48	18.12	62.48	64.0566	N	175	2	1299.4	697	0.88	0.0088	7	Non-woody	NM	Akiyama & Agren 2012	Zhang	7.48333	26.0743	758.474	19.3	-9.4	28.7	3.96667	1.98333	13.6	-5.08333	91	39	27.9093	250	130	197	158	633	1.161	9054.25
Arabidopsis thaliana	Brassicaceae	Arabidopsis	36	-78.5	36	37.1802	N	131	16	104.9	381	9.83	0.0983	7	Non-woody	NM	Mauricio & Rausher 1997	Zhang	13.3083	38.9133	793.465	31.9	-2.3	34.2	24.0333	10.45	24.6167	5.01667	116	78	14.062	337	247	326	268	1399	0.826	15081.4
Arctostaphylos uvaursi	Ericaceae	Arctostaphylos	61	-138	61	79.018	N	2000	-0.1	262.3	16	1.21	0.0121	8	Woody	EcM	Hik et al. 2003	Zhang	11.3417	28.786	1043.82	15.5	-23.9	39.4	8.28333	-10.9167	8.28333	-16.9	63	13	46.6826	167	51	167	71	663	0.5829	8711.92
Ardisia crenata	Primulaceae	Ardisia	29.14	118.07	29.14	32.185	N	338	15.3	2000	9	2.905	0.02905	8	Woody	AM	Schuldt et al. 2010, Schuldt et al. 2012	Zhang	7.78333	25.6876	823.916	31.1	0.8	30.3	20.1667	7.8	26.05	5.83333	304	44	57.5394	798	172	576	223	1235	1.4084	14699.5
Ardisia spp.	Primulaceae	Ardisia	-6.35	145.4	6.35	23.5662	S	1911	27	1166.2	30	1.9	0.019	8	Woody	AM	Edwards 1977	Zhang	11.3083	89.7487	46.8779	23.4	10.8	12.6	17.6667	16.5833	17.7	16.5833	266	89	33.7566	754	296	752	296	1289	1.7439	15140
Argyrodendron trifoliolatum	Malvaceae	Argyrodendron	-30.2	152.81	30.2	37.4072	S	800	18.3	1325	51	28.17	0.2817	7	Woody	AM	Lowman 1992	Zhang	8.93333	45.812	391.468	24.7	5.2	19.5	20.15	11.4333	20.3	10.6333	245	46	45.9689	684	178	635	226	1402	1.2162	17389
Argyroxiphium kauense	Asteraceae	Argyroxiphium	21.18	-157.47	21.18	21.4773	N	33	23	798.6	8	0	0	8	Non-woody	AM	Funk & Throop 2010	Zhang	7.1	61.7391	146.977	29.8	18.3	11.5	23.25	25.6667	26.0167	22.4833	161	13	76.5194	330	53	57	296	2077	0.3161	19376.2
Aristotelia chilensis	Elaeocarpaceae	Aristotelia	-35.58	-72.42	35.58	40.0845	S	500	19	1300	203	9.01	0.0901	5	Woody	AM	Vasquez et al. 2007	Zhang	10.4333	52.9611	327.326	23.8	4.1	19.7	8.81667	15.9833	16.3167	8.25	201	6	97.2632	521	25	27	485	1219	0.6943	16141.3
Arnica montana	Asteraceae	Arnica	51.44	10.29	51.44	53.5121	N	230	25.2	100	616	2.75	0.0275	8	Non-woody	AM	Bruelheide & Scheidel 1999	Zhang	7.84167	31.7476	634.753	21.8	-2.9	24.7	14.5333	3.66667	16.0333	0.483333	80	50	13.7428	225	168	225	190	801	0.9891	9917.17
Arnica montana	Asteraceae	Arnica	46.27	7.11	46.27	62.4862	N	1800	3.575	1492	Bovonne	0	0	8	Non-woody	AM	Descombes et al. 2020a	Our own searched data	6.93333	30.4094	585.489	16.3	-6.5	22.8	-2.86667	10.9667	10.9667	-2.86667	156	96	15.2806	444	305	305	444	879	1.6968	13407.9
Arrabidaea candicans	Bignoniaceae	Arrabidaea	8.59	-79.33	8.59	8.74315	N	17	26.3	1850	20	0.71	0.0071	8	Non-woody	#N/A	Van Bael et al. 2004	Zhang	6.80833	77.3674	65.2312	31.6	22.8	8.8	26.4	27.2833	27.95	26.3667	516	16	87.5248	1124	79	203	1105	1729	1.2197	18831.8
Arrabidaea patellifera	Bignoniaceae	Arrabidaea	8.59	-79.33	8.59	8.74315	N	17	26.3	1850	20	3.49	0.0349	8	Non-woody	#N/A	Van Bael et al. 2004	Zhang	6.80833	77.3674	65.2312	31.6	22.8	8.8	26.4	27.2833	27.95	26.3667	516	16	87.5248	1124	79	203	1105	1729	1.2197	18831.8
Arrhenatherum elatius	Poaceae	Arrhenatherum	50.57	11.37	50.57	51.7412	N	130	8.6	565	3	0.76	0.0076	8	Non-woody	AM	Loranger et al. 2014	Zhang	8.325	32.2674	671.76	22.6	-3.2	25.8	15.0333	1.05	16.5167	0.05	82	42	18.6269	221	144	221	151	812	0.8812	10138.7
Artemisia biennis	Asteraceae	Artemisia	44.03	-79.29	44.03	47.021	N	332	8.1	815	1	4.17	0.0417	8	Non-woody	AM	Agrawal & Kotanen 2003, Agrawal et al. 2005	Zhang	8.95833	24.1465	1024.14	24.9	-12.2	37.1	17.75	-6.18333	18.3167	-6.68333	92	53	19.0738	261	166	257	173	885	1.0225	12719.2
Artemisia campestris	Asteraceae	Artemisia	44.03	-79.29	44.03	47.021	N	332	8.1	815	1	6.03	0.0603	8	Non-woody	AM	Agrawal & Kotanen 2003, Agrawal et al. 2005	Zhang	8.95833	24.1465	1024.14	24.9	-12.2	37.1	17.75	-6.18333	18.3167	-6.68333	92	53	19.0738	261	166	257	173	885	1.0225	12719.2
Artemisia lavandulaefolia	Asteraceae	Artemisia	30.26	114.58	30.26	30.4041	N	16	16.975	1295	Liangzi Lake	1.9	0.019	8	Non-woody	AM	Fan et al. 2016	Our own searched data	7.03333	22.328	899.739	32.4	0.9	31.5	25.55	7.66667	27.7333	5.55	221	31	56.1509	572	128	500	133	1235	1.0483	13572.5
Artemisia ludoviciana	Asteraceae	Artemisia	61	-138	61	79.018	N	2000	-0.1	262.3	16	0.93	0.0093	8	Non-woody	AM	Hik et al. 2003	Zhang	11.3417	28.786	1043.82	15.5	-23.9	39.4	8.28333	-10.9167	8.28333	-16.9	63	13	46.6826	167	51	167	71	663	0.5829	8711.92
Artemisia norvegica	Asteraceae	Artemisia	61	-138	61	79.018	N	2000	-0.1	262.3	16	0.38	0.0038	8	Non-woody	AM	Hik et al. 2003	Zhang	11.3417	28.786	1043.82	15.5	-23.9	39.4	8.28333	-10.9167	8.28333	-16.9	63	13	46.6826	167	51	167	71	663	0.5829	8711.92
Artemisia princeps	Asteraceae	Artemisia	25.25	110.27	25.25	26.6014	N	150	19.1	1887.8	Guilin	0	0	8	Non-woody	AM	Huang et al.2020	Our own searched data	7.40833	27.0377	744.768	32.6	5.2	27.4	23.1667	11.7667	27.8833	9.78333	343	47	66.2381	896	178	687	191	1248	1.466	13554.8
Artemisia sieversiana	Asteraceae	Artemisia	41.83	123.58	41.83	42.3345	N	56	8.5	698.5	Shenyang	0.08	0.0008	8	Non-woody	AM	Huang et al.2020	Our own searched data	11.2583	24.2636	1296.15	28.1	-18.3	46.4	22.7167	-9.38333	22.7167	-9.38333	171	4	103.329	417	16	417	16	1183	0.5604	14154
Artemisia sylvatica	Asteraceae	Artemisia	41.83	123.58	41.83	42.3345	N	56	8.5	698.5	Shenyang	0.01	0.0001	8	Non-woody	AM	Huang et al.2020	Our own searched data	11.2583	24.2636	1296.15	28.1	-18.3	46.4	22.7167	-9.38333	22.7167	-9.38333	171	4	103.329	417	16	417	16	1183	0.5604	14154
Artemisia viridissima	Asteraceae	Artemisia	41.83	123.58	41.83	42.3345	N	56	8.5	698.5	Shenyang	1.01	0.0101	8	Non-woody	AM	Huang et al.2020	Our own searched data	11.2583	24.2636	1296.15	28.1	-18.3	46.4	22.7167	-9.38333	22.7167	-9.38333	171	4	103.329	417	16	417	16	1183	0.5604	14154
Artocarpus heterophyllus	Moraceae	Artocarpus	-5.05	38.38	5.05	12.032	S	775	18	1074.7	11	5.99	0.0599	7	Woody	AM	Dawson et al. 2009	Zhang	8.89167	63.0615	181.101	26.2	12.1	14.1	19.8333	16.7833	21.1167	16.7667	238	46	56.9362	576	148	290	163	1235	1.0397	15198.4
Asarum canadense	Aristolochiaceae	Asarum	43.1	-73.5	43.1	44.0009	N	100	11	1140	7	10.9	0.109	5	Non-woody	AM	Ness et al. 2011	Zhang	11.8333	29.5096	1016.58	28	-12.1	40.1	20.1333	-3.81667	20.1333	-5.08333	107	54	18.0938	287	189	287	189	1042	0.935	12789
Asclepias curassavica	Apocynaceae	Asclepias	10.42	-61.17	10.42	10.9786	N	62	27.2	630.2	31	0.8	0.008	8	Non-woody	AM	GodfreyUpublished	Zhang	7.3	79.3478	58.5041	30.6	21.4	9.2	26.4667	25.8667	26.7	25.3667	293	77	42.445	760	249	644	429	1763	1.2375	18392.1
Asclepias incarnata	Apocynaceae	Asclepias	37.22	-80.31	37.22	43.5804	N	706	12.2	34.7	42	0	0	8	Non-woody	AM	Johnson & Broadhead Unpublished	Zhang	12.6583	37.8992	787.029	28.2	-5.2	33.4	19.0167	1.45	20.9	1.45	101	69	12.2796	287	213	277	213	1234	0.8337	14318.3
Asclepias incarnata	Apocynaceae	Asclepias	37.26	-80.31	37.26	42.5933	N	592	12.2	34.7	125	0.3	0.003	8	Non-woody	AM	Johnson & Broadhead Unpublished	Zhang	12.9583	38.3383	794.728	28.8	-5	33.8	19.4167	1.65	21.3	1.65	100	67	12.851	284	208	276	208	1234	0.8183	14313.8
Asclepias syriaca	Apocynaceae	Asclepias	43.1	-73.5	43.1	44.0009	N	100	11	1140	7	24.2	0.242	8	Non-woody	AM	Ness et al. 2011	Zhang	11.8333	29.5096	1016.58	28	-12.1	40.1	20.1333	-3.81667	20.1333	-5.08333	107	54	18.0938	287	189	287	189	1042	0.935	12789
Asclepias syriaca	Apocynaceae	Asclepias	44.03	-79.29	44.03	47.021	N	332	8.1	815	1	5.445	0.05445	8	Non-woody	AM	Agrawal & Kotanen 2003, Agrawal et al. 2005	Zhang	8.95833	24.1465	1024.14	24.9	-12.2	37.1	17.75	-6.18333	18.3167	-6.68333	92	53	19.0738	261	166	257	173	885	1.0225	12719.2
Asclepias syriaca	Apocynaceae	Asclepias	37.22	-80.31	37.22	43.5804	N	706	12.2	34.7	42	4.335	0.04335	8	Non-woody	AM	Johnson & Broadhead Unpublished	Zhang	12.6583	37.8992	787.029	28.2	-5.2	33.4	19.0167	1.45	20.9	1.45	101	69	12.2796	287	213	277	213	1234	0.8337	14318.3
Asclepias syriaca	Apocynaceae	Asclepias	35.43	-78.41	35.43	35.9075	N	53	7.9	173.5	53	1.82	0.0182	8	Non-woody	AM	Johnson & Broadhead Unpublished	Zhang	12.7667	38.57	774.926	32.2	-0.9	33.1	24.6333	11.4167	25.2	6.03333	140	76	18.9773	373	238	368	281	1425	0.8475	15219.2
Asclepias syriaca	Apocynaceae	Asclepias	37.21	-80.32	37.21	42.6965	N	609	12.2	34.7	75	0.23	0.0023	8	Non-woody	AM	Johnson & Broadhead Unpublished	Zhang	12.8583	38.1553	791.186	28.8	-4.9	33.7	19.45	1.76667	21.3333	1.76667	100	68	12.4585	286	211	277	211	1241	0.8229	14338.1
Asclepias syriaca	Apocynaceae	Asclepias	36.28	-79.21	36.28	38.0638	N	198	11	61.5	93	13.625	0.13625	8	Non-woody	AM	Johnson & Broadhead Unpublished	Zhang	13	38.2353	801.371	31.3	-2.7	34	22.1333	9.6	24.0833	4.23333	114	81	10.743	317	257	317	269	1367	0.8334	14989.6
Asclepias syriaca	Apocynaceae	Asclepias	35.48	-78.41	35.48	36.0205	N	60	7.9	173.5	122	1.68	0.0168	8	Non-woody	AM	Johnson & Broadhead Unpublished	Zhang	12.7667	38.57	774.262	32.1	-1	33.1	24.5333	11.3667	25.1	5.95	138	76	18.4875	369	238	363	279	1422	0.8458	15235.8
Asclepias syriaca	Apocynaceae	Asclepias	37.26	-80.31	37.26	42.5933	N	592	12.2	34.7	125	0.82	0.0082	8	Non-woody	AM	Johnson & Broadhead Unpublished	Zhang	12.9583	38.3383	794.728	28.8	-5	33.8	19.4167	1.65	21.3	1.65	100	67	12.851	284	208	276	208	1234	0.8183	14313.8
Asclepias syriaca	Apocynaceae	Asclepias	37.21	-80.33	37.21	42.3722	N	573	12.2	34.7	176	3.13	0.0313	8	Non-woody	AM	Johnson & Broadhead Unpublished	Zhang	12.9333	38.3778	793.403	28.9	-4.8	33.7	19.55	1.83333	21.4667	1.83333	100	68	12.6301	286	210	277	210	1242	0.8188	14343.7
Asclepias syriaca	Apocynaceae	Asclepias	37.23	-80.3	37.23	41.1669	N	437	12.2	34.7	178	0	0	8	Non-woody	AM	Johnson & Broadhead Unpublished	Zhang	13.225	38.5569	803.912	29.8	-4.5	34.3	20.2167	2.26667	22.1667	2.26667	101	67	12.981	286	209	280	209	1257	0.8062	14393.8
Asclepias syriaca	Apocynaceae	Asclepias	36.31	-79.23	36.31	37.7875	N	164	11	61.5	390	1.45	0.0145	8	Non-woody	AM	Johnson & Broadhead Unpublished	Zhang	13.0833	38.3675	803.732	31.5	-2.6	34.1	22.25	9.66667	24.2167	4.31667	114	81	10.747	315	255	315	267	1371	0.8254	15003.9
Asclepias syriaca	Apocynaceae	Asclepias	37.15	-80.36	37.15	42.9248	N	641	12.2	34.7	405	0.84	0.0084	8	Non-woody	AM	Johnson & Broadhead Unpublished	Zhang	12.9583	38.1127	802.437	28.7	-5.3	34	19.3833	1.45	21.2833	1.45	101	68	12.667	288	211	278	211	1232	0.8346	14339.4
Asclepias syriaca	Apocynaceae	Asclepias	37.2	-80.33	37.2	41.6324	N	492	12.2	34.7	410	0.5	0.005	8	Non-woody	AM	Johnson & Broadhead Unpublished	Zhang	13.0833	38.4804	797.699	29.4	-4.6	34	19.9167	2.08333	21.8167	2.08333	101	68	12.9146	287	210	279	210	1244	0.8177	14372.3
Asclepias syriaca	Apocynaceae	Asclepias	37.25	-80.3	37.25	41.205	N	439	12.2	34.7	414	0.32	0.0032	8	Non-woody	AM	Johnson & Broadhead Unpublished	Zhang	13.2417	38.7183	801.69	29.7	-4.5	34.2	20.1667	2.23333	22.0833	2.23333	101	67	13.0538	285	209	279	209	1253	0.8063	14376.5
Asclepias syriaca	Apocynaceae	Asclepias	37.26	-80.3	37.26	42.8636	N	622	12.2	34.7	415	0.24	0.0024	8	Non-woody	AM	Johnson & Broadhead Unpublished	Zhang	12.8667	38.2937	791.153	28.6	-5	33.6	19.3167	1.65	21.2167	1.65	100	68	12.4469	285	211	276	211	1235	0.822	14312.4
Asclepias verticillata	Apocynaceae	Asclepias	39.08	-96.58	39.08	42.7647	N	409	12.6083	835	Konza Prairie Biological Station (KPBS)	0.53	0.0053	8	Non-woody	AM	Kula & Hartnett 2015	Our own searched data	12.65	30.9291	1026.43	32.3	-8.6	40.9	22.2	-0.85	24.6167	-0.85	134	21	51.0195	360	73	320	73	1544	0.5763	15171.6
Asimina incana	Annonaceae	Asimina	29.38	-82.2	29.38	29.6773	N	33	20	1350	47	25.09	0.2509	6	Woody	AM	Knight & Holt 2005	Zhang	13.4917	49.7847	525.934	33.1	6	27.1	26.7667	18.0167	26.7667	13.95	185	61	42.688	538	192	538	253	1665	0.7908	16904.7
Aspidosperma polyneuron	Apocynaceae	Aspidosperma	-14.88	-44.01	14.88	18.9341	S	450	24	871	Minas Gerais 4	1.55	0.0155	8	Non-woody	NM-AM	Silva et al. 2015	Our own searched data	12.0583	68.5133	135.537	32.3	14.7	17.6	24.8	22.2167	25.3667	22.2167	197	1	98.1192	499	6	243	6	1713	0.4877	17353.8
Aspidosperma pyrifolium	Apocynaceae	Aspidosperma	-15.52	-44.66	15.52	19.2587	S	415	24.4	975	Minas Gerais 2	2.77	0.0277	8	Woody	NM-AM	Silva et al. 2016	Our own searched data	12.9417	69.2068	145.609	32.2	13.5	18.7	24.3333	21.55	24.9	21.5167	231	2	98.1625	609	7	275	19	1656	0.6096	17217.8
Aspidosperma pyrifolium	Apocynaceae	Aspidosperma	-15.52	-44.66	15.52	19.2587	S	415	24.4	975	Minas Gerais 2	4.15	0.0415	8	Woody	NM-AM	Silva et al. 2016	Our own searched data	12.9417	69.2068	145.609	32.2	13.5	18.7	24.3333	21.55	24.9	21.5167	231	2	98.1625	609	7	275	19	1656	0.6096	17217.8
Aspidosperma pyrifolium	Apocynaceae	Aspidosperma	-15.52	-44.66	15.52	19.2587	S	415	24.4	975	Minas Gerais 2	3.68	0.0368	8	Woody	NM-AM	Silva et al. 2016	Our own searched data	12.9417	69.2068	145.609	32.2	13.5	18.7	24.3333	21.55	24.9	21.5167	231	2	98.1625	609	7	275	19	1656	0.6096	17217.8
Aspidosperma pyrifolium	Apocynaceae	Aspidosperma	-14.88	-44	14.88	19.3755	S	499	24.4	871	Minas Gerais 3	1.57	0.0157	8	Woody	NM-AM	Fonseca et al. 2018	Our own searched data	11.9417	68.6303	134.251	32.2	14.8	17.4	24.75	22.2167	25.3333	22.2167	196	1	98.0389	495	6	242	6	1715	0.4836	17395.5
Aspidosperma ramiflorum	Apocynaceae	Aspidosperma	-8.86	-42.68	8.86	19.0177	S	1127.5	26.075	770.5	Parque Nacional da Serra da Capivara - PI	2.07	0.0207	8	Woody	NM-AM	Mendes et al.2021	Mendes	13.6833	78.1905	97.5922	33.9	16.4	17.5	25.9167	24.1333	26.5333	24.1333	149	1	87.3838	385	12	142	12	1777	0.432	17728.5
Aspidosperma subincanum	Apocynaceae	Aspidosperma	-14.88	-44	14.88	19.3755	S	499	24.4	871	Minas Gerais 3	10.51	0.1051	8	Woody	NM-AM	Fonseca et al. 2018	Our own searched data	11.9417	68.6303	134.251	32.2	14.8	17.4	24.75	22.2167	25.3333	22.2167	196	1	98.0389	495	6	242	6	1715	0.4836	17395.5
Aspidosperma tomentosum	Apocynaceae	Aspidosperma	-15.56	-44.55	15.56	20.2627	S	522	22	1400	10	8.86	0.0886	8	Woody	NM-AM	Marquis et al. 2001	Zhang	12.9417	68.8387	142.671	32.6	13.8	18.8	24.6333	21.9333	25.2333	21.9167	218	2	97.5351	582	7	272	19	1661	0.5794	17166.1
Aspilia hispidantha	Asteraceae	Aspilia	-19.26	-43.6	19.26	28.3501	S	1009	19.2417	1541.2	Serra do Cipo 7	3.27	0.0327	8	Woody	AM	Mendes et al.2021	Mendes	11.925	65.1639	213.426	27.4	9.1	18.3	21.1833	16.45	21.6	16.45	308	9	89.28	825	30	611	30	1341	1.0868	15377.8
Asplundia uncinata	Cyclanthaceae	Asplundia	10.26	-84	10.26	11.1609	N	100	25.3	4000	68	3.5	0.035	0	Non-woody	NM	Grubb et al. 2008	Zhang	8.56667	77.8788	75.237	30	19	11	23.4167	24.85	25.25	23.3667	419	105	38.7317	1152	384	521	1044	1635	2.1687	19334.9
Astelia menziesiana	Asteliaceae	Astelia	21.18	-157.47	21.18	21.4773	N	33	23	798.6	8	1.24	0.0124	0	Non-woody	AM	Funk & Throop 2010	Zhang	7.1	61.7391	146.977	29.8	18.3	11.5	23.25	25.6667	26.0167	22.4833	161	13	76.5194	330	53	57	296	2077	0.3161	19376.2
Aster alpinus	Asteraceae	Aster	46.27	7.16	46.27	66.7205	N	2270	1.35833	1674	Paneirosse	1.73	0.0173	8	Non-woody	AM	Descombes et al. 2020a	Our own searched data	6.21667	28.1297	582.037	13.8	-8.3	22.1	-3.48333	8.81667	8.81667	-5.01667	170	107	14.8135	493	335	335	450	801	2.0895	13781.9
Aster bellidiastrum	Asteraceae	Aster	46.28	7.16	46.28	64.9286	N	2070	1.93333	1605	La_Corde	0	0	8	Non-woody	AM	Descombes et al. 2020a	Our own searched data	6.46667	28.7407	586.919	14.6	-7.9	22.5	-3.08333	9.41667	9.41667	-4.48333	164	102	14.9167	473	322	322	431	818	1.9604	13667
Aster novae-angliae	Asteraceae	Aster	43.1	-73.5	43.1	44.0009	N	100	11	1140	7	8.4	0.084	8	Non-woody	AM	Ness et al. 2011	Zhang	11.8333	29.5096	1016.58	28	-12.1	40.1	20.1333	-3.81667	20.1333	-5.08333	107	54	18.0938	287	189	287	189	1042	0.935	12789
Astragalus frigidus	Fabaceae	Astragalus	46.27	7.16	46.27	66.7205	N	2270	1.35833	1674	Paneirosse	8.82	0.0882	8	Non-woody	AM	Descombes et al. 2020a	Our own searched data	6.21667	28.1297	582.037	13.8	-8.3	22.1	-3.48333	8.81667	8.81667	-5.01667	170	107	14.8135	493	335	335	450	801	2.0895	13781.9
Astrantia major	Apiaceae	Astrantia	46.27	7.11	46.27	62.4862	N	1800	3.575	1492	Bovonne	1.28	0.0128	8	Non-woody	AM	Descombes et al. 2020a	Our own searched data	6.93333	30.4094	585.489	16.3	-6.5	22.8	-2.86667	10.9667	10.9667	-2.86667	156	96	15.2806	444	305	305	444	879	1.6968	13407.9
Astrantia major	Apiaceae	Astrantia	46.28	7.16	46.28	64.9286	N	2070	1.93333	1605	La_Corde	1.75	0.0175	8	Non-woody	AM	Descombes et al. 2020a	Our own searched data	6.46667	28.7407	586.919	14.6	-7.9	22.5	-3.08333	9.41667	9.41667	-4.48333	164	102	14.9167	473	322	322	431	818	1.9604	13667
Astrocaryum mexicanum	Arecaceae	Astrocaryum	18.36	-95.07	18.36	21.7924	N	381	25.5	1432.3	6	13.5	0.135	7	Woody	AM	Delacruz & Dirzo 1987	Zhang	8.59167	54.724	229.47	32.7	17	15.7	25.9833	23.8	26.8833	21.2833	308	20	73.8308	842	81	576	199	1681	1.0515	16467.8
Astronium graveolens	Anacardiaceae	Astronium	8.99	-79.54	8.99	9.24225	N	28	27	1874	Metropolitano	0.72	0.0072	8	Woody	AM	Weissflog et al. 2018	Our own searched data	6.83333	77.6515	64.1376	31.5	22.7	8.8	26.3333	27.75	27.9	26.3333	544	12	89.8736	1190	79	164	1190	1730	1.2433	18847.2
Astronium graveolens	Anacardiaceae	Astronium	9.16	-79.75	9.16	10.0159	N	95	26.2583	2317	PLR	2.73	0.0273	8	Woody	AM	Muehleisen et al. 2020	Our own searched data	6.05	74.6914	70.2215	30.4	22.3	8.1	25.5333	26.35	27.25	25.5333	413	19	62.2435	1042	94	416	1042	1680	1.5695	19261.6
Astronium graveolens	Anacardiaceae	Astronium	9	-79.54	9	9.30631	N	34	26.9667	1837	PNM	1.63	0.0163	8	Woody	AM	Muehleisen et al. 2020	Our own searched data	6.8	77.2727	65.3081	31.5	22.7	8.8	26.3	27.25	27.8833	26.3	517	11	87.265	1193	78	194	1193	1730	1.2473	18853.7
Aulomyrcia zetekiana	Myrtaceae	Aulomyrcia	9.16	-79.74	9.16	10.124	N	107	26.2292	2311	Pipeline Road	0.01	0.0001	6	Woody	#N/A	Weissflog et al. 2018	Our own searched data	6.075	75	70.2741	30.4	22.3	8.1	25.6	26.35	27.2	25.4667	414	21	61.582	1108	99	401	973	1681	1.6078	19274
Avenula pubescens	Poaceae	Avenula	50.57	11.37	50.57	51.7412	N	130	8.6	565	3	2.46	0.0246	8	Non-woody	AM	Loranger et al. 2014	Zhang	8.325	32.2674	671.76	22.6	-3.2	25.8	15.0333	1.05	16.5167	0.05	82	42	18.6269	221	144	221	151	812	0.8812	10138.7
Avicennia germinans	Acanthaceae	Avicennia	27.45	-82.34	27.45	27.6482	N	22	22.7	1291.2	117	0.5	0.005	7	Woody	NM-AM	Erickson et al. 2004	Zhang	11.925	51.1803	443.35	33.1	9.8	23.3	27.55	18.0167	27.5833	16.8667	222	40	61.8592	618	166	607	193	1793	0.7339	17378.4
Avicennia germinans	Acanthaceae	Avicennia	30.24	-88.68	30.24	30.276	N	4	20.2333	1604	Mississippi	0.75	0.0075	7	Woody	NM-AM	Macy et al. 2019	Our own searched data	8.31667	33.9456	619.257	32	7.5	24.5	27.2333	16.9833	27.4667	12.3667	176	92	18.1184	494	324	476	400	1605	0.9989	16545.9
Avicennia marina	Acanthaceae	Avicennia	-9.29	147.11	9.29	9.42514	S	15	27	1000	13	5.9	0.059	7	Woody	NM-AM	Johnstone 1981	Zhang	8.03333	81.1448	63.7764	32.1	22.2	9.9	27.3667	25.9833	27.5333	25.9833	251	43	50.5389	694	180	533	180	1797	0.9088	18376.5
Avicennia marina	Acanthaceae	Avicennia	-18.01	146.02	18.01	18.0821	S	8	26.2	1771.3	19	1.2	0.012	7	Woody	NM-AM	Robertson & Duke 1987	Zhang	9.04167	52.8752	286.281	31.6	14.5	17.1	26.9333	22.4333	27.15	20.1167	418	47	77.6744	1049	162	854	228	1944	0.9854	19981.5
Avicennia marina	Acanthaceae	Avicennia	-19.17	147.03	19.17	19.3141	S	16	25.9	2047.7	23	0.7	0.007	7	Woody	NM-AM	Robertson & Duke 1987	Zhang	7.28333	46.688	303.684	30.4	14.8	15.6	26.7167	20.0333	26.8333	19.4	237	12	99.4323	668	47	596	56	1946	0.5389	20578.9
Avicennia marina	Acanthaceae	Avicennia	-18.15	146.12	18.15	20.8347	S	298	26.2	1771.3	27	19.7	0.197	7	Woody	NM-AM	Robertson & Duke 1987	Zhang	7.65833	49.4086	282.621	29.8	14.3	15.5	25.5167	18.7	25.5833	18.7	464	23	98.2868	1124	95	919	95	1779	1.0301	19867.3
Avicennia marina	Acanthaceae	Avicennia	1.43	110.27	1.43	1.78135	N	39	27	4000	88	10.2	0.102	7	Woody	NM-AM	Cooke et al. 1984	Zhang	8.34167	86.8924	51.1441	31.8	22.2	9.6	25.85	26.9667	27.1333	25.85	652	183	41.8572	1594	599	710	1594	1418	2.7942	15624.2
Avicennia officinalis	Acanthaceae	Avicennia	-9.29	147.11	9.29	9.42514	S	15	27	1000	13	6.9	0.069	7	Woody	NM-AM	Johnstone 1981	Zhang	8.03333	81.1448	63.7764	32.1	22.2	9.9	27.3667	25.9833	27.5333	25.9833	251	43	50.5389	694	180	533	180	1797	0.9088	18376.5
Avicennia rumphiana	Acanthaceae	Avicennia	-9.29	147.11	9.29	9.42514	S	15	27	1000	13	5.9	0.059	7	Woody	NM-AM	Johnstone 1981	Zhang	8.03333	81.1448	63.7764	32.1	22.2	9.9	27.3667	25.9833	27.5333	25.9833	251	43	50.5389	694	180	533	180	1797	0.9088	18376.5
Avicennia schaueriana	Acanthaceae	Avicennia	-23.01	-40.38	23.01	23.037	S	3	23.7	1237.7	104	8.3	0.083	7	Woody	NM-AM	Menezes & Peixoto 2009	Zhang	10.675	62.4269	209.691	32	14.9	17.1	26	21.1333	26.25	21.1333	182	46	46.8319	501	144	487	144	1445	0.8882	14676.2
Baccharis pilularis	Asteraceae	Baccharis	38.19	-123.04	38.19	38.3071	N	13	11	1290	180	6.28	0.0628	8	Woody	AM	Rudgers & Whitney 2006	Zhang	11.5667	67.2481	227.086	22.3	5.1	17.2	10.15	15.2833	15.6667	10.15	200	4	90.159	522	15	25	522	1261	0.7818	15875.2
Banisteriopsis campestris	Malpighiaceae	Banisteriopsis	-21.05	-44.12	21.05	30.1491	S	1010	19.8417	1490.8	Sao Jose Environmental Protection Area 4	5.88	0.0588	4	Woody	AM	Mendes et al.2021	Mendes	11.4917	65.2936	208.015	26.6	9	17.6	20.5167	16.0667	21.1	16.0667	296	14	81.4462	760	50	635	50	1321	1.1165	14737.8
Banisteriopsis campestris	Malpighiaceae	Banisteriopsis	-15.56	-44.55	15.56	20.2627	S	522	22	1400	10	14.55	0.1455	4	Woody	AM	Marquis et al. 2001	Zhang	12.9417	68.8387	142.671	32.6	13.8	18.8	24.6333	21.9333	25.2333	21.9167	218	2	97.5351	582	7	272	19	1661	0.5794	17166.1
Banisteriopsis campestris	Malpighiaceae	Banisteriopsis	-18.59	-48.18	18.59	27.0134	S	935	22.7	1399.05	56	5.06	0.0506	4	Woody	AM	Alves-Silva & Del-Claro 2013,Vilela et al. 2014	Zhang	11.7667	70.0397	149.626	28.6	11.8	16.8	22.3333	19.4167	22.4167	19.0333	335	10	86.5359	831	32	397	44	1559	1.0093	16014.2
Banisteriopsis campestris	Malpighiaceae	Banisteriopsis	-18.98	-48.3	18.98	26.5476	S	840	21.8292	1560	CCPIU	15.42	0.1542	4	Woody	AM	Vilela et al. 2018	Our own searched data	12.225	69.4602	153.408	29.5	11.9	17.6	22.9167	19.9167	22.9333	19.4667	304	13	82.8606	803	40	697	54	1577	0.9874	15936
Banisteriopsis laevifolia	Malpighiaceae	Banisteriopsis	-18.59	-48.18	18.59	27.0134	S	935	22	1550	56	4.3	0.043	4	Woody	AM	Vilela et al. 2014	Zhang	11.7667	70.0397	149.626	28.6	11.8	16.8	22.3333	19.4167	22.4167	19.0333	335	10	86.5359	831	32	397	44	1559	1.0093	16014.2
Banisteriopsis laevifolia	Malpighiaceae	Banisteriopsis	-18.98	-48.3	18.98	26.5476	S	840	21.8292	1560	CCPIU	15.65	0.1565	4	Woody	AM	Vilela et al. 2018	Our own searched data	12.225	69.4602	153.408	29.5	11.9	17.6	22.9167	19.9167	22.9333	19.4667	304	13	82.8606	803	40	697	54	1577	0.9874	15936
Banisteriopsis malifolia	Malpighiaceae	Banisteriopsis	-18.59	-48.18	18.59	27.0134	S	935	22	1550	56	7.27	0.0727	4	Woody	AM	Vilela et al. 2014	Zhang	11.7667	70.0397	149.626	28.6	11.8	16.8	22.3333	19.4167	22.4167	19.0333	335	10	86.5359	831	32	397	44	1559	1.0093	16014.2
Banisteriopsis malifolia	Malpighiaceae	Banisteriopsis	-18.98	-48.3	18.98	26.5476	S	840	21.8292	1560	CCPIU	27.41	0.2741	4	Woody	AM	Vilela et al. 2018	Our own searched data	12.225	69.4602	153.408	29.5	11.9	17.6	22.9167	19.9167	22.9333	19.4667	304	13	82.8606	803	40	697	54	1577	0.9874	15936
Banksia ericifolia	Proteaceae	Banksia	-33.39	151.13	33.39	35.0116	S	180	20	1125.3	18	1.25	0.0125	5	Woody	NM	Moles & Westoby 2000	Zhang	9.68333	47.4673	400.846	26.1	5.7	20.4	21.05	12.1667	21.2833	11.3333	135	50	31.7619	402	170	352	193	1503	0.729	16842.2
Banksia oblongifolia	Proteaceae	Banksia	-33.39	151.14	33.39	34.2999	S	101	20	1125.3	21	1.5	0.015	5	Woody	NM	Moles & Westoby 2000	Zhang	9.76667	47.6423	399.837	26.4	5.9	20.5	21.35	12.5167	21.5833	11.65	130	48	31.1776	387	168	338	189	1527	0.6957	16891.3
Banksia serrata	Proteaceae	Banksia	-34.11	151.07	34.11	35.0109	S	100	17.325	1266.6	Royal National Park	0.15	0.0015	5	Woody	NM	Mendes et al.2021	Mendes	8.45	46.6851	361.257	24.9	6.8	18.1	20.7833	12.6167	20.8667	11.9167	147	64	24.9102	394	217	328	273	1476	0.8271	16700.4
Banksia serrata	Proteaceae	Banksia	-33.39	151.13	33.39	35.0116	S	180	20	1125.3	18	1.47	0.0147	5	Woody	NM	Moles & Westoby 2000	Zhang	9.68333	47.4673	400.846	26.1	5.7	20.4	21.05	12.1667	21.2833	11.3333	135	50	31.7619	402	170	352	193	1503	0.729	16842.2
Banksia serrata	Proteaceae	Banksia	-33.39	151.14	33.39	34.2999	S	101	20	1125.3	21	2.16	0.0216	5	Woody	NM	Moles & Westoby 2000	Zhang	9.76667	47.6423	399.837	26.4	5.9	20.5	21.35	12.5167	21.5833	11.65	130	48	31.1776	387	168	338	189	1527	0.6957	16891.3
Baphia racemosa	Fabaceae	Baphia	-29.71	31.09	29.71	30.3496	S	71	20.5833	1012.8	Hawaan Nature Reserve	19.18	0.1918	8	Woody	AM	Mendes et al.2021	Mendes	8.81667	53.1124	259.212	27.7	11.1	16.6	23.6833	17.2667	23.6833	17.2667	125	24	42.4877	362	116	362	116	1482	0.6558	16767.8
Barbarea vulgaris	Brassicaceae	Barbarea	55.58	11.42	55.58	55.8232	N	27	8.43333	600	Brok?b	3.35	0.0335	7	Non-woody	NM	Heimes et al. 2016	Our own searched data	5.05	22.9545	655.915	20.7	-1.3	22	16.05	3.13333	16.6333	0.683333	62	30	21.3487	182	103	174	131	773	0.7761	9793
Barbarea vulgaris	Brassicaceae	Barbarea	55.64	11.34	55.64	55.7661	N	14	8.5375	582	Halleby Ore	3.4	0.034	7	Non-woody	NM	Heimes et al. 2016	Our own searched data	5.00833	22.974	648.982	20.6	-1.2	21.8	16.1	3.26667	16.6333	0.866667	61	29	21.6985	179	100	171	125	766	0.759	9794.5
Barbarea vulgaris	Brassicaceae	Barbarea	55.63	12.18	55.63	55.9543	N	36	8.275	623	Hedeland	0.89	0.0089	7	Non-woody	NM	Heimes et al. 2016	Our own searched data	5.38333	24.4697	640.673	20.5	-1.5	22	15.6833	3.08333	16.4	0.8	69	31	21.3872	191	112	185	140	781	0.7975	9802.5
Barbarea vulgaris	Brassicaceae	Barbarea	55.38	11.55	55.38	55.5512	N	19	8.65833	592	Suserup	0.74	0.0074	7	Non-woody	NM	Heimes et al. 2016	Our own searched data	4.53333	20.7951	662.261	20.5	-1.3	21.8	16.2833	3.18333	17.0333	0.883333	62	30	20.6354	179	104	171	130	794	0.7454	9781.92
Barbarea vulgaris	Brassicaceae	Barbarea	55.64	11.34	55.64	55.7661	N	14	8.5375	582	Sveb?lle	3	0.03	7	Non-woody	NM	Heimes et al. 2016	Our own searched data	5.00833	22.974	648.982	20.6	-1.2	21.8	16.1	3.26667	16.6333	0.866667	61	29	21.6985	179	100	171	125	766	0.759	9794.5
Barbarea vulgaris	Brassicaceae	Barbarea	55.88	11.57	55.88	55.907	N	3	8.325	572	Trundholm	2.67	0.0267	7	Non-woody	NM	Heimes et al. 2016	Our own searched data	5.33333	23.8095	655.964	20.8	-1.6	22.4	15.9167	3.13333	16.5	0.533333	64	27	23.3845	178	96	177	121	709	0.8059	9883.5
Barjonia erecta	Apocynaceae	Barjonia	-15.56	-44.55	15.56	20.2627	S	522	22	1400	10	0.65	0.0065	8	Non-woody	AM	Marquis et al. 2001	Zhang	12.9417	68.8387	142.671	32.6	13.8	18.8	24.6333	21.9333	25.2333	21.9167	218	2	97.5351	582	7	272	19	1661	0.5794	17166.1
Bartsia alpina	Orobanchaceae	Bartsia	46.28	7.16	46.28	64.9286	N	2070	1.93333	1605	La_Corde	1.07	0.0107	7	Non-woody	NM-AM	Descombes et al. 2020a	Our own searched data	6.46667	28.7407	586.919	14.6	-7.9	22.5	-3.08333	9.41667	9.41667	-4.48333	164	102	14.9167	473	322	322	431	818	1.9604	13667
Bauhinia brevipes	Fabaceae	Bauhinia	-18.34	-45.31	18.34	23.385	S	560	21	1600	82	13.7	0.137	8	Woody	AM	Cornelissen & Fernandes 2001	Zhang	11.8	67.8161	178.739	30.1	12.7	17.4	23.9667	20.2167	24.3833	20.2167	241	7	91.0741	635	21	514	21	1509	0.7445	16435.4
Bauhinia forficata	Fabaceae	Bauhinia	-22.45	-46.62	22.45	35.0626	S	1400	19.2083	1550.9	Fazenda Morro Pelado	11.52	0.1152	8	Woody	AM	Mendes et al.2021	Mendes	11.1667	63.447	226.831	25.9	8.3	17.6	20.9167	15.5667	20.9167	15.5667	265	25	69.4057	721	99	647	115	1358	1.0883	15374.7
Bauhinia longifolia	Fabaceae	Bauhinia	-20.8	-42.86	20.8	27.5613	S	750.5	20.325	1374.1	Mata do Paraiso	6.89	0.0689	8	Woody	AM	Mendes et al.2021	Mendes	12.05	61.7949	238.497	27.9	8.4	19.5	21	15.9667	21.8667	15.9667	250	21	77.1453	674	67	506	67	1227	1.0546	14282.2
Bauhinia sp.1	Fabaceae	Bauhinia	-20.51	-54.62	20.51	25.501	S	554	23.2333	1472.3	Campo Grande	1.34	0.0134	8	Woody	AM	Mendes et al.2021	Mendes	11.2	69.1358	181.747	30.7	14.5	16.2	25.25	21.2667	25.25	20.9833	235	41	53.6523	642	134	573	205	1751	0.8327	15560.4
Bauhinia variegata	Fabaceae	Bauhinia	24.98	85.39	24.98	26.0971	N	124	25.8083	1043.8	Rajgir	4.15	0.0415	8	Woody	AM	Mendes et al.2021	Mendes	11.5083	39.2776	547.93	39.3	10	29.3	28.5667	25.3333	31.5833	18.0167	267	3	122.376	705	25	179	31	1909	0.5184	19080
Bauhinia variegata	Fabaceae	Bauhinia	-21.13	-44.26	21.13	28.3372	S	800	19.8333	1482.1	Urban center 1	8.08	0.0808	8	Woody	AM	Mendes et al.2021	Mendes	12.05	64.4385	223.874	27.8	9.1	18.7	21.8833	16.5667	21.95	16.5667	302	12	82.5185	755	49	640	49	1344	1.0928	14742
Bauhinia variegata	Fabaceae	Bauhinia	-21.04	-44.21	21.04	28.2472	S	800	19.8333	1482.1	Urban center 5	12.5	0.125	8	Woody	AM	Mendes et al.2021	Mendes	11.9083	64.3694	219.581	27.6	9.1	18.5	21.7333	16.5167	21.8167	16.5167	299	13	82.6123	750	47	630	47	1337	1.0868	14816.1
Begonia spp.1	Begoniaceae	Begonia	19.37	-97.44	19.37	31.5322	N	1350	25.3	1753	61	5	0.05	2	Non-woody	AM	Balick et al. 1978	Zhang	17.6333	69.697	204.86	25.8	0.5	25.3	16.25	11.6667	16.3833	11.4167	82	4	76.22	198	20	168	21	1587	0.2645	17497.2
Begonia spp.2	Begoniaceae	Begonia	19.37	-97.44	19.37	31.5322	N	1350	25.3	1753	61	7	0.07	2	Non-woody	AM	Balick et al. 1978	Zhang	17.6333	69.697	204.86	25.8	0.5	25.3	16.25	11.6667	16.3833	11.4167	82	4	76.22	198	20	168	21	1587	0.2645	17497.2
Bellis perennis	Asteraceae	Bellis	50.57	11.37	50.57	51.7412	N	130	8.6	565	3	2.3	0.023	8	Non-woody	AM	Loranger et al. 2014	Zhang	8.325	32.2674	671.76	22.6	-3.2	25.8	15.0333	1.05	16.5167	0.05	82	42	18.6269	221	144	221	151	812	0.8812	10138.7
Berberis thunbergii	Berberidaceae	Berberis	43.1	-73.5	43.1	44.0009	N	100	11	1140	7	2.6	0.026	6	Woody	AM	Ness et al. 2011	Zhang	11.8333	29.5096	1016.58	28	-12.1	40.1	20.1333	-3.81667	20.1333	-5.08333	107	54	18.0938	287	189	287	189	1042	0.935	12789
Berberis thunbergii	Berberidaceae	Berberis	39.8	-84.96	39.8	42.6108	N	312	10.3958	1037	Wildman Woods	1.5	0.015	6	Woody	AM	Bodawatta et al. 2019	Our own searched data	11.7417	31.3111	956.527	29.2	-8.3	37.5	19.7667	-1.91667	21.7833	-1.91667	117	60	20.8691	325	200	299	200	1155	0.8974	13561.4
Betonica officinalis	Lamiaceae	Betonica	47.27	7.34	47.27	51.8646	N	510	9	784	569	1.36	0.0136	8	Non-woody	AM	Stoll et al. 2006	Zhang	8.08333	32.9932	624.79	21.3	-3.2	24.5	13.7667	1.26667	15.5	0.233333	123	75	15.5078	348	233	335	252	851	1.3501	11859.2
Betonica officinalis	Lamiaceae	Betonica	47.22	7.25	47.22	52.5353	N	590	9	784	567	3.5	0.035	8	Non-woody	AM	Stoll et al. 2006	Zhang	7.75	32.839	605.026	19.4	-4.2	23.6	11.9667	1.81667	13.85	-0.816667	132	91	10.4148	370	297	364	334	835	1.5962	12053.4
Betonica officinalis	Lamiaceae	Betonica	47.25	7.2	47.25	54.1869	N	770	9	784	568	2.29	0.0229	8	Non-woody	AM	Stoll et al. 2006	Zhang	8.13333	33.1973	623.74	20.7	-3.8	24.5	13.05	0.6	14.8333	-0.383333	123	81	12.4	347	256	335	279	835	1.4334	11901.5
Betula glandulosa	Betulaceae	Betula	58.74	-93.83	58.74	58.8391	N	11	-6.65417	420	Churchill	0.99	0.0099	7	Woody	EcM	Barrio et al. 2017	Our own searched data	8.375	16.9534	1487.65	18.5	-30.9	49.4	10.7833	-23.9333	11.1333	-25.0333	68	14	53.602	184	46	165	51	492	0.8526	10989.4
Betula glandulosa	Betulaceae	Betula	62.1	-74.31	62.1	62.5054	N	45	-6.94583	406	Deception Bay	0.34	0.0034	7	Woody	EcM	Barrio et al. 2017	Our own searched data	4.94167	12.5742	1248.73	13.4	-25.9	39.3	3.51667	-22.3667	8.03333	-22.3667	54	17	38.5905	152	56	129	56	421	0.9622	9935.25
Betula glandulosa	Betulaceae	Betula	64.9	-147.95	64.9	66.5577	N	184	-2.52083	300	Fairbanks 1	1.09	0.0109	7	Woody	EcM	Barrio et al. 2017	Our own searched data	11.2583	23.652	1389.85	22.2	-25.4	47.6	14.4167	-9.83333	14.4167	-19.05	46	7	51.991	130	30	130	50	648	0.4613	8261.5
Betula glandulosa	Betulaceae	Betula	69.6	-139.9	69.6	69.6811	N	9	-10.5875	170	Herschel Island	0.04	0.0004	7	Woody	EcM	Barrio et al. 2017	Our own searched data	7.89167	17.3443	1425.53	14.4	-31.1	45.5	6.6	-22.9667	7.73333	-25.85	39	4	76.2638	92	14	85	15	327	0.5153	7727.67
Betula glandulosa	Betulaceae	Betula	61	-138.4	61	71.3694	N	1151	-4.02083	380	Kluane	3.56	0.0356	7	Woody	EcM	Barrio et al. 2017	Our own searched data	11.275	27.7709	1091.87	16.4	-24.2	40.6	9.05	-10.2167	9.05	-17.5833	64	11	49.0028	166	45	166	73	607	0.6238	8929.83
Betula glandulosa	Betulaceae	Betula	61.16	-45.38	61.16	63.7456	N	287	-0.1125	764	Narsarsuaq	5.61	0.0561	7	Woody	EcM	Barrio et al. 2017	Our own searched data	7.05833	27.2523	685.967	13.7	-12.2	25.9	4.06667	-7.76667	8.86667	-8	86	46	19.851	241	151	223	166	651	1.1725	9082.92
Betula glandulosa	Betulaceae	Betula	61.21	-138.28	61.21	78.3451	N	1902	-5.9375	432	Pika Camp	1.84	0.0184	7	Woody	EcM	Barrio et al. 2017	Our own searched data	10.9583	28.9138	990.675	13.7	-24.2	37.9	6.65	-12.3333	6.65	-17.0667	73	18	48.7577	191	64	191	70	667	0.6475	8471.25
Betula glandulosa	Betulaceae	Betula	68.74	-133.5	68.74	69.3166	N	64	-9.31667	216	Trail Valley Cr	0.65	0.0065	7	Woody	EcM	Barrio et al. 2017	Our own searched data	8.66667	17.1958	1573.62	18.5	-31.9	50.4	8.8	-21.5	11.0833	-26.55	37	8	47.5541	90	28	85	33	449	0.4802	8627.33
Betula luminifera	Betulaceae	Betula	29.16	118.53	29.16	30.9618	N	200	16.7	1800	Xingangshan	8	0.08	7	Woody	EcM	Schuldt et al. 2017	Our own searched data	7.83333	25.9382	816.773	30.1	-0.1	30.2	19.3	6.91667	25.05	4.96667	303	43	54.7687	770	172	599	220	1166	1.4996	14529.8
Betula nana	Betulaceae	Betula	67.64	53.06	67.64	67.7301	N	10	-3.50417	457	Naryan-Mar	0.2	0.002	7	Woody	EcM	Kozlov et al. 2015	Our own searched data	8.175	19.7464	1111.93	18.4	-23	41.4	9.81667	-15.4667	10.75	-16.6167	63	22	33.5643	167	71	154	82	473	0.9644	8240.42
Betula nana	Betulaceae	Betula	68.9	33.67	68.9	70.6568	N	195	-0.333333	516	Murmansk 1	0.84	0.0084	7	Woody	EcM	Kozlov et al. 2015	Our own searched data	6.18333	20.0108	863.156	15.9	-15	30.9	10.2333	-7.3	10.4333	-10.4833	66	24	33.7796	185	78	182	95	511	1.0166	7676.83
Betula nana	Betulaceae	Betula	67.89	34.42	67.89	70.6377	N	305	-1.60833	521	Lovozero	2.81	0.0281	7	Woody	EcM	Kozlov et al. 2015	Our own searched data	7.63333	22.2546	915.627	16.7	-17.6	34.3	10.25	-11.5167	10.25	-12.2833	71	23	37.0001	196	76	196	85	495	1.0517	7772.83
Betula nana	Betulaceae	Betula	68.35	18.82	68.35	71.8185	N	385	0.2	370	Abisko 2	0.26	0.0026	7	Woody	EcM	Li et al. 2019	Our own searched data	7.86667	23.9837	872.222	16.4	-16.4	32.8	10.3667	-2.18333	10.3667	-11.1	57	12	44.8516	132	45	132	79	516	0.6468	7849.33
Betula nana	Betulaceae	Betula	68.34	18.82	68.34	72.7724	N	492	-1.18333	376	Abisko 1	1.68	0.0168	7	Woody	EcM	Barrio et al. 2017	Our own searched data	7.95	24.1641	877.062	16.2	-16.7	32.9	10.15	-2.5	10.15	-11.4167	61	14	41.3541	144	53	144	88	511	0.7354	7832.17
Betula nana	Betulaceae	Betula	69.89	27.07	69.89	72.6648	N	308	-2.01667	453	Ailigas 1	0.15	0.0015	7	Woody	EcM	Barrio et al. 2017	Our own searched data	8.15	23.1534	933.214	16.7	-18.5	35.2	10.1167	-8.38333	10.1167	-12.85	62	23	34.6601	169	73	169	84	444	1.0187	7517.17
Betula nana	Betulaceae	Betula	69.82	27.01	69.82	70.5317	N	79	-1.45417	411	Ailigas 2	3.33	0.0333	7	Woody	EcM	Barrio et al. 2017	Our own searched data	8.64167	23.2303	988.427	18	-19.2	37.2	11.1833	-7.98333	11.1833	-13.2167	58	22	36.2113	156	66	156	76	472	0.8703	7565.58
Betula nana	Betulaceae	Betula	66.02	16.02	66.02	73.2272	N	800	-1.75417	718	Ammarn?s	0.98	0.0098	7	Woody	EcM	Barrio et al. 2017	Our own searched data	8.225	25.7031	829.322	15.4	-16.6	32	9.03333	-3.28333	9.03333	-11.3167	98	32	29.0852	242	117	242	172	450	1.5929	7937.5
Betula nana	Betulaceae	Betula	55.2	166	55.2	55.5694	N	41	1.02917	738	Beringa Island	0	0	7	Woody	EcM	Barrio et al. 2017	Our own searched data	4.59167	21.2577	638.338	12.8	-8.8	21.6	3.61667	2.06667	9.18333	-6.3	89	39	26.3393	243	127	197	186	592	1.2456	10481.9
Betula nana	Betulaceae	Betula	62.7	178.9	62.7	63.6369	N	104	-5.0375	586	Beringowskij	0	0	7	Woody	EcM	Barrio et al. 2017	Our own searched data	6.19167	18.2645	1029.08	13.7	-20.2	33.9	3.63333	-9.53333	7.98333	-16.35	85	28	38.4077	224	90	169	108	465	1.2512	9232.58
Betula nana	Betulaceae	Betula	68.23	69.15	68.23	68.3201	N	10	-7.325	352	Erkuta	1.785	0.01785	7	Woody	EcM	Barrio et al. 2017	Our own searched data	7.31667	17.0155	1259.89	15.9	-27.1	43	8.61667	-20.9333	8.66667	-21.5	53	17	36.6926	133	56	125	62	406	0.8662	8266.58
Betula nana	Betulaceae	Betula	64.87	-147.86	64.87	66.3385	N	163	-2.81667	301	Fairbanks 2	2.9	0.029	7	Woody	EcM	Barrio et al. 2017	Our own searched data	11.5	23.5174	1438.82	22.4	-26.5	48.9	14.5833	-10.1333	14.5833	-20.1333	45	7	49.9997	128	31	128	52	647	0.4646	8273.25
Betula nana	Betulaceae	Betula	70.29	29	70.29	72.8576	N	285	-0.6875	524	Ifjordfjellet	0.56	0.0056	7	Woody	EcM	Barrio et al. 2017	Our own searched data	6.00833	21.6127	752.245	14.7	-13.1	27.8	9.25	-2.95	9.25	-8.96667	59	32	24.1944	172	97	172	109	440	1.1886	7459.67
Betula nana	Betulaceae	Betula	67.5	86.54	67.5	67.8874	N	43	-8.25	504	Igarka	0.19	0.0019	7	Woody	EcM	Barrio et al. 2017	Our own searched data	9.13333	17.1679	1589	20.6	-32.6	53.2	2.9	-18.5833	12.2	-26.7167	63	24	33.9045	179	74	164	102	514	0.9797	8638.75
Betula nana	Betulaceae	Betula	69.75	24	69.75	73.5968	N	427	-2.45	501	Joatka	5.06	0.0506	7	Woody	EcM	Barrio et al. 2017	Our own searched data	8.05	23.8872	900.528	15.7	-18	33.7	8.35	-9.06667	9.5	-12.5167	64	30	27.7874	176	93	171	100	441	1.1351	7514.42
Betula nana	Betulaceae	Betula	68.41	18.32	68.41	76.0677	N	850	-2.26667	753	K?rkevagge	0.87	0.0087	7	Woody	EcM	Barrio et al. 2017	Our own searched data	6.71667	23.4848	766.145	13.5	-15.1	28.6	6.96667	-4.51667	7.98333	-10.6	83	37	24.9023	232	123	218	202	433	1.7369	7706.5
Betula nana	Betulaceae	Betula	67.13	-50.15	67.13	69.9949	N	318	-5.925	246	Kangerlussuaq	0.12	0.0012	7	Woody	EcM	Barrio et al. 2017	Our own searched data	8.3	24.7024	945.337	11.3	-22.3	33.6	4.65	-17.0167	5.81667	-17.0167	42	8	50.6218	109	28	99	28	432	0.5694	8558.17
Betula nana	Betulaceae	Betula	70.02	27.93	70.02	71.1912	N	130	-1.12083	439	Kevo A	1.28	0.0128	7	Woody	EcM	Barrio et al. 2017	Our own searched data	8.35833	24.4396	893.376	16.7	-17.5	34.2	10.4167	-7.33333	10.4167	-11.5167	58	22	31.3895	156	71	156	91	464	0.9448	7506.75
Betula nana	Betulaceae	Betula	69.8	27	69.8	70.5207	N	80	-1.5125	408	Kevo B	0.76	0.0076	7	Woody	EcM	Barrio et al. 2017	Our own searched data	8.69167	23.1778	994.887	18.1	-19.4	37.5	11.2	-8.05	11.2	-13.3833	59	21	38.89	159	63	159	73	469	0.8685	7551.5
Betula nana	Betulaceae	Betula	69.04	20.86	69.04	74.9859	N	660	-2.65	519	Kilpisj?vi	0.3	0.003	7	Woody	EcM	Barrio et al. 2017	Our own searched data	8.31667	24.9002	887.919	14.8	-18.6	33.4	8.83333	-9.15	8.83333	-12.9	82	27	36.0441	193	88	193	106	413	1.2565	7551.25
Betula nana	Betulaceae	Betula	70.83	147.48	70.83	70.875	N	5	-13.8958	210	Kytalyk	1.99	0.0199	7	Woody	EcM	Barrio et al. 2017	Our own searched data	7.475	14.4305	1692.09	14.3	-37.5	51.8	7.48333	-26.6	7.48333	-32.9833	34	8	51.3578	92	27	92	32	358	0.5854	8993.58
Betula nana	Betulaceae	Betula	67.7	67.6	67.7	68.3216	N	69	-6.34583	398	Laborovaya	2.66	0.0266	7	Woody	EcM	Barrio et al. 2017	Our own searched data	7.325	17.8224	1174.34	16.4	-24.7	41.1	8.58333	-18.3167	8.85	-19.2167	60	17	39.1649	153	60	150	68	440	0.9042	8343.5
Betula nana	Betulaceae	Betula	66.85	66.3	66.85	68.6428	N	199	-6.50833	491	Labytnangi	0.21	0.0021	7	Woody	EcM	Barrio et al. 2017	Our own searched data	8.1	18.0401	1267.97	17.7	-27.2	44.9	8.81667	-19.7333	9.91667	-21.25	71	21	40.0942	188	70	186	78	454	1.0809	8464.17
Betula nana	Betulaceae	Betula	68.21	18.29	68.21	75.4893	N	808	-2.28333	692	Latnjajaure	1.02	0.0102	7	Woody	EcM	Barrio et al. 2017	Our own searched data	6.83333	23.4018	777.76	13.9	-15.3	29.2	7.2	-4.58333	8.06667	-10.75	80	33	25.6593	220	112	208	181	433	1.5951	7826.58
Betula nana	Betulaceae	Betula	72.37	126.34	72.37	72.5051	N	15	-13.1	288	Lena Delta	0.11	0.0011	7	Woody	EcM	Barrio et al. 2017	Our own searched data	6.43333	13.4308	1562.03	13.3	-34.6	47.9	5.8	-24.9167	6.91667	-30.3833	44	11	42.9799	117	42	115	53	354	0.8122	8449.33
Betula nana	Betulaceae	Betula	67.9	34.4	67.9	69.9	N	222	-1.27083	503	Lovozero	0.2	0.002	7	Woody	EcM	Barrio et al. 2017	Our own searched data	7.64167	22.0857	926.473	17	-17.6	34.6	10.6333	-11.3333	10.6333	-12.2	69	22	37.5251	189	73	189	82	505	1.0003	7805.42
Betula nana	Betulaceae	Betula	70.1	68.35	70.1	70.2892	N	21	-8.675	284	Mordy-Yakha	2.58	0.0258	7	Woody	EcM	Barrio et al. 2017	Our own searched data	6.96667	17.5042	1189.22	12.2	-27.6	39.8	6.36667	-19.0833	6.36667	-22.05	42	15	33.8893	106	48	106	56	337	0.8413	8052.5
Betula nana	Betulaceae	Betula	68.9	33.7	68.9	70.0171	N	124	-0.320833	518	Murmansk A1	1.82	0.0182	7	Woody	EcM	Barrio et al. 2017	Our own searched data	6.225	20.0806	867.587	15.9	-15.1	31	10.25	-7.3	10.5	-10.55	66	24	33.2597	185	80	181	95	523	0.992	7659.67
Betula nana	Betulaceae	Betula	68.87	34.54	68.87	71.0952	N	247	-1.02917	522	Murmansk A2	1.55	0.0155	7	Woody	EcM	Barrio et al. 2017	Our own searched data	6.40833	20.8063	849.014	15.7	-15.1	30.8	9.96667	-7.75	9.96667	-10.6833	68	25	34.342	185	82	185	89	496	1.0503	7651.33
Betula nana	Betulaceae	Betula	67.1	50.29	67.1	67.6405	N	60	-2.95	467	Nanoq	0.73	0.0073	7	Woody	EcM	Barrio et al. 2017	Our own searched data	8.73333	21.4052	1068.62	18.6	-22.2	40.8	9.61667	-11.05	10.55	-15.8333	62	24	33.3291	171	74	159	87	500	0.9323	8248.5
Betula nana	Betulaceae	Betula	67.6	53.1	67.6	67.6991	N	11	-3.48333	460	Naryan-Mar	1.29	0.0129	7	Woody	EcM	Barrio et al. 2017	Our own searched data	8.2	19.8068	1117.19	18.5	-22.9	41.4	9.86667	-15.5	10.8667	-16.6333	63	23	32.5643	166	73	154	83	481	0.9554	8247.75
Betula nana	Betulaceae	Betula	70.05	27.6	70.05	72.5725	N	280	-1.57083	462	Njallavaara	2.63	0.0263	7	Woody	EcM	Barrio et al. 2017	Our own searched data	7.925	23.7275	879.032	16	-17.4	33.4	9.85	-7.7	9.85	-11.7167	60	24	31.5741	166	75	166	89	445	1.0371	7473.17
Betula nana	Betulaceae	Betula	71.2	25.8	71.2	73.9027	N	300	1.70833	676	Nordkapp	3.51	0.0351	7	Woody	EcM	Barrio et al. 2017	Our own searched data	2.56667	17.5799	442.708	9.8	-4.8	14.6	2.46667	-0.616667	7.68333	-2.9	80	39	20.8154	211	126	177	160	529	1.277	7372.33
Betula nana	Betulaceae	Betula	68.48	19.74	68.48	72.9485	N	496	-0.9	430	Ostojeaggi	1.59	0.0159	7	Woody	EcM	Barrio et al. 2017	Our own searched data	7.51667	23.7119	857.051	16	-15.7	31.7	10.2833	-6.98333	10.2833	-10.8333	77	18	47.2207	179	60	179	74	479	0.8969	7705.58
Betula nana	Betulaceae	Betula	68.32	18.86	68.32	73.5903	N	585	-1.56667	420	Paddus	2.81	0.0281	7	Woody	EcM	Barrio et al. 2017	Our own searched data	8.08333	24.4209	884.28	16	-17.1	33.1	9.9	-7.98333	9.9	-11.8167	67	18	38.3622	157	65	157	95	490	0.8564	7784.92
Betula nana	Betulaceae	Betula	67.27	16.66	67.27	73.4051	N	681	-1.02917	503	Padjelanta 1	0.28	0.0028	7	Woody	EcM	Barrio et al. 2017	Our own searched data	7.375	25.1706	786.174	14.9	-14.4	29.3	9.26667	-2.85	9.26667	-9.85	63	25	26.7608	163	86	163	140	484	1.0381	7939.08
Betula nana	Betulaceae	Betula	67.31	16.69	67.31	72.7695	N	606	-0.7625	520	Padjelanta 2	1.18	0.0118	7	Woody	EcM	Barrio et al. 2017	Our own searched data	7.30833	25.0285	789.278	14.9	-14.3	29.2	9.46667	-2.53333	9.46667	-9.73333	63	26	25.2707	161	90	161	146	490	1.0597	7914
Betula nana	Betulaceae	Betula	69.53	29.32	69.53	70.9805	N	161	-0.358333	480	Reisa	7.87	0.0787	7	Woody	EcM	Barrio et al. 2017	Our own searched data	6.91667	21.7505	876.584	16.9	-14.9	31.8	10.95	-6.9	10.95	-10.5	65	24	37.0043	186	75	186	88	522	0.9179	7624.08
Betula nana	Betulaceae	Betula	67.77	17.54	67.77	74.752	N	775	-1.35417	586	Ritsem	2.42	0.0242	7	Woody	EcM	Barrio et al. 2017	Our own searched data	6.60833	23.2688	776.049	14.3	-14.1	28.4	8.03333	-3.6	8.86667	-9.93333	73	28	28.5183	194	92	180	161	474	1.2361	7823.25
Betula nana	Betulaceae	Betula	70.51	23.53	70.51	70.8704	N	40	0.9125	686	Seiland	0.5	0.005	7	Woody	EcM	Barrio et al. 2017	Our own searched data	5.325	21.5587	692.624	14.6	-10.1	24.7	-2.63333	3.03333	10.1	-6.66667	82	38	26.4904	229	120	138	210	530	1.2942	7513.5
Betula nana	Betulaceae	Betula	67.65	54.05	67.65	68.0914	N	49	-3.67083	460	Severnaya	0.12	0.0012	7	Woody	EcM	Barrio et al. 2017	Our own searched data	7.40833	18.8988	1089.22	17.3	-21.9	39.2	9.63333	-12.1833	10.2667	-16.2167	60	23	30.8596	163	75	148	90	473	0.9796	8303.83
Betula nana	Betulaceae	Betula	78.9	16	78.9	80.7018	N	200	-7.53333	320	Svalbard	0.32	0.0032	7	Woody	EcM	Barrio et al. 2017	Our own searched data	5.43333	19.8297	810.203	6.7	-20.7	27.4	2.56667	-5.81667	3.13333	-16.2167	35	15	19.5152	96	57	89	84	225	1.6216	6709
Betula nana	Betulaceae	Betula	68.34	21.18	68.34	73.4751	N	570	-2.72917	514	Tavva	1.05	0.0105	7	Woody	EcM	Barrio et al. 2017	Our own searched data	9.54167	25.4444	995.781	17	-20.5	37.5	10.2167	-9.56667	10.2167	-14.3333	85	22	41.7823	206	78	206	92	461	1.1135	7777.92
Betula nana	Betulaceae	Betula	65.9	-17.08	65.9	68.4135	N	279	1.56667	565	Theistareykir	1.76	0.0176	7	Woody	EcM	Barrio et al. 2017	Our own searched data	5.06667	28.7879	466.721	12.1	-5.5	17.6	1.63333	-0.533333	8.1	-2.98333	68	30	23.7367	185	104	147	125	535	1.0577	7381
Betula nana	Betulaceae	Betula	71.97	127.1	71.97	72.015	N	5	-13.1417	313	Tit Ary	0.68	0.0068	7	Woody	EcM	Barrio et al. 2017	Our own searched data	6.86667	13.7609	1623.61	13.9	-36	49.9	6.33333	-25.1167	7.51667	-31.2333	49	14	43.6158	128	46	125	58	373	0.839	8472.08
Betula nana	Betulaceae	Betula	68.59	52.32	68.59	68.635	N	5	-4.5625	396	Tobseda	0.1	0.001	7	Woody	EcM	Barrio et al. 2017	Our own searched data	6.475	18.8776	947.387	12.5	-21.8	34.3	7.46667	-13.4	7.46667	-15.7667	51	20	31.4782	143	64	143	66	315	1.2565	8108.83
Betula nana	Betulaceae	Betula	68.64	-149.57	68.64	75.5319	N	765	-9.65417	236	Toolik A	0.485	0.00485	7	Woody	EcM	Barrio et al. 2017	Our own searched data	10.525	23.1319	1388.92	15.2	-30.3	45.5	8.68333	-20.6833	8.68333	-24.3667	47	7	64.732	119	26	119	33	437	0.5396	7122.58
Betula nana	Betulaceae	Betula	68.96	-150.25	68.96	72.6357	N	408	-9.65833	214	Toolik B	0.76	0.0076	7	Woody	EcM	Barrio et al. 2017	Our own searched data	9.68333	20.8244	1443.71	16	-30.5	46.5	6.81667	-21.1667	9.28333	-25.1667	45	8	62.3684	103	26	102	30	402	0.5323	7028.92
Betula nana	Betulaceae	Betula	66	57.67	66	66.5586	N	62	-3.17083	516	Usinsk	1.78	0.0178	7	Woody	EcM	Barrio et al. 2017	Our own searched data	8.625	19.5578	1203.35	20.5	-23.6	44.1	10.6667	-10.9833	12.1833	-17.7333	63	24	32.1412	183	78	170	100	570	0.905	8816.33
Betula nana	Betulaceae	Betula	70.44	27.46	70.44	73.1427	N	300	-1.35833	508	Varanger	1.06	0.0106	7	Woody	EcM	Barrio et al. 2017	Our own searched data	6.76667	22.7834	781.993	14.9	-14.8	29.7	8.98333	-7.1	8.98333	-10.0667	58	29	25.4956	167	90	167	104	401	1.266	7328.92
Betula nana	Betulaceae	Betula	74.47	-20.58	74.47	74.9385	N	52	-9.49167	239	Zackenberg	0.66	0.0066	7	Woody	EcM	Barrio et al. 2017	Our own searched data	5.26667	16.5618	1000.29	8.6	-23.2	31.8	-19.4833	-5.61667	4	-19.8167	33	7	37.3931	84	27	57	77	347	0.6871	7521.5
Betula papyrifera	Betulaceae	Betula	43.1	-73.5	43.1	44.0009	N	100	11	1140	7	10.5	0.105	7	Woody	EcM	Ness et al. 2011	Zhang	11.8333	29.5096	1016.58	28	-12.1	40.1	20.1333	-3.81667	20.1333	-5.08333	107	54	18.0938	287	189	287	189	1042	0.935	12789
Betula papyrifera marshall	Betulaceae	Betula	45.42	-93.17	45.42	47.9245	N	278	6.20417	744	Cedar Creek	7.3	0.073	7	Woody	EcM	Grossman et al. 2019	Our own searched data	11.9583	26.3981	1204.53	27.7	-17.6	45.3	20.1667	-9.56667	20.1667	-9.56667	111	20	52.6796	311	68	311	68	1037	0.7169	12778
Betula pendula	Betulaceae	Betula	58.4	24.49	58.4	58.5351	N	15	6.0625	688	P?rnu	4.79	0.0479	7	Woody	EcM	Kozlov et al. 2017	Our own searched data	6.625	22.6109	826.21	21.6	-7.7	29.3	6.58333	-0.483333	16.5333	-3.68333	81	31	31.2643	228	106	204	142	741	0.9281	9633
Betula pendula	Betulaceae	Betula	64.43	40.97	64.43	64.6102	N	20	0.966667	532	Arkhangelsk 1	4.19	0.0419	7	Woody	EcM	Kozlov et al. 2015	Our own searched data	7.98333	20.6822	1036.2	20.9	-17.7	38.6	12.2333	-10.3167	13.9167	-11.9333	66	24	33.1661	184	79	183	92	603	0.8812	8220.25
Betula pendula	Betulaceae	Betula	59.4	24.77	59.4	59.6703	N	30	5.75417	679	Tallinn	2.91	0.0291	7	Woody	EcM	Kozlov et al. 2017	Our own searched data	6.49167	22.7778	784.49	21.1	-7.4	28.5	14.6333	-0.65	15.8667	-3.33333	79	34	30.5714	228	107	210	144	735	0.9236	9447.42
Betula pendula	Betulaceae	Betula	60.4	23.13	60.4	60.7604	N	40	5.125	655	Salo	1.82	0.0182	7	Woody	EcM	Kozlov et al. 2017	Our own searched data	8.21667	25.7576	835.675	22.1	-9.8	31.9	14.1833	-1.43333	15.8333	-4.75	79	35	30.5554	218	106	206	145	716	0.9144	9287.33
Betula pendula	Betulaceae	Betula	60.2	24.93	60.2	60.6054	N	45	5.2125	645	Helsinki	2.1	0.021	7	Woody	EcM	Kozlov et al. 2017	Our own searched data	6.375	21.8322	819.249	20.8	-8.4	29.2	10.6	3.76667	15.75	-4.38333	77	33	29.4112	216	108	191	139	712	0.908	9349.67
Betula pendula	Betulaceae	Betula	58.4	26.66	58.4	58.9676	N	63	4.925	606.2	Tahtvere	2.06	0.0206	7	Woody	EcM	Mendes et al.2021	Mendes	8.10833	25.7407	848.968	22.6	-8.9	31.5	14.55	-0.766667	15.9833	-4.9	79	28	34.6577	223	90	221	106	732	0.8404	9466.92
Betula pendula	Betulaceae	Betula	52.2	20.96	52.2	53.1685	N	107.5	8.25417	528	Varsaw	1.9	0.019	7	Woody	EcM	Kozlov et al. 2017	Our own searched data	8.40833	29.3998	768.03	23.8	-4.8	28.6	17.7333	-0.1	17.7333	-1.1	74	24	36.5148	201	77	201	86	861	0.6132	10389.8
Betula pendula	Betulaceae	Betula	57.78	27.36	57.78	58.762	N	109	4.625	619.4	Vorumaa	3.92	0.0392	7	Woody	EcM	Mendes et al.2021	Mendes	7.60833	24.7024	855.566	21.8	-9	30.8	15.9333	-0.733333	15.9333	-5.11667	82	30	33.0503	229	97	229	114	740	0.8633	9572
Betula pendula	Betulaceae	Betula	54.1	22.93	54.1	55.4063	N	145	6.61667	605	Suwalki	7.99	0.0799	7	Woody	EcM	Kozlov et al. 2017	Our own searched data	8.18333	28.4144	801.114	22.5	-6.3	28.8	16.4667	-2.26667	16.4667	-3.11667	85	25	33.681	223	95	223	102	779	0.7757	10286.8
Betula pendula	Betulaceae	Betula	53.1	23.15	53.1	54.6541	N	172.5	6.91667	584	Bialystok	1.98	0.0198	7	Woody	EcM	Kozlov et al. 2017	Our own searched data	8.56667	29.7454	779.721	22.7	-6.1	28.8	16.4833	-1.73333	16.4833	-2.58333	84	25	35.5676	219	89	219	97	795	0.7345	10443.3
Betula pendula	Betulaceae	Betula	50.1	14.5	50.1	52.645	N	282.5	9.77917	499	Prague	2.28	0.0228	7	Woody	EcM	Kozlov et al. 2017	Our own searched data	8.20833	30.0672	726.034	24.8	-2.5	27.3	17.25	0.966667	18.7833	0.966667	74	20	49.0905	210	67	209	67	959	0.5198	10528.9
Betula pendula	Betulaceae	Betula	55.05	60.1	55.05	58.3473	N	366	1.8	556	Chelyabinsk oblast	5.82	0.0582	7	Woody	EcM	Veselkin et al. 2019	Our own searched data	9.825	23.7893	1187.96	23.5	-17.8	41.3	16.7167	-10.4333	16.7167	-12.35	95	20	49.0146	226	66	226	77	833	0.641	11176.6
Betula pendula	Betulaceae	Betula	49	14.47	49	53.1892	N	465	8.74167	677	Ceske Budejovice	4.86	0.0486	7	Woody	EcM	Kozlov et al. 2017	Our own searched data	9.55	33.045	739.646	24.6	-4.3	28.9	17.9	1.08333	17.9	-0.35	91	38	31.7558	250	124	250	128	877	0.7714	10709.8
Betula pendula	Betulaceae	Betula	44.44	-0.46	44.44	44.9535	N	57	13	731.5	127	33.34	0.3334	7	Woody	EcM	Giffard et al. 2012	Zhang	10.4333	42.0699	537.859	25.9	1.1	24.8	6.73333	19.15	19.15	6.08333	103	47	20.3811	283	170	170	268	1034	0.8684	12737
Betula pendula	Betulaceae	Betula	44.73	-0.77	44.73	45.2976	N	63	12.55	907	SW France	4.08	0.0408	7	Woody	EcM	Castagneyrol et al. 2018	Our own searched data	10.3167	43.166	516.668	25.6	1.7	23.9	7.11667	18.9167	18.9167	6.45	103	45	22.8718	291	160	160	267	1042	0.8701	12770
Betula pubescens	Betulaceae	Betula	67.64	53.06	67.64	67.7301	N	10	-3.50417	457	Naryan-Mar	0.89	0.0089	7	Woody	EcM	Kozlov et al. 2015	Our own searched data	8.175	19.7464	1111.93	18.4	-23	41.4	9.81667	-15.4667	10.75	-16.6167	63	22	33.5643	167	71	154	82	473	0.9644	8240.42
Betula pubescens	Betulaceae	Betula	60	30.37	60	60.4955	N	55	5.19583	643	St Peterburg	7.86	0.0786	7	Woody	EcM	Kozlov et al. 2017	Our own searched data	6.625	20.9652	908.389	22.2	-9.4	31.6	15.0333	-1.16667	16.65	-5.81667	79	31	32.7958	229	99	219	122	784	0.8198	9326.83
Betula pubescens	Betulaceae	Betula	69	33.1	69	69.8559	N	95	0.145833	502	Murmansk 2	1.47	0.0147	7	Woody	EcM	Kozlov et al. 2017	Our own searched data	6.20833	20.2887	844.505	16.6	-14	30.6	10.2	-5.93333	10.8833	-9.9	65	23	36.6015	186	74	185	87	518	0.9681	7587.83
Betula pubescens	Betulaceae	Betula	67.3	32.5	67.3	68.7414	N	160	-0.654167	528	Polarnye Zori	2.08	0.0208	7	Woody	EcM	Kozlov et al. 2017	Our own searched data	7.64167	21.3454	964.116	18.2	-17.6	35.8	10.35	-7.43333	11.7333	-12.1833	70	25	34.1384	190	77	186	94	525	1.0047	7996.17
Betula pubescens	Betulaceae	Betula	68.9	33.67	68.9	70.6568	N	195	-0.333333	516	Murmansk 1	4.18	0.0418	7	Woody	EcM	Kozlov et al. 2015	Our own searched data	6.18333	20.0108	863.156	15.9	-15	30.9	10.2333	-7.3	10.4333	-10.4833	66	24	33.7796	185	78	182	95	511	1.0166	7676.83
Betula pubescens	Betulaceae	Betula	67.89	34.42	67.89	70.6377	N	305	-1.60833	521	Lovozero	3.41	0.0341	7	Woody	EcM	Kozlov et al. 2015	Our own searched data	7.63333	22.2546	915.627	16.7	-17.6	34.3	10.25	-11.5167	10.25	-12.2833	71	23	37.0001	196	76	196	85	495	1.0517	7772.83
Betula pubescens	Betulaceae	Betula	64.52	40.83	64.52	64.7723	N	28	0.854167	532	Arkhangelsk 2	6.36	0.0636	7	Woody	EcM	Shestakov et al. 2020	Our own searched data	8.09167	21.238	1013.36	20.7	-17.4	38.1	11.95	-5.6	13.6333	-11.7167	66	23	34.4869	185	76	183	93	594	0.8952	8227.25
Betula pubescens	Betulaceae	Betula	50.97	32.2	50.97	52.1051	N	126	6.80833	617	R60	7.66	0.0766	7	Woody	EcM	Zverev et al. 2017	Our own searched data	8.23333	25.7292	922.558	23.8	-8.2	32	17.8167	-3.43333	17.8167	-4.65	82	36	26.2903	214	116	214	129	835	0.7386	10835.9
Betula pubescens	Betulaceae	Betula	61	33.06	61	61.1351	N	15	2.35833	675	R61	11.09	0.1109	7	Woody	EcM	Zverev et al. 2017	Our own searched data	8.35	22.2074	1020.81	21.4	-16.2	37.6	8.66667	-4.5	14.6833	-10.55	84	30	33.4427	234	103	213	131	654	1.0309	9075.08
Betula pubescens	Betulaceae	Betula	61.98	34.24	61.98	62.3494	N	41	2.64167	591	R62	4.12	0.0412	7	Woody	EcM	Zverev et al. 2017	Our own searched data	7.21667	20.9179	955.707	20.9	-13.6	34.5	13.1167	-7.9	14.6833	-9.15	81	25	34.8336	215	92	212	102	649	0.9098	8799.67
Betula pubescens	Betulaceae	Betula	63	34.38	63	64.2883	N	143	1.45	686	R63	3.89	0.0389	7	Woody	EcM	Zverev et al. 2017	Our own searched data	8.36667	22.9853	986.562	21	-15.4	36.4	12.2833	-5.43333	14	-10.6167	87	35	29.3395	233	113	226	131	612	1.1201	8582.58
Betula pubescens	Betulaceae	Betula	64.03	34.07	64.03	64.7417	N	79	1.47083	566	R64	2.67	0.0267	7	Woody	EcM	Zverev et al. 2017	Our own searched data	7.55833	21.5337	978.316	20.2	-14.9	35.1	13.95	-9.11667	13.95	-10.3833	78	25	37.2214	208	82	208	90	613	0.9227	8450.83
Betula pubescens	Betulaceae	Betula	65.02	34.01	65.02	65.3804	N	40	1.12917	502	R65	1.44	0.0144	7	Woody	EcM	Zverev et al. 2017	Our own searched data	7.325	21.4181	951.844	19.1	-15.1	34.2	13.25	-9.28333	13.25	-10.4167	68	20	38.308	183	69	183	77	586	0.8555	8305.5
Betula pubescens	Betulaceae	Betula	66.03	32.99	66.03	66.9399	N	101	0.3125	532	R66	2.28	0.0228	7	Woody	EcM	Zverev et al. 2017	Our own searched data	7.25833	20.6203	980.035	18.9	-16.3	35.2	11.3333	-6.6	12.9	-11.55	69	24	32.6283	188	80	182	93	553	0.9607	8194.75
Betula pubescens	Betulaceae	Betula	66.93	32.21	66.93	68.1462	N	135	-0.2875	530	R67	1	0.01	7	Woody	EcM	Zverev et al. 2017	Our own searched data	7.90833	21.9067	977.836	18.8	-17.3	36.1	10.75	-7.1	12.3167	-12.05	69	26	31.6202	188	82	185	97	538	0.9849	8070.42
Betula pubescens	Betulaceae	Betula	66.02	32.95	66.02	66.7768	N	84	0.404167	536	R68	3.94	0.0394	7	Woody	EcM	Zverev et al. 2017	Our own searched data	7.225	20.5256	980.467	19	-16.2	35.2	11.4667	-6.55	13	-11.4667	69	25	30.8177	187	85	182	95	557	0.961	8174.58
Betula pubescens	Betulaceae	Betula	68.88	33.13	68.88	69.7178	N	93	-0.45	486	R69	1.6	0.016	7	Woody	EcM	Zverev et al. 2017	Our own searched data	6.46667	19.6555	908.85	17	-15.9	32.9	11	-6.9	11	-11.4333	65	22	38.2173	184	70	184	84	502	0.9674	7670.17
Betula pubescens	Betulaceae	Betula	60.53	22.55	60.53	61.1336	N	67	4.69167	667	Turku	10.47	0.1047	7	Woody	EcM	Zvereva et al. 2020	Our own searched data	8.21667	26.1677	818.74	21.3	-10.1	31.4	13.7167	3.45	15.1667	-4.96667	81	34	29.9396	223	109	214	145	683	0.9751	9300.92
Bidens alba	Asteraceae	Bidens	25.25	110.27	25.25	26.6014	N	150	19.1	1887.8	Guilin	0.62	0.0062	8	Non-woody	AM	Huang et al.2020	Our own searched data	7.40833	27.0377	744.768	32.6	5.2	27.4	23.1667	11.7667	27.8833	9.78333	343	47	66.2381	896	178	687	191	1248	1.466	13554.8
Bidens biternata	Asteraceae	Bidens	25.25	110.27	25.25	26.6014	N	150	19.1	1887.8	Guilin	0	0	8	Non-woody	AM	Huang et al.2020	Our own searched data	7.40833	27.0377	744.768	32.6	5.2	27.4	23.1667	11.7667	27.8833	9.78333	343	47	66.2381	896	178	687	191	1248	1.466	13554.8
Bidens cernua	Asteraceae	Bidens	41.83	123.58	41.83	42.3345	N	56	8.5	698.5	Shenyang	0.8	0.008	8	Non-woody	AM	Huang et al.2020	Our own searched data	11.2583	24.2636	1296.15	28.1	-18.3	46.4	22.7167	-9.38333	22.7167	-9.38333	171	4	103.329	417	16	417	16	1183	0.5604	14154
Bidens frondosa	Asteraceae	Bidens	41.83	123.58	41.83	42.3345	N	56	8.5	698.5	Shenyang	1.77	0.0177	8	Non-woody	AM	Huang et al.2020	Our own searched data	11.2583	24.2636	1296.15	28.1	-18.3	46.4	22.7167	-9.38333	22.7167	-9.38333	171	4	103.329	417	16	417	16	1183	0.5604	14154
Bidens frondosa	Asteraceae	Bidens	25.25	110.27	25.25	26.6014	N	150	19.1	1887.8	Guilin	2.03	0.0203	8	Non-woody	AM	Huang et al.2020	Our own searched data	7.40833	27.0377	744.768	32.6	5.2	27.4	23.1667	11.7667	27.8833	9.78333	343	47	66.2381	896	178	687	191	1248	1.466	13554.8
Bidens pilosa	Asteraceae	Bidens	25.25	110.27	25.25	26.6014	N	150	19.1	1887.8	Guilin	0	0	8	Non-woody	AM	Huang et al.2020	Our own searched data	7.40833	27.0377	744.768	32.6	5.2	27.4	23.1667	11.7667	27.8833	9.78333	343	47	66.2381	896	178	687	191	1248	1.466	13554.8
Bidens pilosa	Asteraceae	Bidens	10.42	-61.17	10.42	10.9786	N	62	27.2	630.2	31	0.4	0.004	8	Non-woody	AM	GodfreyUpublished	Zhang	7.3	79.3478	58.5041	30.6	21.4	9.2	26.4667	25.8667	26.7	25.3667	293	77	42.445	760	249	644	429	1763	1.2375	18392.1
Bidens tripartita	Asteraceae	Bidens	41.83	123.58	41.83	42.3345	N	56	8.5	698.5	Shenyang	8.98	0.0898	8	Non-woody	AM	Huang et al.2020	Our own searched data	11.2583	24.2636	1296.15	28.1	-18.3	46.4	22.7167	-9.38333	22.7167	-9.38333	171	4	103.329	417	16	417	16	1183	0.5604	14154
Boehmeria nivea	Urticaceae	Boehmeria	25.25	110.27	25.25	26.6014	N	150	19.1	1887.8	Guilin	0.63	0.0063	8	Non-woody	NM-AM	Huang et al.2020	Our own searched data	7.40833	27.0377	744.768	32.6	5.2	27.4	23.1667	11.7667	27.8833	9.78333	343	47	66.2381	896	178	687	191	1248	1.466	13554.8
Borreria spp.	Rubiaceae	Borreria	-15.56	-44.55	15.56	20.2627	S	522	22	1400	10	6.99	0.0699	8	Non-woody	AM	Marquis et al. 2001	Zhang	12.9417	68.8387	142.671	32.6	13.8	18.8	24.6333	21.9333	25.2333	21.9167	218	2	97.5351	582	7	272	19	1661	0.5794	17166.1
Borrichia frutescens	Asteraceae	Borrichia	34.3	-77.54	34.3	34.345	N	5	5.6	86.9	91	0.74	0.0074	8	Woody	AM	Johnson & Broadhead Unpublished	Zhang	11.35	38.3446	698.158	31.4	1.8	29.6	25.3	13.45	25.6333	8.43333	199	74	33.8413	523	250	514	303	1528	0.9218	15543
Borrichia frutescens	Asteraceae	Borrichia	34.29	-77.25	34.29	34.335	N	5	6.2	206.6	118	0.72	0.0072	8	Woody	AM	Johnson & Broadhead Unpublished	Zhang	11.35	38.3446	698.158	31.4	1.8	29.6	25.3	13.45	25.6333	8.43333	199	74	33.8413	523	250	514	303	1528	0.9218	15543
Borrichia frutescens	Asteraceae	Borrichia	33.57	-77.56	33.57	33.579	N	1	6.8	296.5	162	0.4	0.004	8	Woody	AM	Johnson & Broadhead Unpublished	Zhang	11.4583	38.4508	691.784	32.1	2.3	29.8	25.75	13.3	26.0667	9.03333	177	70	29.5695	485	262	467	292	1587	0.8569	15959
Borrichia frutescens	Asteraceae	Borrichia	34.43	-76.34	34.43	34.466	N	4	7.6	488.3	167	0.88	0.0088	8	Woody	AM	Johnson & Broadhead Unpublished	Zhang	9.88333	35.0473	696.592	30.7	2.5	28.2	25.2333	12.2333	25.4833	8.38333	175	77	23.5368	494	287	453	338	1468	0.9932	15413.2
Borrichia frutescens	Asteraceae	Borrichia	34.49	-76.27	34.49	34.526	N	4	7.6	488.3	168	0.04	0.0004	8	Woody	AM	Johnson & Broadhead Unpublished	Zhang	9.88333	35.0473	696.592	30.7	2.5	28.2	25.2333	12.2333	25.4833	8.38333	175	77	23.5368	494	287	453	338	1468	0.9932	15413.2
Borrichia frutescens	Asteraceae	Borrichia	34.43	-76.41	34.43	34.466	N	4	7.6	488.3	346	0.49	0.0049	8	Woody	AM	Johnson & Broadhead Unpublished	Zhang	9.88333	35.0473	696.592	30.7	2.5	28.2	25.2333	12.2333	25.4833	8.38333	175	77	23.5368	494	287	453	338	1468	0.9932	15413.2
Bougainvillea stipitata	Nyctaginaceae	Bougainvillea	-31.16	-64.34	31.16	38.8762	S	856.5	15.775	722.4	Reserva La Quebrada-Rio Ceballos	5.28	0.0528	6	Woody	NM-AM	Mendes et al.2021	Mendes	12.575	50.9109	440.008	26.6	1.9	24.7	20.0333	9.01667	20.0333	9.01667	112	10	66.7576	326	35	326	35	1565	0.4688	17020.3
Bouteloua curtipendula	Poaceae	Bouteloua	39.08	-96.58	39.08	42.7647	N	409	12.6083	835	Konza Prairie Biological Station (KPBS)	1.09	0.0109	8	Non-woody	AM	Kula & Hartnett 2015	Our own searched data	12.65	30.9291	1026.43	32.3	-8.6	40.9	22.2	-0.85	24.6167	-0.85	134	21	51.0195	360	73	320	73	1544	0.5763	15171.6
Bouvardia ternifolia	Rubiaceae	Bouvardia	19.23	-98.97	19.23	45.3561	N	2900	16.3125	800	La Malinche	2.92	0.0292	8	Woody	AM	Salinas-Esquivel et al. 2018	Our own searched data	16.5083	67.6571	187.776	28.3	3.9	24.4	17.3333	13.9	18.6333	13.9	131	5	93.2725	357	23	182	23	1785	0.3489	18262.8
Brachychiton acerifolius	Malvaceae	Brachychiton	-34.1	151.08	34.1	34.6405	S	60	17	1029	36	22.8	0.228	7	Woody	AM	Lowman 1992	Zhang	8.40833	46.4549	361.383	24.9	6.8	18.1	20.7	12.5	20.7833	11.8333	149	65	24.7227	400	222	334	279	1471	0.8426	16692.2
Brachypodium pinnatum	Poaceae	Brachypodium	46.28	7.06	46.28	57.5413	N	1250	6.7	1268	Plan_Sey	2.93	0.0293	8	Non-woody	AM	Descombes et al. 2020b	Our own searched data	8.85	34.9802	618.76	20.7	-4.6	25.3	0.383333	5.6	14.4667	-0.483333	127	82	13.0782	354	267	331	354	961	1.3181	13109.9
Brachypodium pinnatum	Poaceae	Brachypodium	46.27	7.11	46.27	62.4862	N	1800	3.575	1492	Bovonne	0.25	0.0025	8	Non-woody	AM	Descombes et al. 2020a	Our own searched data	6.93333	30.4094	585.489	16.3	-6.5	22.8	-2.86667	10.9667	10.9667	-2.86667	156	96	15.2806	444	305	305	444	879	1.6968	13407.9
Brasenia schreberi	Cabombaceae	Brasenia	46.22	-82.39	46.22	48.1569	N	215	3.7	905	128	2.3	0.023	0	Non-woody	NM	Johnson Unpublished	Zhang	10.3167	25.6633	1074.01	24.4	-15.8	40.2	12.8	-8.13333	17.4167	-8.95	96	44	20.4835	279	164	238	186	892	1.0149	12509.2
Brasenia schreberi	Cabombaceae	Brasenia	42.23	-84.01	42.23	44.7255	N	277	9.8	97.9	491	2.43	0.0243	0	Non-woody	NM	Johnson Unpublished	Zhang	10.975	29.2667	994.142	27.8	-9.7	37.5	20.4833	-4.11667	20.4833	-4.11667	90	42	21.6996	252	150	252	150	1062	0.7899	12803.2
Brassica oleracea	Brassicaceae	Brassica	12.59	-86.21	12.59	25.3377	N	1415	24	1550.3	272	14.15	0.1415	7	Non-woody	NM	Bommarco et al. 2011	Zhang	9.29167	69.8622	93.9405	32.1	18.8	13.3	24.7667	24.7833	26.2833	23.9	246	5	90.3465	628	20	175	83	1972	0.6407	20887.2
Brassica oleracea	Brassicaceae	Brassica	26.93	-97.59	26.93	26.975	N	5	20	3340	308	18.5	0.185	7	Non-woody	NM	Liu 2000	Zhang	9.59167	38.8327	550.861	33.6	8.9	24.7	26.5333	19.2333	28.6333	15.0667	132	17	53.7611	267	94	190	114	1836	0.368	16671.1
Brassica oleracea	Brassicaceae	Brassica	32.26	-85.53	32.26	33.3861	N	125	18	1340	324	5.68	0.0568	7	Non-woody	NM	Harvey & Eubanks 2004	Zhang	12.9333	41.9913	702.595	32.7	1.9	30.8	10.4167	22.9	26.1833	8.9	165	69	21.4002	425	263	345	388	1541	0.8945	15948.4
Brassica oleracea	Brassicaceae	Brassica	38.13	128.5	38.13	45.7967	N	851	14.4	418.2	425	9.77	0.0977	7	Non-woody	NM	Martin et al. 2013	Zhang	9.25	26.8116	936.717	24	-10.5	34.5	18.4	-4.21667	18.8	-4.21667	283	30	81.7725	733	102	698	102	988	1.33	12681.9
Brassica oleracea	Brassicaceae	Brassica	42.25	-8.39	42.25	43.4842	N	137	14.3	1600	493	31.5	0.315	7	Non-woody	NM	Picoaga et al. 2003	Zhang	8.74167	41.8262	444.596	25.7	4.8	20.9	9.5	19.5833	19.6833	8.76667	208	29	47.6562	558	131	152	550	1134	1.2852	13683.6
Brassica oleracea	Brassicaceae	Brassica	50.98	-2.05	50.98	52.7097	N	192	9.39167	871	Wageningen University	18.77	0.1877	7	Non-woody	NM	Bustos-Segura et al. 2017	Our own searched data	7.63333	38.9456	442.775	20.6	1	19.6	5.38333	13.35	15.0667	4.46667	102	48	23.938	289	164	169	268	795	1.0955	10209.5
Brassica sp.	Brassicaceae	Brassica	0.02	36.21	0.02	21.4614	N	2380	13.9	1125	252	0.17	0.0017	7	Non-woody	NM	Ndang’ang’a et al. 2013	Zhang	14.075	81.3584	70.982	25	7.7	17.3	15.1	16.1167	16.75	14.95	158	26	52.9501	383	104	202	371	1537	0.6414	17447.9
Bridelia ferruginea	Phyllanthaceae	Bridelia	9.06	-3.42	9.06	11.5375	N	275	26	1200	39	6.6	0.066	2	Woody	AM	Unsicker & Mody 2005	Zhang	10.25	64.4654	150.859	35.3	19.4	15.9	24.9	27.1667	28.7667	24.9	190	3	73.7289	495	25	168	495	1840	0.5721	17748.9
Bridelia verrucosa	Phyllanthaceae	Bridelia	24.98	85.39	24.98	26.0971	N	124	25.8083	1043.8	Rajgir	14.76	0.1476	2	Woody	AM	Mendes et al.2021	Mendes	11.5083	39.2776	547.93	39.3	10	29.3	28.5667	25.3333	31.5833	18.0167	267	3	122.376	705	25	179	31	1909	0.5184	19080
Briza media	Poaceae	Briza	46.27	7.11	46.27	62.4862	N	1800	3.575	1492	Bovonne	0	0	8	Non-woody	AM	Descombes et al. 2020a	Our own searched data	6.93333	30.4094	585.489	16.3	-6.5	22.8	-2.86667	10.9667	10.9667	-2.86667	156	96	15.2806	444	305	305	444	879	1.6968	13407.9
Bromus erectus	Poaceae	Bromus	50.57	11.37	50.57	51.7412	N	130	8.6	565	3	0.92	0.0092	8	Non-woody	AM	Loranger et al. 2014	Zhang	8.325	32.2674	671.76	22.6	-3.2	25.8	15.0333	1.05	16.5167	0.05	82	42	18.6269	221	144	221	151	812	0.8812	10138.7
Bromus erectus	Poaceae	Bromus	46.28	7.06	46.28	57.5413	N	1250	6.7	1268	Plan_Sey	0	0	8	Non-woody	AM	Descombes et al. 2020b	Our own searched data	8.85	34.9802	618.76	20.7	-4.6	25.3	0.383333	5.6	14.4667	-0.483333	127	82	13.0782	354	267	331	354	961	1.3181	13109.9
Bromus erectus	Poaceae	Bromus	46.28	7.06	46.28	57.5413	N	1250	6.7	1268	Plan_Sey	0	0	8	Non-woody	AM	Descombes et al. 2020b	Our own searched data	8.85	34.9802	618.76	20.7	-4.6	25.3	0.383333	5.6	14.4667	-0.483333	127	82	13.0782	354	267	331	354	961	1.3181	13109.9
Bromus erectus	Poaceae	Bromus	46.28	7.06	46.28	57.5413	N	1250	6.7	1268	Plan_Sey	1.78	0.0178	8	Non-woody	AM	Descombes et al. 2020b	Our own searched data	8.85	34.9802	618.76	20.7	-4.6	25.3	0.383333	5.6	14.4667	-0.483333	127	82	13.0782	354	267	331	354	961	1.3181	13109.9
Bromus erectus	Poaceae	Bromus	46.28	7.06	46.28	57.5413	N	1250	6.7	1268	Plan_Sey	1.85	0.0185	8	Non-woody	AM	Descombes et al. 2020b	Our own searched data	8.85	34.9802	618.76	20.7	-4.6	25.3	0.383333	5.6	14.4667	-0.483333	127	82	13.0782	354	267	331	354	961	1.3181	13109.9
Bromus hordeaceus	Poaceae	Bromus	50.57	11.37	50.57	51.7412	N	130	8.6	565	3	2.23	0.0223	8	Non-woody	AM	Loranger et al. 2014	Zhang	8.325	32.2674	671.76	22.6	-3.2	25.8	15.0333	1.05	16.5167	0.05	82	42	18.6269	221	144	221	151	812	0.8812	10138.7
Bromus inermis	Poaceae	Bromus	38.57	-106.59	38.57	64.6961	N	2900	10.6	525	4	5.6	0.056	8	Non-woody	AM	Ness et al. 2011	Zhang	17.7417	41.3559	915.032	23.1	-19.8	42.9	12.2333	5.7	12.7167	-9.85	53	27	23.2781	139	85	128	107	1230	0.351	16634.8
Bromus inermis	Poaceae	Bromus	44.03	-79.29	44.03	47.021	N	332	8.1	815	1	0.96	0.0096	8	Non-woody	AM	Agrawal & Kotanen 2003, Agrawal et al. 2005	Zhang	8.95833	24.1465	1024.14	24.9	-12.2	37.1	17.75	-6.18333	18.3167	-6.68333	92	53	19.0738	261	166	257	173	885	1.0225	12719.2
Bromus inermis	Poaceae	Bromus	39.05	-96.35	39.05	42.5365	N	387	13	69.9	34	2.84	0.0284	8	Non-woody	AM	Han et al. 2008	Zhang	12.675	30.9902	1027.36	32.4	-8.5	40.9	22.25	-0.783333	24.7	-0.783333	134	21	50.6926	350	74	321	74	1535	0.5769	15130.4
Bromus kalmii	Poaceae	Bromus	44.03	-79.29	44.03	47.021	N	332	8.1	815	1	0.87	0.0087	8	Non-woody	AM	Agrawal & Kotanen 2003, Agrawal et al. 2005	Zhang	8.95833	24.1465	1024.14	24.9	-12.2	37.1	17.75	-6.18333	18.3167	-6.68333	92	53	19.0738	261	166	257	173	885	1.0225	12719.2
Brosimum alicastrum	Moraceae	Brosimum	19.3	-105.03	19.3	21.5523	N	250	24.9	748	5	12.75	0.1275	7	Woody	AM	Cuevas-Reyes et al. 2006	Zhang	12.8917	69.6847	214.735	32.7	14.2	18.5	27.5167	22.7	27.5333	22.5667	256	2	110.892	628	8	478	40	1830	0.5146	18462.3
Brosimum alicastrum	Moraceae	Brosimum	18.36	-95.07	18.36	21.7924	N	381	25.5	1432.3	6	5.7	0.057	7	Woody	AM	Delacruz & Dirzo 1987	Zhang	8.59167	54.724	229.47	32.7	17	15.7	25.9833	23.8	26.8833	21.2833	308	20	73.8308	842	81	576	199	1681	1.0515	16467.8
Brosimum alicastrum	Moraceae	Brosimum	8.94	-79.6	8.94	9.26432	N	36	26.8125	1756	Panama Pacifico	0.14	0.0014	7	Woody	AM	Weissflog et al. 2018	Our own searched data	6.60833	76.8411	64.6714	31.3	22.7	8.6	26.2	27.0833	27.7167	26.15	335	9	68.1039	965	67	421	751	1752	1.3232	19396.2
Brosimum alicastrum	Moraceae	Brosimum	9.16	-79.75	9.16	10.0159	N	95	26.2583	2317	PLR	2.15	0.0215	7	Woody	AM	Muehleisen et al. 2020	Our own searched data	6.05	74.6914	70.2215	30.4	22.3	8.1	25.5333	26.35	27.25	25.5333	413	19	62.2435	1042	94	416	1042	1680	1.5695	19261.6
Brosimum alicastrum	Moraceae	Brosimum	9	-79.54	9	9.30631	N	34	26.9667	1837	PNM	1.65	0.0165	7	Woody	AM	Muehleisen et al. 2020	Our own searched data	6.8	77.2727	65.3081	31.5	22.7	8.8	26.3	27.25	27.8833	26.3	517	11	87.265	1193	78	194	1193	1730	1.2473	18853.7
Brownea grandiceps	Fabaceae	Brownea	-0.4	-76.24	0.4	2.47207	S	230	27	2826	2	8.81	0.0881	8	Woody	uncertain	Cardenas et al. 2014	Zhang	9.30833	85.3975	53.5183	30.7	19.8	10.9	24.8167	25.6333	25.75	24.4333	347	197	19.7612	1018	606	678	868	1179	2.7863	13308.7
Brownea jaramilloi	Fabaceae	Brownea	-0.4	-76.24	0.4	2.47207	S	230	27	2826	2	12.14	0.1214	8	Woody	uncertain	Cardenas et al. 2014	Zhang	9.30833	85.3975	53.5183	30.7	19.8	10.9	24.8167	25.6333	25.75	24.4333	347	197	19.7612	1018	606	678	868	1179	2.7863	13308.7
Bruguiera cylindrica	Rhizophoraceae	Bruguiera	-9.29	147.11	9.29	9.42514	S	15	27	1000	13	6.6	0.066	8	Woody	NM-AM	Johnstone 1981	Zhang	8.03333	81.1448	63.7764	32.1	22.2	9.9	27.3667	25.9833	27.5333	25.9833	251	43	50.5389	694	180	533	180	1797	0.9088	18376.5
Bruguiera exaristata	Rhizophoraceae	Bruguiera	-9.29	147.11	9.29	9.42514	S	15	27	1000	13	7.5	0.075	8	Woody	NM-AM	Johnstone 1981	Zhang	8.03333	81.1448	63.7764	32.1	22.2	9.9	27.3667	25.9833	27.5333	25.9833	251	43	50.5389	694	180	533	180	1797	0.9088	18376.5
Bruguiera exaristata	Rhizophoraceae	Bruguiera	-19.17	147.03	19.17	19.3141	S	16	25.9	2047.7	23	1.2	0.012	8	Woody	NM-AM	Robertson & Duke 1987	Zhang	7.28333	46.688	303.684	30.4	14.8	15.6	26.7167	20.0333	26.8333	19.4	237	12	99.4323	668	47	596	56	1946	0.5389	20578.9
Bruguiera gymnorhiza	Rhizophoraceae	Bruguiera	-9.29	147.11	9.29	9.42514	S	15	27	1000	13	4.92	0.0492	8	Woody	NM-AM	Johnstone 1981	Zhang	8.03333	81.1448	63.7764	32.1	22.2	9.9	27.3667	25.9833	27.5333	25.9833	251	43	50.5389	694	180	533	180	1797	0.9088	18376.5
Bruguiera gymnorhiza	Rhizophoraceae	Bruguiera	-18.01	146.02	18.01	18.0821	S	8	26.2	1771.3	19	10.5	0.105	8	Woody	NM-AM	Robertson & Duke 1987	Zhang	9.04167	52.8752	286.281	31.6	14.5	17.1	26.9333	22.4333	27.15	20.1167	418	47	77.6744	1049	162	854	228	1944	0.9854	19981.5
Bruguiera gymnorhiza	Rhizophoraceae	Bruguiera	-19.17	147.03	19.17	19.3141	S	16	25.9	2047.7	23	10.7	0.107	8	Woody	NM-AM	Robertson & Duke 1987	Zhang	7.28333	46.688	303.684	30.4	14.8	15.6	26.7167	20.0333	26.8333	19.4	237	12	99.4323	668	47	596	56	1946	0.5389	20578.9
Bruguiera gymnorhiza	Rhizophoraceae	Bruguiera	-18.15	146.12	18.15	20.8347	S	298	26.2	1771.3	27	1.5	0.015	8	Woody	NM-AM	Robertson & Duke 1987	Zhang	7.65833	49.4086	282.621	29.8	14.3	15.5	25.5167	18.7	25.5833	18.7	464	23	98.2868	1124	95	919	95	1779	1.0301	19867.3
Bruguiera parviflora	Rhizophoraceae	Bruguiera	-18.01	146.02	18.01	18.0821	S	8	26.2	1771.3	19	16	0.16	8	Woody	NM-AM	Robertson & Duke 1987	Zhang	9.04167	52.8752	286.281	31.6	14.5	17.1	26.9333	22.4333	27.15	20.1167	418	47	77.6744	1049	162	854	228	1944	0.9854	19981.5
Bunchosia lindeniana	Malpighiaceae	Bunchosia	18.36	-95.07	18.36	21.7924	N	381	25.5	1432.3	6	18.8	0.188	4	Woody	AM	Delacruz & Dirzo 1987	Zhang	8.59167	54.724	229.47	32.7	17	15.7	25.9833	23.8	26.8833	21.2833	308	20	73.8308	842	81	576	199	1681	1.0515	16467.8
Burkea africana	Fabaceae	Burkea	9.06	-3.42	9.06	11.5375	N	275	26	1200	39	3.4	0.034	8	Woody	AM	Unsicker & Mody 2005	Zhang	10.25	64.4654	150.859	35.3	19.4	15.9	24.9	27.1667	28.7667	24.9	190	3	73.7289	495	25	168	495	1840	0.5721	17748.9
Bursera excelsa	Burseraceae	Bursera	19.3	-105	19.3	21.5523	N	250	24.9	748	40	12.16	0.1216	7	Woody	AM	Cuevas-Reyes et al. 2006	Zhang	12.8917	69.6847	214.735	32.7	14.2	18.5	27.5167	22.7	27.5333	22.5667	256	2	110.892	628	8	478	40	1830	0.5146	18462.3
Bursera heteresthes	Burseraceae	Bursera	19.3	-105	19.3	21.5523	N	250	24.9	748	40	3.12	0.0312	7	Woody	AM	Filip et al. 1995	Zhang	12.8917	69.6847	214.735	32.7	14.2	18.5	27.5167	22.7	27.5333	22.5667	256	2	110.892	628	8	478	40	1830	0.5146	18462.3
Bursera instabilis	Burseraceae	Bursera	19.3	-105	19.3	21.5523	N	250	24.9	707	40	4.57	0.0457	7	Woody	AM	Boege 2004	Zhang	12.8917	69.6847	214.735	32.7	14.2	18.5	27.5167	22.7	27.5333	22.5667	256	2	110.892	628	8	478	40	1830	0.5146	18462.3
Bursera simaruba	Burseraceae	Bursera	18.36	-95	18.36	22.378	N	446	25.5	1432.3	32	0.16	0.0016	7	Woody	AM	Delacruz & Dirzo 1987	Zhang	8.95	56.2893	225.054	32.2	16.3	15.9	25.4333	23.2667	26.3167	20.8167	289	16	72.8035	810	80	564	205	1636	1.0569	16360.1
Bursera simaruba	Burseraceae	Bursera	21.06	-89.1	21.06	21.1501	N	10	25.8	741	297	3.95	0.0395	7	Woody	AM	Campo & Dirzo 2003	Zhang	13.3333	68.0272	196.559	35.4	15.8	19.6	27.0667	25.2333	27.7167	22.9833	169	19	69.3069	448	75	340	104	1873	0.5034	17900
Byrsonima coccolobifolia	Malpighiaceae	Byrsonima	-21.05	-44.12	21.05	30.1491	S	1010	19.8417	1490.8	Sao Jose Environmental Protection Area 4	7.625	0.07625	4	Woody	AM	Mendes et al.2021	Mendes	11.4917	65.2936	208.015	26.6	9	17.6	20.5167	16.0667	21.1	16.0667	296	14	81.4462	760	50	635	50	1321	1.1165	14737.8
Byrsonima coccolobifolia	Malpighiaceae	Byrsonima	-15.56	-44.55	15.56	20.2627	S	522	22	1400	10	6.91	0.0691	4	Woody	AM	Marquis et al. 2001	Zhang	12.9417	68.8387	142.671	32.6	13.8	18.8	24.6333	21.9333	25.2333	21.9167	218	2	97.5351	582	7	272	19	1661	0.5794	17166.1
Byrsonima crassa	Malpighiaceae	Byrsonima	-15.56	-44.55	15.56	20.2627	S	522	22	1400	10	9.11	0.0911	4	Woody	AM	Marquis et al. 2001	Zhang	12.9417	68.8387	142.671	32.6	13.8	18.8	24.6333	21.9333	25.2333	21.9167	218	2	97.5351	582	7	272	19	1661	0.5794	17166.1
Byrsonima dealbata	Malpighiaceae	Byrsonima	-19.27	-43.58	19.27	28.6484	S	1041	19.2417	1541.2	Serra do Cipo 5	3.88	0.0388	4	Woody	AM	Mendes et al.2021	Mendes	11.8083	65.2394	210.337	26.9	8.8	18.1	20.7333	16.0667	21.15	16.0667	313	10	88.6456	837	32	619	32	1324	1.1203	15261.6
Byrsonima intermedia	Malpighiaceae	Byrsonima	-21.05	-44.12	21.05	30.1491	S	1010	19.8417	1490.8	Sao Jose Environmental Protection Area 4	10.71	0.1071	4	Woody	AM	Mendes et al.2021	Mendes	11.4917	65.2936	208.015	26.6	9	17.6	20.5167	16.0667	21.1	16.0667	296	14	81.4462	760	50	635	50	1321	1.1165	14737.8
Byrsonima pachyphylla	Malpighiaceae	Byrsonima	-19.17	-48.4	19.17	26.3412	S	796	22.2833	1452.7	Reserva Ecologica do Panga	2.86	0.0286	4	Woody	AM	Mendes et al.2021	Mendes	12.2333	69.1149	161.763	29.5	11.8	17.7	22.9667	19.7333	23	19.3333	288	16	80.457	786	48	692	63	1562	0.99	15837.2
Byrsonima sericea	Malpighiaceae	Byrsonima	-19.78	-42.59	19.78	21.8521	S	230	23.3833	1177.7	Parque Estadual do Rio Doce 1	1.63	0.0163	4	Woody	AM	Mendes et al.2021	Mendes	11.3333	62.963	207.352	31.2	13.2	18	24.45	20.0667	25.25	20.0667	245	9	82.282	649	34	477	34	1342	0.8998	14921.2
Byrsonima variabilis	Malpighiaceae	Byrsonima	-20.43	-43.5	20.43	36.394	S	1772	19.1167	1647.6	Parque Estadual do Itacolomi	5.25	0.0525	4	Woody	AM	Mendes et al.2021	Mendes	11.2417	64.2381	204.63	24	6.5	17.5	18.0833	13.5833	18.6	13.5833	312	21	78.7154	838	74	668	74	1213	1.3211	14448.4
Byrsonima verbascifolia	Malpighiaceae	Byrsonima	-21.05	-44.12	21.05	30.1491	S	1010	19.8417	1490.8	Sao Jose Environmental Protection Area 4	9.27	0.0927	4	Woody	AM	Mendes et al.2021	Mendes	11.4917	65.2936	208.015	26.6	9	17.6	20.5167	16.0667	21.1	16.0667	296	14	81.4462	760	50	635	50	1321	1.1165	14737.8
Byrsonima verbascifolia	Malpighiaceae	Byrsonima	-15.56	-44.55	15.56	20.2627	S	522	22	1400	10	3.74	0.0374	4	Woody	AM	Marquis et al. 2001	Zhang	12.9417	68.8387	142.671	32.6	13.8	18.8	24.6333	21.9333	25.2333	21.9167	218	2	97.5351	582	7	272	19	1661	0.5794	17166.1
Caesalpinia caladenia	Fabaceae	Caesalpinia	19.3	-105.03	19.3	21.5523	N	250	24.9	748	5	36.03	0.3603	8	Woody	AM	Cuevas-Reyes et al. 2006	Zhang	12.8917	69.6847	214.735	32.7	14.2	18.5	27.5167	22.7	27.5333	22.5667	256	2	110.892	628	8	478	40	1830	0.5146	18462.3
Calamagrostis varia	Poaceae	Calamagrostis	46.27	7.11	46.27	62.4862	N	1800	3.575	1492	Bovonne	2.13	0.0213	8	Non-woody	AM	Descombes et al. 2020a	Our own searched data	6.93333	30.4094	585.489	16.3	-6.5	22.8	-2.86667	10.9667	10.9667	-2.86667	156	96	15.2806	444	305	305	444	879	1.6968	13407.9
Calamus australis	Arecaceae	Calamus	-17.23	145.43	17.23	24.4372	S	800	21.3	3500	83	1.2	0.012	7	Non-woody	AM	Grubb et al. 2008	Zhang	9.85833	56.0133	277.378	29	11.4	17.6	23.15	17.6333	23.5333	16.8	457	20	103.824	975	87	923	112	1787	0.8776	19397.4
Calamus caryotoides	Arecaceae	Calamus	-17.18	145.26	17.18	23.9368	S	750	20	1400	107	2.2	0.022	7	Non-woody	AM	Grubb et al. 2008	Zhang	11.2417	58.5503	268.888	31.6	12.4	19.2	25.1167	19.9667	25.6167	19.0833	241	5	110.081	642	19	437	23	1985	0.491	19997.6
Calamus muelleri	Arecaceae	Calamus	-30.2	152.81	30.2	37.4072	S	800	18.3	1325	51	7.7	0.077	7	Non-woody	AM	Lowman 1992	Zhang	8.93333	45.812	391.468	24.7	5.2	19.5	20.15	11.4333	20.3	10.6333	245	46	45.9689	684	178	635	226	1402	1.2162	17389
Calathea ovandensis	Marantaceae	Calathea	18.26	-95.1	18.26	36.242	N	1996	25.4	376	285	3.65	0.0365	5	Non-woody	NM-AM	Horvitz & Schemske 2002	Zhang	9.64167	56.0562	230.715	33.6	16.4	17.2	25.6833	23.9167	26.9167	21.2	278	17	72.8661	802	79	307	186	1662	1.0212	16101.4
Caldcluvia nymanii	Cunoniaceae	Caldcluvia	-6.35	145.4	6.35	23.5662	S	1911	27	1166.2	30	7	0.07	5	Non-woody	AM	Edwards 1977	Zhang	11.3083	89.7487	46.8779	23.4	10.8	12.6	17.6667	16.5833	17.7	16.5833	266	89	33.7566	754	296	752	296	1289	1.7439	15140
Calea grazielae	Asteraceae	Calea	-19.27	-43.58	19.27	28.6484	S	1041	19.2417	1541.2	Serra do Cipo 5	3.38	0.0338	8	Woody	AM	Mendes et al.2021	Mendes	11.8083	65.2394	210.337	26.9	8.8	18.1	20.7333	16.0667	21.15	16.0667	313	10	88.6456	837	32	619	32	1324	1.1203	15261.6
Callicoma serratifolia	Cunoniaceae	Callicoma	-32.3	152.47	32.3	44.9126	S	1400	17.9	1109	50	3.3	0.033	5	Woody	AM	Lowman 1992	Zhang	7.91667	45.4981	359.68	25.9	8.5	17.4	18.7833	13.7	21.9667	13.1	167	65	28.461	415	210	334	271	1541	0.8197	17098.8
Callicoma serratifolia	Cunoniaceae	Callicoma	-33.39	151.14	33.39	34.2999	S	101	20	1125.3	21	9.07	0.0907	5	Woody	AM	Moles & Westoby 2000	Zhang	9.76667	47.6423	399.837	26.4	5.9	20.5	21.35	12.5167	21.5833	11.65	130	48	31.1776	387	168	338	189	1527	0.6957	16891.3
Callisthene fasciculata	Vochysiaceae	Callisthene	-15.52	-44.66	15.52	19.2587	S	415	24.4	975	Minas Gerais 2	0.83	0.0083	6	Woody	AM	Silva et al. 2016	Our own searched data	12.9417	69.2068	145.609	32.2	13.5	18.7	24.3333	21.55	24.9	21.5167	231	2	98.1625	609	7	275	19	1656	0.6096	17217.8
Callisthene fasciculata	Vochysiaceae	Callisthene	-15.52	-44.66	15.52	19.2587	S	415	24.4	975	Minas Gerais 2	3.05	0.0305	6	Woody	AM	Silva et al. 2016	Our own searched data	12.9417	69.2068	145.609	32.2	13.5	18.7	24.3333	21.55	24.9	21.5167	231	2	98.1625	609	7	275	19	1656	0.6096	17217.8
Calophyllum brasiliense	Calophyllaceae	Calophyllum	-25.07	-47.93	25.07	25.097	S	3	20.8333	2360.6	Parque Estadual Ilha do Cardoso	7.28	0.0728	3	Woody	AM	Mendes et al.2021	Mendes	7.5	47.7707	286.293	29.9	14.2	15.7	25.8333	18.85	25.8333	18.85	327	78	45.4101	912	279	912	279	1297	1.7017	13466.2
Calophyllum brasiliense	Calophyllaceae	Calophyllum	-19.78	-42.59	19.78	21.8521	S	230	23.3833	1177.7	Parque Estadual do Rio Doce 1	5.62	0.0562	3	Woody	AM	Mendes et al.2021	Mendes	11.3333	62.963	207.352	31.2	13.2	18	24.45	20.0667	25.25	20.0667	245	9	82.282	649	34	477	34	1342	0.8998	14921.2
Calophyllum brasiliense	Calophyllaceae	Calophyllum	-19.27	-43.58	19.27	28.5763	S	1033	19.2417	1541.2	Serra do Cipo 5	5.07	0.0507	3	Woody	AM	Mendes et al.2021	Mendes	11.8083	65.2394	210.337	26.9	8.8	18.1	20.7333	16.0667	21.15	16.0667	313	10	88.6456	837	32	619	32	1324	1.1203	15261.6
Calophyllum brasiliense	Calophyllaceae	Calophyllum	18.36	-95.07	18.36	21.7924	N	381	25.5	1432.3	6	4.07	0.0407	3	Woody	AM	Delacruz & Dirzo 1987	Zhang	8.59167	54.724	229.47	32.7	17	15.7	25.9833	23.8	26.8833	21.2833	308	20	73.8308	842	81	576	199	1681	1.0515	16467.8
Calyptranthes lucida	Myrtaceae	Calyptranthes	-19.15	-40.03	19.15	19.7086	S	62	23.5208	1191	Mata Alta	3.5	0.035	6	Woody	AM	do Nascimento et al. 2017	Our own searched data	9.24167	61.2031	191.138	30.8	15.7	15.1	24.95	21.6333	25.7833	21.0833	179	42	50.0277	509	147	350	148	1360	0.8754	15489.2
Camellia fraterna	Theaceae	Camellia	29.14	118.07	29.14	32.185	N	338	15.3	2000	9	3.117	0.03117	8	Woody	AM	Schuldt et al. 2010, Schuldt et al. 2012, Schuldt et al. 2014	Zhang	7.78333	25.6876	823.916	31.1	0.8	30.3	20.1667	7.8	26.05	5.83333	304	44	57.5394	798	172	576	223	1235	1.4084	14699.5
Camellia sinensis	Theaceae	Camellia	-5.05	38.38	5.05	12.032	S	775	18	1074.7	11	4.25	0.0425	8	Woody	AM	Dawson et al. 2009	Zhang	8.89167	63.0615	181.101	26.2	12.1	14.1	19.8333	16.7833	21.1167	16.7667	238	46	56.9362	576	148	290	163	1235	1.0397	15198.4
Campanula americana	Campanulaceae	Campanula	37.2	-80.32	37.2	41.4973	N	477	10.6	517.35	124	6.765	0.06765	7	Non-woody	AM	Yang 2008, Johnson & Broadhead Unpublished	Zhang	13.1083	38.5539	798.403	29.5	-4.5	34	20	2.15	21.9167	2.15	101	68	12.8545	287	211	280	211	1249	0.8172	14387.2
Campanula americana	Campanulaceae	Campanula	37.21	-80.36	37.21	41.3361	N	458	12.2	34.7	177	0.62	0.0062	7	Non-woody	AM	Johnson & Broadhead Unpublished	Zhang	13.3583	38.4966	821.682	29.9	-4.8	34.7	20.3833	1.93333	22.2667	1.93333	101	66	13.2613	286	207	279	207	1256	0.8017	14360
Campanula rapunculoides	Campanulaceae	Campanula	44.03	-79.29	44.03	47.021	N	332	8.1	815	1	3.995	0.03995	7	Non-woody	AM	Agrawal & Kotanen 2003, Agrawal et al. 2005	Zhang	8.95833	24.1465	1024.14	24.9	-12.2	37.1	17.75	-6.18333	18.3167	-6.68333	92	53	19.0738	261	166	257	173	885	1.0225	12719.2
Campanula rotundifolia	Campanulaceae	Campanula	38.57	-106.59	38.57	64.6961	N	2900	10.6	525	4	1.2	0.012	7	Non-woody	AM	Ness et al. 2011	Zhang	17.7417	41.3559	915.032	23.1	-19.8	42.9	12.2333	5.7	12.7167	-9.85	53	27	23.2781	139	85	128	107	1230	0.351	16634.8
Campanula rotundifolia	Campanulaceae	Campanula	44.03	-79.29	44.03	47.021	N	332	8.1	815	1	0.585	0.00585	7	Non-woody	AM	Agrawal & Kotanen 2003, Agrawal et al. 2005	Zhang	8.95833	24.1465	1024.14	24.9	-12.2	37.1	17.75	-6.18333	18.3167	-6.68333	92	53	19.0738	261	166	257	173	885	1.0225	12719.2
Campanula scheuchzeri	Campanulaceae	Campanula	46.27	7.11	46.27	62.4862	N	1800	3.575	1492	Bovonne	1.06	0.0106	7	Non-woody	AM	Descombes et al. 2020a	Our own searched data	6.93333	30.4094	585.489	16.3	-6.5	22.8	-2.86667	10.9667	10.9667	-2.86667	156	96	15.2806	444	305	305	444	879	1.6968	13407.9
Campanula scheuchzeri	Campanulaceae	Campanula	46.28	7.16	46.28	64.9286	N	2070	1.93333	1605	La_Corde	0.43	0.0043	7	Non-woody	AM	Descombes et al. 2020a	Our own searched data	6.46667	28.7407	586.919	14.6	-7.9	22.5	-3.08333	9.41667	9.41667	-4.48333	164	102	14.9167	473	322	322	431	818	1.9604	13667
Campanula scheuchzeri	Campanulaceae	Campanula	46.27	7.16	46.27	66.7205	N	2270	1.35833	1674	Paneirosse	0.22	0.0022	7	Non-woody	AM	Descombes et al. 2020a	Our own searched data	6.21667	28.1297	582.037	13.8	-8.3	22.1	-3.48333	8.81667	8.81667	-5.01667	170	107	14.8135	493	335	335	450	801	2.0895	13781.9
Campomanesia adamantium	Myrtaceae	Campomanesia	-19.28	-43.59	19.28	30.7034	S	1268	19.2417	1541.2	Serra do Cipo 3	1.21	0.0121	6	Woody	AM	Mendes et al.2021	Mendes	11.675	65.2235	205.553	26.5	8.6	17.9	20.4	15.85	20.8167	15.85	315	9	88.5261	843	32	625	32	1328	1.1256	15351.1
Campomanesia espiritosantensis	Myrtaceae	Campomanesia	-19.15	-40.03	19.15	19.7086	S	62	23.5208	1191	Mata Alta	0.8	0.008	6	Woody	AM	do Nascimento et al. 2017	Our own searched data	9.24167	61.2031	191.138	30.8	15.7	15.1	24.95	21.6333	25.7833	21.0833	179	42	50.0277	509	147	350	148	1360	0.8754	15489.2
Cannabis sativa	Cannabaceae	Cannabis	41.83	123.58	41.83	42.3345	N	56	8.5	698.5	Shenyang	1.22	0.0122	7	Non-woody	AM	Huang et al.2020	Our own searched data	11.2583	24.2636	1296.15	28.1	-18.3	46.4	22.7167	-9.38333	22.7167	-9.38333	171	4	103.329	417	16	417	16	1183	0.5604	14154
Capparis indica	Capparaceae	Capparis	8.99	-79.54	8.99	9.24225	N	28	27	1874	Metropolitano	0.01	0.0001	7	Woody	NM-AM	Weissflog et al. 2018	Our own searched data	6.83333	77.6515	64.1376	31.5	22.7	8.8	26.3333	27.75	27.9	26.3333	544	12	89.8736	1190	79	164	1190	1730	1.2433	18847.2
Capsella bursa-pastoris	Brassicaceae	Capsella	35.44	-78.42	35.44	35.9805	N	60	7.9	173.5	54	0.1	0.001	7	Non-woody	NM	Johnson & Broadhead Unpublished	Zhang	12.725	38.4441	774.972	32.1	-1	33.1	24.5833	11.3833	25.15	5.98333	139	76	18.6595	371	239	367	281	1416	0.8525	15149.9
Carduus defloratus	Asteraceae	Carduus	46.27	7.11	46.27	62.4862	N	1800	3.575	1492	Bovonne	2.33	0.0233	8	Non-woody	AM	Descombes et al. 2020a	Our own searched data	6.93333	30.4094	585.489	16.3	-6.5	22.8	-2.86667	10.9667	10.9667	-2.86667	156	96	15.2806	444	305	305	444	879	1.6968	13407.9
Carduus defloratus	Asteraceae	Carduus	46.28	7.16	46.28	64.9286	N	2070	1.93333	1605	La_Corde	4.71	0.0471	8	Non-woody	AM	Descombes et al. 2020a	Our own searched data	6.46667	28.7407	586.919	14.6	-7.9	22.5	-3.08333	9.41667	9.41667	-4.48333	164	102	14.9167	473	322	322	431	818	1.9604	13667
Carduus nutans	Asteraceae	Carduus	35.48	-79.5	35.48	36.507	N	114	8.9	114.9	370	4.83	0.0483	8	Non-woody	AM	Johnson & Broadhead Unpublished	Zhang	13.1333	39.0873	777.341	32.1	-1.5	33.6	24.85	10.7333	24.85	5.58333	124	77	15.1423	348	251	348	281	1421	0.826	15312.6
Carex consimilis	Cyperaceae	Carex	61	-138	61	79.018	N	2000	-0.1	262.3	16	0.24	0.0024	8	Non-woody	NM-AM	Hik et al. 2003	Zhang	11.3417	28.786	1043.82	15.5	-23.9	39.4	8.28333	-10.9167	8.28333	-16.9	63	13	46.6826	167	51	167	71	663	0.5829	8711.92
Carex flacca	Cyperaceae	Carex	46.27	7.11	46.27	62.4862	N	1800	3.575	1492	Bovonne	0.45	0.0045	8	Non-woody	NM-AM	Descombes et al. 2020a	Our own searched data	6.93333	30.4094	585.489	16.3	-6.5	22.8	-2.86667	10.9667	10.9667	-2.86667	156	96	15.2806	444	305	305	444	879	1.6968	13407.9
Carex montana	Cyperaceae	Carex	46.28	7.06	46.28	57.5413	N	1250	6.7	1268	Plan_Sey	1.48	0.0148	8	Non-woody	NM-AM	Descombes et al. 2020b	Our own searched data	8.85	34.9802	618.76	20.7	-4.6	25.3	0.383333	5.6	14.4667	-0.483333	127	82	13.0782	354	267	331	354	961	1.3181	13109.9
Carex montana	Cyperaceae	Carex	46.27	7.11	46.27	62.4862	N	1800	3.575	1492	Bovonne	0.08	0.0008	8	Non-woody	NM-AM	Descombes et al. 2020a	Our own searched data	6.93333	30.4094	585.489	16.3	-6.5	22.8	-2.86667	10.9667	10.9667	-2.86667	156	96	15.2806	444	305	305	444	879	1.6968	13407.9
Carex na	Cyperaceae	Carex	30.26	114.58	30.26	30.4041	N	16	16.975	1295	Liangzi Lake	0.44	0.0044	8	Non-woody	NM-AM	Fan et al. 2016	Our own searched data	7.03333	22.328	899.739	32.4	0.9	31.5	25.55	7.66667	27.7333	5.55	221	31	56.1509	572	128	500	133	1235	1.0483	13572.5
Carex pallescens	Cyperaceae	Carex	46.28	7.06	46.28	57.5413	N	1250	6.7	1268	Plan_Sey	0	0	8	Non-woody	NM-AM	Descombes et al. 2020b	Our own searched data	8.85	34.9802	618.76	20.7	-4.6	25.3	0.383333	5.6	14.4667	-0.483333	127	82	13.0782	354	267	331	354	961	1.3181	13109.9
Carex plantaginea	Cyperaceae	Carex	43.1	-73.5	43.1	44.0009	N	100	11	1140	7	4	0.04	8	Non-woody	NM-AM	Ness et al. 2011	Zhang	11.8333	29.5096	1016.58	28	-12.1	40.1	20.1333	-3.81667	20.1333	-5.08333	107	54	18.0938	287	189	287	189	1042	0.935	12789
Carex sempervirens	Cyperaceae	Carex	46.27	7.11	46.27	62.4862	N	1800	3.575	1492	Bovonne	1.66	0.0166	8	Non-woody	NM-AM	Descombes et al. 2020a	Our own searched data	6.93333	30.4094	585.489	16.3	-6.5	22.8	-2.86667	10.9667	10.9667	-2.86667	156	96	15.2806	444	305	305	444	879	1.6968	13407.9
Carex sempervirens	Cyperaceae	Carex	46.28	7.16	46.28	64.9286	N	2070	1.93333	1605	La_Corde	0.29	0.0029	8	Non-woody	NM-AM	Descombes et al. 2020a	Our own searched data	6.46667	28.7407	586.919	14.6	-7.9	22.5	-3.08333	9.41667	9.41667	-4.48333	164	102	14.9167	473	322	322	431	818	1.9604	13667
Carex sempervirens	Cyperaceae	Carex	46.27	7.16	46.27	66.7205	N	2270	1.35833	1674	Paneirosse	0	0	8	Non-woody	NM-AM	Descombes et al. 2020a	Our own searched data	6.21667	28.1297	582.037	13.8	-8.3	22.1	-3.48333	8.81667	8.81667	-5.01667	170	107	14.8135	493	335	335	450	801	2.0895	13781.9
Carex spp.	Cyperaceae	Carex	39.08	-96.58	39.08	42.7647	N	409	12.6083	835	Konza Prairie Biological Station (KPBS)	0.59	0.0059	8	Non-woody	NM-AM	Kula & Hartnett 2015	Our own searched data	12.65	30.9291	1026.43	32.3	-8.6	40.9	22.2	-0.85	24.6167	-0.85	134	21	51.0195	360	73	320	73	1544	0.5763	15171.6
Carica papaya	Caricaceae	Carica	9.51	-83.39	9.51	15.1857	N	630	22.9	2700	52	2.5	0.025	5	Woody	AM	Ewel et al. 1982	Zhang	9.70833	80.9028	59.6756	22.8	10.8	12	16.7833	16.45	17.4	15.95	349	60	48.3562	927	228	401	493	1247	1.9948	18472.1
Carica papaya	Caricaceae	Carica	18.36	-95.07	18.36	21.7924	N	381	25.5	1432.3	6	7.6	0.076	5	Woody	AM	Delacruz & Dirzo 1987	Zhang	8.59167	54.724	229.47	32.7	17	15.7	25.9833	23.8	26.8833	21.2833	308	20	73.8308	842	81	576	199	1681	1.0515	16467.8
Carissa bispinosa	Apocynaceae	Carissa	-29.71	31.09	29.71	30.3496	S	71	20.5833	1012.8	Hawaan Nature Reserve	19.21	0.1921	8	Woody	AM	Mendes et al.2021	Mendes	8.81667	53.1124	259.212	27.7	11.1	16.6	23.6833	17.2667	23.6833	17.2667	125	24	42.4877	362	116	362	116	1482	0.6558	16767.8
Carissa carandas	Apocynaceae	Carissa	30.24	78.81	30.24	36.6905	N	716	18.8083	1535.7	Srinagar-Garhwal	3.21	0.0321	8	Woody	AM	Mendes et al.2021	Mendes	11.8583	41.0323	582.855	35.2	6.3	28.9	25.2833	13.6833	26.9333	12.9333	297	10	93.5414	733	105	451	153	1676	0.721	17784.5
Carlina acaulis	Asteraceae	Carlina	46.27	7.11	46.27	62.4862	N	1800	3.575	1492	Bovonne	3.3	0.033	8	Non-woody	AM	Descombes et al. 2020a	Our own searched data	6.93333	30.4094	585.489	16.3	-6.5	22.8	-2.86667	10.9667	10.9667	-2.86667	156	96	15.2806	444	305	305	444	879	1.6968	13407.9
Carlina acaulis	Asteraceae	Carlina	46.28	7.16	46.28	64.9286	N	2070	1.93333	1605	La_Corde	0.99	0.0099	8	Non-woody	AM	Descombes et al. 2020a	Our own searched data	6.46667	28.7407	586.919	14.6	-7.9	22.5	-3.08333	9.41667	9.41667	-4.48333	164	102	14.9167	473	322	322	431	818	1.9604	13667
Carpesium nepalense	Asteraceae	Carpesium	25.25	110.27	25.25	26.6014	N	150	19.1	1887.8	Guilin	0	0	8	Non-woody	AM	Huang et al.2020	Our own searched data	7.40833	27.0377	744.768	32.6	5.2	27.4	23.1667	11.7667	27.8833	9.78333	343	47	66.2381	896	178	687	191	1248	1.466	13554.8
Carpinus tschonoskii	Betulaceae	Carpinus	35.38	127.58	35.38	40.0467	N	518	9.92083	1459	Site2, Mt. Jirisan National Park	5.41	0.0541	7	Woody	EcM	Kim & Choi 2018	Our own searched data	9.525	27.689	934.832	26.4	-8	34.4	21.1	-1.93333	21.1	-1.93333	323	29	80.3889	799	106	799	106	1055	1.3817	13973.8
Carpinus tschonoskii	Betulaceae	Carpinus	35.29	127.49	35.29	41.2359	N	660	10.5	1483	Site1, Mt. Jirisan National Park	13.82	0.1382	7	Woody	EcM	Kim & Choi 2018	Our own searched data	9.7	28.2799	924.927	26.9	-7.4	34.3	21.5667	-1.2	21.5667	-1.2	328	30	79.9462	811	108	811	108	1102	1.3445	13978.6
Carum carvi	Apiaceae	Carum	50.57	11.37	50.57	51.7412	N	130	8.6	565	3	0.67	0.0067	8	Non-woody	AM	Loranger et al. 2014	Zhang	8.325	32.2674	671.76	22.6	-3.2	25.8	15.0333	1.05	16.5167	0.05	82	42	18.6269	221	144	221	151	812	0.8812	10138.7
Carya ovata	Juglandaceae	Carya	43.1	-73.5	43.1	44.0009	N	100	11	1140	7	13.6	0.136	8	Woody	EcM	Ness et al. 2011	Zhang	11.8333	29.5096	1016.58	28	-12.1	40.1	20.1333	-3.81667	20.1333	-5.08333	107	54	18.0938	287	189	287	189	1042	0.935	12789
Caryocar brasiliense	Caryocaraceae	Caryocar	-16.75	-43.92	16.75	25.2455	S	943	26.3	1230.8	230	4.94	0.0494	4	Woody	AM	Leite et al. 2013	Zhang	11.925	68.5345	157.775	28.9	11.5	17.4	22.1833	18.8833	22.5	18.8833	250	5	92.7503	664	18	452	18	1508	0.7584	16473.9
Caryocar brasiliense	Caryocaraceae	Caryocar	-18.18	-43.34	18.18	29.7791	S	1287.5	19.5417	1358.8	Parque Estadual do Rio Preto	8.38	0.0838	4	Woody	AM	Mendes et al.2021	Mendes	10.475	65.4688	176.718	25.1	9.1	16	19.4667	15.55	19.9333	15.55	276	8	87.5471	784	31	586	31	1300	1.076	15342.8
Caryocar brasiliense	Caryocaraceae	Caryocar	-19.27	-48.38	19.27	26.4322	S	795	22.8	1480	Minas Gerais 5	1.96	0.0196	4	Woody	AM	Koch et al. 2016	Our own searched data	12.15	69.0341	163.929	29.4	11.8	17.6	22.9667	19.65	23	19.25	288	17	79.2894	788	51	694	68	1552	1.007	15716.6
Cascabela ovata	Apocynaceae	Cascabela	19.3	-105.03	19.3	21.5523	N	250	24.9	748	5	7.8	0.078	8	Woody	AM	Cuevas-Reyes et al. 2006	Zhang	12.8917	69.6847	214.735	32.7	14.2	18.5	27.5167	22.7	27.5333	22.5667	256	2	110.892	628	8	478	40	1830	0.5146	18462.3
Casearia arborea	Salicaceae	Casearia	10.42	-84	10.42	11.1632	N	82.5	25.8	3962	La Selva Biological Station	6.37	0.0637	6	Woody	AM	Taylor & Ostrowsky 2019	Our own searched data	8.43333	76.6667	79.5251	31.8	20.8	11	26.1833	26.75	27.15	25.15	477	137	36.1148	1268	444	595	1026	1697	2.1632	19423.1
Casearia arborea	Salicaceae	Casearia	18.1	-65.3	18.1	22.6045	N	500	20.6	3720	28	0.31	0.0031	6	Woody	AM	Schowalter 1994	Zhang	7.24167	68.3176	127.763	31	20.4	10.6	26.5333	24.7	27.3333	24.3	173	58	37.8052	510	185	419	191	1932	0.7155	19341.2
Casearia nitida	Salicaceae	Casearia	19.3	-105.03	19.3	21.5523	N	250	24.9	707	5	9.66	0.0966	6	Woody	AM	Boege 2005	Zhang	12.8917	69.6847	214.735	32.7	14.2	18.5	27.5167	22.7	27.5333	22.5667	256	2	110.892	628	8	478	40	1830	0.5146	18462.3
Casearia rupestris	Salicaceae	Casearia	-15.52	-44.66	15.52	19.2587	S	415	24.4	975	Minas Gerais 2	0.32	0.0032	6	Woody	AM	Silva et al. 2016	Our own searched data	12.9417	69.2068	145.609	32.2	13.5	18.7	24.3333	21.55	24.9	21.5167	231	2	98.1625	609	7	275	19	1656	0.6096	17217.8
Casearia rupestris	Salicaceae	Casearia	-15.52	-44.66	15.52	19.2587	S	415	24.4	975	Minas Gerais 2	4.79	0.0479	6	Woody	AM	Silva et al. 2016	Our own searched data	12.9417	69.2068	145.609	32.2	13.5	18.7	24.3333	21.55	24.9	21.5167	231	2	98.1625	609	7	275	19	1656	0.6096	17217.8
Casearia selloana	Salicaceae	Casearia	-14.88	-44	14.88	19.3755	S	499	24.4	871	Minas Gerais 3	3.63	0.0363	6	Woody	AM	Fonseca et al. 2018	Our own searched data	11.9417	68.6303	134.251	32.2	14.8	17.4	24.75	22.2167	25.3333	22.2167	196	1	98.0389	495	6	242	6	1715	0.4836	17395.5
Casearia sp.	Salicaceae	Casearia	19.3	-105.03	19.3	21.5523	N	250	24.9	748	5	11.32	0.1132	6	Woody	AM	Filip et al. 1995	Zhang	12.8917	69.6847	214.735	32.7	14.2	18.5	27.5167	22.7	27.5333	22.5667	256	2	110.892	628	8	478	40	1830	0.5146	18462.3
Cassia fasciculata	Fabaceae	Cassia	35.46	-78.4	35.46	35.8924	N	48	7.9	173.5	48	2.73	0.0273	8	Non-woody	AM	Johnson & Broadhead Unpublished	Zhang	12.7917	38.5291	775.659	32.3	-0.9	33.2	24.65	11.4333	25.2167	6.03333	138	76	18.5737	370	238	364	279	1426	0.8441	15272.1
Cassia fasciculata	Fabaceae	Cassia	35.47	-78.41	35.47	35.8484	N	42	7.9	173.5	72	1.7	0.017	8	Non-woody	AM	Johnson & Broadhead Unpublished	Zhang	12.8167	38.6044	775.704	32.3	-0.9	33.2	24.65	11.4167	25.2	6.01667	138	76	18.4667	368	238	363	279	1424	0.8431	15257.8
Cassia fasciculata	Fabaceae	Cassia	35.46	-78.39	35.46	35.8744	N	46	7.9	173.5	92	9.16	0.0916	8	Non-woody	AM	Johnson & Broadhead Unpublished	Zhang	12.8083	38.5793	775.659	32.3	-0.9	33.2	24.65	11.4333	25.2167	6.03333	139	76	18.8434	371	237	365	278	1425	0.8443	15262
Cassia fasciculata	Fabaceae	Cassia	35.48	-78.41	35.48	36.0205	N	60	7.9	173.5	122	1.19	0.0119	8	Non-woody	AM	Johnson & Broadhead Unpublished	Zhang	12.7667	38.57	774.262	32.1	-1	33.1	24.5333	11.3667	25.1	5.95	138	76	18.4875	369	238	363	279	1422	0.8458	15235.8
Cassia fruticosa	Fabaceae	Cassia	10.42	-61.17	10.42	10.9786	N	62	27.2	630.2	31	5	0.05	8	Woody	AM	GodfreyUpublished	Zhang	7.3	79.3478	58.5041	30.6	21.4	9.2	26.4667	25.8667	26.7	25.3667	293	77	42.445	760	249	644	429	1763	1.2375	18392.1
Cassipourea gummiflua	Rhizophoraceae	Cassipourea	-30.4	30.69	30.4	30.6883	S	32	19.8833	1050.1	Umdoni Forest	16.68	0.1668	8	Woody	NM-AM	Mendes et al.2021	Mendes	8.08333	51.8162	245.786	27.4	11.8	15.6	23.85	18.3333	23.85	17.7833	123	24	40.6189	362	123	362	126	1514	0.6727	16427.7
Castanea henryi	Fagaceae	Castanea	29.16	118.53	29.16	30.9618	N	200	16.7	1800	Xingangshan	13.77	0.1377	6	Woody	EcM	Schuldt et al. 2017	Our own searched data	7.83333	25.9382	816.773	30.1	-0.1	30.2	19.3	6.91667	25.05	4.96667	303	43	54.7687	770	172	599	220	1166	1.4996	14529.8
Castanea henryi	Fagaceae	Castanea	29.21	118.11	29.21	36.0118	N	755	15	2000	Gutianshan	8.6	0.086	6	Woody	EcM	Brezzi et al. 2017	Our own searched data	7.85833	25.8498	826.496	31.1	0.7	30.4	20.1667	7.78333	26.0833	5.78333	303	43	57.6822	789	168	573	219	1229	1.4002	14705.9
Castanopsis carlesii	Fagaceae	Castanopsis	29.16	118.53	29.16	30.9618	N	200	16.7	1800	Xingangshan	11.49	0.1149	6	Woody	EcM	Schuldt et al. 2017	Our own searched data	7.83333	25.9382	816.773	30.1	-0.1	30.2	19.3	6.91667	25.05	4.96667	303	43	54.7687	770	172	599	220	1166	1.4996	14529.8
Castanopsis carlesii	Fagaceae	Castanopsis	29.14	118.07	29.14	32.185	N	338	15.3	2000	9	3.2	0.032	6	Woody	EcM	Schuldt et al. 2012	Zhang	7.78333	25.6876	823.916	31.1	0.8	30.3	20.1667	7.8	26.05	5.83333	304	44	57.5394	798	172	576	223	1235	1.4084	14699.5
Castanopsis eyrei	Fagaceae	Castanopsis	29.16	118.53	29.16	30.9618	N	200	16.7	1800	Xingangshan	15.26	0.1526	6	Woody	EcM	Schuldt et al. 2017	Our own searched data	7.83333	25.9382	816.773	30.1	-0.1	30.2	19.3	6.91667	25.05	4.96667	303	43	54.7687	770	172	599	220	1166	1.4996	14529.8
Castanopsis eyrei	Fagaceae	Castanopsis	29.21	118.11	29.21	36.0118	N	755	15	2000	Gutianshan	5.44	0.0544	6	Woody	EcM	Brezzi et al. 2017	Our own searched data	7.85833	25.8498	826.496	31.1	0.7	30.4	20.1667	7.78333	26.0833	5.78333	303	43	57.6822	789	168	573	219	1229	1.4002	14705.9
Castanopsis eyrei	Fagaceae	Castanopsis	29.14	118.07	29.14	32.185	N	338	15.3	2000	9	6.315	0.06315	6	Woody	EcM	Schuldt et al. 2010, Schuldt et al. 2012	Zhang	7.78333	25.6876	823.916	31.1	0.8	30.3	20.1667	7.8	26.05	5.83333	304	44	57.5394	798	172	576	223	1235	1.4084	14699.5
Castanopsis fargesii	Fagaceae	Castanopsis	29.16	118.53	29.16	30.9618	N	200	16.7	1800	Xingangshan	18.75	0.1875	6	Woody	EcM	Schuldt et al. 2017	Our own searched data	7.83333	25.9382	816.773	30.1	-0.1	30.2	19.3	6.91667	25.05	4.96667	303	43	54.7687	770	172	599	220	1166	1.4996	14529.8
Castanopsis fargesii	Fagaceae	Castanopsis	29.21	118.11	29.21	36.0118	N	755	15	2000	Gutianshan	8.83	0.0883	6	Woody	EcM	Brezzi et al. 2017	Our own searched data	7.85833	25.8498	826.496	31.1	0.7	30.4	20.1667	7.78333	26.0833	5.78333	303	43	57.6822	789	168	573	219	1229	1.4002	14705.9
Castanopsis fargesii	Fagaceae	Castanopsis	29.14	118.07	29.14	32.185	N	338	15.3	2000	9	5.3	0.053	6	Woody	EcM	Schuldt et al. 2012	Zhang	7.78333	25.6876	823.916	31.1	0.8	30.3	20.1667	7.8	26.05	5.83333	304	44	57.5394	798	172	576	223	1235	1.4084	14699.5
Castanopsis sclerophylla	Fagaceae	Castanopsis	29.16	118.53	29.16	30.9618	N	200	16.7	1800	Xingangshan	15.08	0.1508	6	Woody	EcM	Schuldt et al. 2017	Our own searched data	7.83333	25.9382	816.773	30.1	-0.1	30.2	19.3	6.91667	25.05	4.96667	303	43	54.7687	770	172	599	220	1166	1.4996	14529.8
Castanopsis sclerophylla	Fagaceae	Castanopsis	29.6	118.91	29.6	31.2757	N	186	17	1430	Thousand Island Lake	10.88	0.1088	6	Woody	EcM	Luo et al. 2017	Our own searched data	6.93333	23.8259	817.717	31.1	2	29.1	20.1167	8.5	26.25	6.26667	257	41	51.3987	646	157	517	195	1218	1.2509	14727.6
Castanopsis tibetana	Fagaceae	Castanopsis	29.14	118.07	29.14	32.185	N	338	15.3	2000	9	3.78	0.0378	6	Woody	EcM	Schuldt et al. 2012	Zhang	7.78333	25.6876	823.916	31.1	0.8	30.3	20.1667	7.8	26.05	5.83333	304	44	57.5394	798	172	576	223	1235	1.4084	14699.5
Castilla elastica	Moraceae	Castilla	-5.05	38.38	5.05	12.032	S	775	18	1074.7	11	4.4	0.044	7	Woody	AM	Dawson et al. 2009	Zhang	8.89167	63.0615	181.101	26.2	12.1	14.1	19.8333	16.7833	21.1167	16.7667	238	46	56.9362	576	148	290	163	1235	1.0397	15198.4
Castilla elastica	Moraceae	Castilla	8.59	-79.33	8.59	8.74315	N	17	26.3	1850	20	8.18	0.0818	7	Woody	AM	Van Bael et al. 2004	Zhang	6.80833	77.3674	65.2312	31.6	22.8	8.8	26.4	27.2833	27.95	26.3667	516	16	87.5248	1124	79	203	1105	1729	1.2197	18831.8
Castilla elastica	Moraceae	Castilla	8.99	-79.54	8.99	9.24225	N	28	27	1874	Metropolitano	0.15	0.0015	7	Woody	AM	Weissflog et al. 2018	Our own searched data	6.83333	77.6515	64.1376	31.5	22.7	8.8	26.3333	27.75	27.9	26.3333	544	12	89.8736	1190	79	164	1190	1730	1.2433	18847.2
Castilleja sulphurea	Orobanchaceae	Castilleja	38.57	-106.59	38.57	64.6961	N	2900	10.6	525	4	8.5	0.085	7	Non-woody	NM-AM	Ness et al. 2011	Zhang	17.7417	41.3559	915.032	23.1	-19.8	42.9	12.2333	5.7	12.7167	-9.85	53	27	23.2781	139	85	128	107	1230	0.351	16634.8
Catalpa speciosa	Bignoniaceae	Catalpa	43.1	-73.5	43.1	44.0009	N	100	11	1140	7	10.3	0.103	8	Woody	AM	Ness et al. 2011	Zhang	11.8333	29.5096	1016.58	28	-12.1	40.1	20.1333	-3.81667	20.1333	-5.08333	107	54	18.0938	287	189	287	189	1042	0.935	12789
Catopsis sessiliflora	Bromeliaceae	Catopsis	19.31	-96.57	19.31	21.2289	N	213	25.3	1350	24	55	0.55	7	Non-woody	NM-AM	Winkler et al. 2005	Zhang	13.025	64.801	223.099	34.6	14.5	20.1	26.0667	22.35	27	21.5667	272	11	109.358	708	34	258	38	1664	0.6657	16270.8
Cecropia glaziovii	Urticaceae	Cecropia	-20.8	-42.86	20.8	26.6378	S	648	19	1350	Vicosa 2	5	0.05	8	Woody	AM	Oliveira et al. 2015	Our own searched data	12.05	61.7949	238.497	27.9	8.4	19.5	21	15.9667	21.8667	15.9667	250	21	77.1453	674	67	506	67	1227	1.0546	14282.2
Cecropia insignis	Urticaceae	Cecropia	9.08	-79.5	9.08	9.70162	N	69	27	2600	12	37.4	0.374	8	Woody	AM	Richards & Coley 2007	Zhang	6.80833	74.8168	71.3015	31.5	22.4	9.1	25.95	27.5333	27.7	25.95	331	22	68.7808	943	137	163	943	1665	1.1786	18252.4
Cecropia longipes	Urticaceae	Cecropia	8.59	-79.33	8.59	8.74315	N	17	26.3	1850	20	4.78	0.0478	8	Woody	AM	Van Bael et al. 2004	Zhang	6.80833	77.3674	65.2312	31.6	22.8	8.8	26.4	27.2833	27.95	26.3667	516	16	87.5248	1124	79	203	1105	1729	1.2197	18831.8
Cecropia obtusifolia	Urticaceae	Cecropia	18.36	-95.07	18.36	21.7924	N	381	25.5	1432.3	6	5.93	0.0593	8	Woody	AM	Delacruz & Dirzo 1987	Zhang	8.59167	54.724	229.47	32.7	17	15.7	25.9833	23.8	26.8833	21.2833	308	20	73.8308	842	81	576	199	1681	1.0515	16467.8
Cecropia pachystachya	Urticaceae	Cecropia	-21.12	-44.19	21.12	29.3723	S	916	19.7208	1435	Serra de Sao José	1.81	0.0181	8	Woody	AM	Mendes et al. 2018	Our own searched data	12.025	64.3048	222.491	28	9.3	18.7	22.05	16.7667	22.1333	16.7667	293	12	82.2241	738	48	623	48	1340	1.0707	14746.2
Cecropia peltata	Urticaceae	Cecropia	18.1	-65.3	18.1	22.6045	N	500	20.6	3720	28	1.52	0.0152	8	Woody	AM	Schowalter 1994	Zhang	7.24167	68.3176	127.763	31	20.4	10.6	26.5333	24.7	27.3333	24.3	173	58	37.8052	510	185	419	191	1932	0.7155	19341.2
Cecropia peltata	Urticaceae	Cecropia	8.59	-79.33	8.59	8.74315	N	17	26.3	1850	20	2.38	0.0238	8	Woody	AM	Van Bael et al. 2004	Zhang	6.80833	77.3674	65.2312	31.6	22.8	8.8	26.4	27.2833	27.95	26.3667	516	16	87.5248	1124	79	203	1105	1729	1.2197	18831.8
Cecropia schreberiana	Urticaceae	Cecropia	18.1	-65.3	18.1	22.6045	N	500	20.6	3720	28	2	0.02	8	Woody	AM	Schowalter et al. 2014	Zhang	7.24167	68.3176	127.763	31	20.4	10.6	26.5333	24.7	27.3333	24.3	173	58	37.8052	510	185	419	191	1932	0.7155	19341.2
Cecropia schreberiana	Urticaceae	Cecropia	18.2	-66	18.2	49.7315	N	3500	18	400	151	17	0.17	8	Woody	AM	Myster 2002	Zhang	9.34167	72.9818	135.319	30.5	17.7	12.8	25.75	22.7333	25.9333	22.7333	240	75	34.3919	691	269	638	269	1826	1.0813	18758.9
Cedrela montana	Meliaceae	Cedrela	-3.97	-79.08	3.97	21.988	S	2000	15.3	2200	Zamora-Chinchipe	3.18	0.0318	7	Woody	AM	Adams & Fiedler 2016	Our own searched data	10.025	83.5417	38.6785	24	12	12	17.65	17.7667	17.8667	16.9167	110	46	28.894	279	148	153	191	1164	0.6884	13123.6
Cedrela odorata	Meliaceae	Cedrela	-5.05	38.3	5.05	12.032	S	775	18	1074.7	85	5	0.05	7	Woody	AM	Dawson et al. 2009	Zhang	10.325	66.1859	189.702	32.3	16.7	15.6	25.1833	22.15	26.6	22.0333	187	21	67.434	427	86	218	89	1536	0.5747	15005.8
Ceiba aesculifolia	Malvaceae	Ceiba	19.3	-105.03	19.3	21.5523	N	250	24.9	748	5	10.58	0.1058	7	Woody	AM	Cuevas-Reyes et al. 2006	Zhang	12.8917	69.6847	214.735	32.7	14.2	18.5	27.5167	22.7	27.5333	22.5667	256	2	110.892	628	8	478	40	1830	0.5146	18462.3
Ceiba grandiflora	Malvaceae	Ceiba	19.3	-105.03	19.3	21.5523	N	250	24.9	748	5	11.06	0.1106	7	Woody	AM	Cuevas-Reyes et al. 2006	Zhang	12.8917	69.6847	214.735	32.7	14.2	18.5	27.5167	22.7	27.5333	22.5667	256	2	110.892	628	8	478	40	1830	0.5146	18462.3
Ceiba pentandra	Malvaceae	Ceiba	18.36	-95.07	18.36	21.7924	N	381	25.5	1432.3	6	9.15	0.0915	7	Woody	AM	Delacruz & Dirzo 1987	Zhang	8.59167	54.724	229.47	32.7	17	15.7	25.9833	23.8	26.8833	21.2833	308	20	73.8308	842	81	576	199	1681	1.0515	16467.8
Celastrus orbiculatus	Celastraceae	Celastrus	43.1	-73.5	43.1	44.0009	N	100	11	1140	7	5.3	0.053	8	Non-woody	AM	Ness et al. 2011	Zhang	11.8333	29.5096	1016.58	28	-12.1	40.1	20.1333	-3.81667	20.1333	-5.08333	107	54	18.0938	287	189	287	189	1042	0.935	12789
Celosia argentea	Amaranthaceae	Celosia	25.25	110.27	25.25	26.6014	N	150	19.1	1887.8	Guilin	2.6	0.026	6	Non-woody	NM-AM	Huang et al.2020	Our own searched data	7.40833	27.0377	744.768	32.6	5.2	27.4	23.1667	11.7667	27.8833	9.78333	343	47	66.2381	896	178	687	191	1248	1.466	13554.8
Celtis africana	Cannabaceae	Celtis	0.27	30.25	0.27	8.72946	N	939	20.5	1741	14	4	0.04	7	Woody	AM	Burgess & Chapman 2005	Zhang	10.4583	87.1528	36.7088	28.6	16.6	12	22.3167	22.6167	22.9833	22.1667	129	32	40.5193	333	142	258	168	1555	0.6073	16675
Celtis biondii	Cannabaceae	Celtis	29.16	118.53	29.16	30.9618	N	200	16.7	1800	Xingangshan	8.6	0.086	7	Woody	AM	Schuldt et al. 2017	Our own searched data	7.83333	25.9382	816.773	30.1	-0.1	30.2	19.3	6.91667	25.05	4.96667	303	43	54.7687	770	172	599	220	1166	1.4996	14529.8
Celtis ehrenbergiana	Cannabaceae	Celtis	-31.16	-64.34	31.16	38.8762	S	856.5	15.775	722.4	Reserva La Quebrada-Rio Ceballos	8.32	0.0832	7	Woody	AM	Mendes et al.2021	Mendes	12.575	50.9109	440.008	26.6	1.9	24.7	20.0333	9.01667	20.0333	9.01667	112	10	66.7576	326	35	326	35	1565	0.4688	17020.3
Celtis gomphophylla	Cannabaceae	Celtis	0.27	30.25	0.27	8.72946	N	939	20.5	1741	14	2	0.02	7	Woody	AM	Burgess & Chapman 2005	Zhang	10.4583	87.1528	36.7088	28.6	16.6	12	22.3167	22.6167	22.9833	22.1667	129	32	40.5193	333	142	258	168	1555	0.6073	16675
Celtis laevigata	Cannabaceae	Celtis	29.23	-95.02	29.23	29.248	N	2	20	1170	69	8.74	0.0874	7	Woody	AM	Siemann & Rogers 2003	Zhang	8.125	32.6305	626.977	32.2	7.3	24.9	27.7833	16.85	28.1	12.7167	165	66	27.666	388	203	350	260	1629	0.737	16256.4
Centaurea jacea	Asteraceae	Centaurea	50.57	11.37	50.57	51.7412	N	130	8.6	565	3	1.54	0.0154	8	Non-woody	AM	Loranger et al. 2014	Zhang	8.325	32.2674	671.76	22.6	-3.2	25.8	15.0333	1.05	16.5167	0.05	82	42	18.6269	221	144	221	151	812	0.8812	10138.7
Centaurea montana	Asteraceae	Centaurea	46.27	7.11	46.27	62.4862	N	1800	3.575	1492	Bovonne	1.07	0.0107	8	Non-woody	AM	Descombes et al. 2020a	Our own searched data	6.93333	30.4094	585.489	16.3	-6.5	22.8	-2.86667	10.9667	10.9667	-2.86667	156	96	15.2806	444	305	305	444	879	1.6968	13407.9
Centaurea scabiosa	Asteraceae	Centaurea	46.27	7.11	46.27	62.4862	N	1800	3.575	1492	Bovonne	3.58	0.0358	8	Non-woody	AM	Descombes et al. 2020a	Our own searched data	6.93333	30.4094	585.489	16.3	-6.5	22.8	-2.86667	10.9667	10.9667	-2.86667	156	96	15.2806	444	305	305	444	879	1.6968	13407.9
Cerastium arvense	Caryophyllaceae	Cerastium	44.03	-79.29	44.03	47.021	N	332	8.1	815	1	0.335	0.00335	7	Non-woody	NM-AM	Agrawal & Kotanen 2003, Agrawal et al. 2005	Zhang	8.95833	24.1465	1024.14	24.9	-12.2	37.1	17.75	-6.18333	18.3167	-6.68333	92	53	19.0738	261	166	257	173	885	1.0225	12719.2
Cerastium fontanum	Caryophyllaceae	Cerastium	44.03	-79.29	44.03	47.021	N	332	8.1	815	1	6.945	0.06945	7	Non-woody	NM-AM	Agrawal & Kotanen 2003, Agrawal et al. 2005	Zhang	8.95833	24.1465	1024.14	24.9	-12.2	37.1	17.75	-6.18333	18.3167	-6.68333	92	53	19.0738	261	166	257	173	885	1.0225	12719.2
Ceratopetalum apetalum	Cunoniaceae	Ceratopetalum	-34.1	151.08	34.1	34.6405	S	60	17	1029	36	22.2	0.222	5	Woody	AM	Lowman 1992	Zhang	8.40833	46.4549	361.383	24.9	6.8	18.1	20.7	12.5	20.7833	11.8333	149	65	24.7227	400	222	334	279	1471	0.8426	16692.2
Ceratopetalum apetalum	Cunoniaceae	Ceratopetalum	-30.2	152.81	30.2	37.4072	S	800	18.3	1325	51	22.7	0.227	5	Woody	AM	Lowman 1992	Zhang	8.93333	45.812	391.468	24.7	5.2	19.5	20.15	11.4333	20.3	10.6333	245	46	45.9689	684	178	635	226	1402	1.2162	17389
Ceratopetalum gummiferum	Cunoniaceae	Ceratopetalum	-34.11	151.07	34.11	35.0109	S	100	17.325	1266.6	Royal National Park	0.09	0.0009	5	Woody	AM	Mendes et al.2021	Mendes	8.45	46.6851	361.257	24.9	6.8	18.1	20.7833	12.6167	20.8667	11.9167	147	64	24.9102	394	217	328	273	1476	0.8271	16700.4
Ceratopetalum gummiferum	Cunoniaceae	Ceratopetalum	-33.39	151.14	33.39	34.2999	S	101	20	1125.3	21	24.9	0.249	5	Woody	AM	Moles & Westoby 2000	Zhang	9.76667	47.6423	399.837	26.4	5.9	20.5	21.35	12.5167	21.5833	11.65	130	48	31.1776	387	168	338	189	1527	0.6957	16891.3
Cercis canadensis	Fabaceae	Cercis	35.58	-79.09	35.58	36.1566	N	64	16	812	41	6.16	0.0616	8	Woody	AM	Knepp et al. 2005	Zhang	13.4917	39.7984	782.59	32.3	-1.6	33.9	24.9667	10.7833	24.9667	5.58333	118	77	13.9595	336	247	336	279	1422	0.817	15285.4
Cercis canadensis	Fabaceae	Cercis	35.58	-79.05	35.58	36.0575	N	53	17	86.5	172	3.74	0.0374	8	Woody	AM	Hamilton et al. 2004	Zhang	13.5	39.7059	783.655	32.4	-1.6	34	25.0333	10.8667	25.0333	5.63333	118	77	14.1814	336	245	336	276	1424	0.8129	15286.3
Ceriops australis	Rhizophoraceae	Ceriops	-9.29	147.11	9.29	9.42514	S	15	27	1000	13	9.6	0.096	8	Woody	NM-AM	Johnstone 1981	Zhang	8.03333	81.1448	63.7764	32.1	22.2	9.9	27.3667	25.9833	27.5333	25.9833	251	43	50.5389	694	180	533	180	1797	0.9088	18376.5
Ceriops australis	Rhizophoraceae	Ceriops	-19.17	147.03	19.17	19.3141	S	16	25.9	2047.7	23	9.9	0.099	8	Woody	NM-AM	Robertson & Duke 1987	Zhang	7.28333	46.688	303.684	30.4	14.8	15.6	26.7167	20.0333	26.8333	19.4	237	12	99.4323	668	47	596	56	1946	0.5389	20578.9
Ceriops australis	Rhizophoraceae	Ceriops	-18.15	146.12	18.15	20.8347	S	298	26.2	1771.3	27	0.3	0.003	8	Woody	NM-AM	Robertson & Duke 1987	Zhang	7.65833	49.4086	282.621	29.8	14.3	15.5	25.5167	18.7	25.5833	18.7	464	23	98.2868	1124	95	919	95	1779	1.0301	19867.3
Ceriops decandra	Rhizophoraceae	Ceriops	-9.29	147.11	9.29	9.42514	S	15	27	1000	13	6.4	0.064	8	Woody	NM-AM	Johnstone 1981	Zhang	8.03333	81.1448	63.7764	32.1	22.2	9.9	27.3667	25.9833	27.5333	25.9833	251	43	50.5389	694	180	533	180	1797	0.9088	18376.5
Ceriops tagal	Rhizophoraceae	Ceriops	-9.29	147.11	9.29	9.42514	S	15	27	1000	13	8.6	0.086	8	Woody	NM-AM	Johnstone 1981	Zhang	8.03333	81.1448	63.7764	32.1	22.2	9.9	27.3667	25.9833	27.5333	25.9833	251	43	50.5389	694	180	533	180	1797	0.9088	18376.5
Ceroxylon echinulatum	Arecaceae	Ceroxylon	0.02	-78.43	0.02	28.8488	N	3200	21	1860	253	17	0.17	7	Woody	AM	Anthelme et al. 2014	Zhang	12.2833	88.3693	11.3485	23.1	9.2	13.9	16.1333	16.05	16.2	15.9667	119	8	51.7354	313	56	293	204	1399	0.5409	16072
Cestrum parqui	Solanaceae	Cestrum	-31.16	-64.34	31.16	38.8762	S	856.5	15.775	722.4	Reserva La Quebrada-Rio Ceballos	5.84	0.0584	8	Woody	AM	Mendes et al.2021	Mendes	12.575	50.9109	440.008	26.6	1.9	24.7	20.0333	9.01667	20.0333	9.01667	112	10	66.7576	326	35	326	35	1565	0.4688	17020.3
Chaerophyllum villarsii	Apiaceae	Chaerophyllum	46.27	7.11	46.27	62.4862	N	1800	3.575	1492	Bovonne	0.42	0.0042	8	Non-woody	AM	Descombes et al. 2020a	Our own searched data	6.93333	30.4094	585.489	16.3	-6.5	22.8	-2.86667	10.9667	10.9667	-2.86667	156	96	15.2806	444	305	305	444	879	1.6968	13407.9
Chaetachme aristata	Ulmaceae	Chaetachme	0.27	30.25	0.27	8.72946	N	939	20.5	1741	14	4	0.04	7	Woody	AM	Burgess & Chapman 2005	Zhang	10.4583	87.1528	36.7088	28.6	16.6	12	22.3167	22.6167	22.9833	22.1667	129	32	40.5193	333	142	258	168	1555	0.6073	16675
Chamaecrista debilis	Fabaceae	Chamaecrista	-21.36	-47.48	21.36	26.8465	S	609	21.7	1433	219	77.64	0.7764	8	Woody	AM	do Nascimento & Del-Claro 2010	Zhang	12.25	65.508	227.794	29.2	10.5	18.7	23.6667	18.5167	23.6833	18.3833	257	23	70.891	704	83	610	117	1508	0.9658	15274.5
Chamaecrista fasciculata	Fabaceae	Chamaecrista	37.57	-91.49	37.57	41.0024	N	381	12	29.6	423	11.39	0.1139	8	Non-woody	AM	Abdala-Roberts & Marquis 2007	Zhang	12.7917	33.6623	921.543	31.3	-6.7	38	12.3833	0.766667	23.65	0.766667	116	51	20.638	321	193	288	193	1370	0.7888	14784.4
Chamaecrista fasciculata	Fabaceae	Chamaecrista	38.42	-90.2	38.42	39.7533	N	148	12	24.1	433	2.83	0.0283	8	Non-woody	AM	Abdala-Roberts & Marquis 2007	Zhang	11.7667	30.9649	969.797	31.6	-6.4	38	22.4167	0.4	24.4667	0.4	103	52	18.2305	290	190	268	190	1354	0.7328	14537.5
Chamaecrista fasciculata	Fabaceae	Chamaecrista	38.46	-90.35	38.46	39.7032	N	138	12	24.1	434	7.9	0.079	8	Non-woody	AM	Abdala-Roberts & Marquis 2007	Zhang	11.975	31.2663	973.883	32.2	-6.1	38.3	13.2	0.783333	24.9667	0.783333	104	51	18.6657	289	187	262	187	1397	0.7036	14487.3
Chamaecrista semaphora	Fabaceae	Chamaecrista	-19.25	-43.58	19.25	20.1509	S	100	26.1	1500	222	0.4	0.004	8	Non-woody	AM	da Costa et al. 2013	Zhang	11.7667	65.3704	207.691	26.5	8.5	18	20.4167	15.8	20.8333	15.8	314	10	88.5562	843	34	626	34	1325	1.1277	15328.4
Chamaedorea alternans	Arecaceae	Chamaedorea	18.35	-95.07	18.35	19.7014	N	150	23.4	4700	89	15.08	0.1508	7	Woody	AM	Cepeda-Cornejo & Dirzo 2010	Zhang	9.025	56.761	218.002	32.1	16.2	15.9	25.0333	23.1	26.0167	20.6667	307	20	72.7607	880	94	337	219	1651	1.1194	16230
Chamaedorea ernesti-augusti	Arecaceae	Chamaedorea	18.35	-95.07	18.35	19.7014	N	150	23.4	4700	89	0.49	0.0049	7	Woody	AM	Cepeda-Cornejo & Dirzo 2010	Zhang	9.025	56.761	218.002	32.1	16.2	15.9	25.0333	23.1	26.0167	20.6667	307	20	72.7607	880	94	337	219	1651	1.1194	16230
Chamaedorea pinnatifrons	Arecaceae	Chamaedorea	18.35	-95.07	18.35	19.7014	N	150	23.4	4700	89	2.14	0.0214	7	Woody	AM	Cepeda-Cornejo & Dirzo 2010	Zhang	9.025	56.761	218.002	32.1	16.2	15.9	25.0333	23.1	26.0167	20.6667	307	20	72.7607	880	94	337	219	1651	1.1194	16230
Chamaedorea spp.	Arecaceae	Chamaedorea	18.36	-95.07	18.36	21.7924	N	381	25.5	1432.3	6	3.5	0.035	7	Woody	AM	Delacruz & Dirzo 1987	Zhang	8.59167	54.724	229.47	32.7	17	15.7	25.9833	23.8	26.8833	21.2833	308	20	73.8308	842	81	576	199	1681	1.0515	16467.8
Chamerion angustifolium	Onagraceae	Chamerion	38.57	-106.59	38.57	64.6961	N	2900	10.6	525	4	21.9	0.219	7	Non-woody	#N/A	Ness et al. 2011	Zhang	17.7417	41.3559	915.032	23.1	-19.8	42.9	12.2333	5.7	12.7167	-9.85	53	27	23.2781	139	85	128	107	1230	0.351	16634.8
Chenopodium album	Amaranthaceae	Chenopodium	41.83	123.58	41.83	42.3345	N	56	8.5	698.5	Shenyang	1.29	0.0129	6	Non-woody	NM-AM	Huang et al.2020	Our own searched data	11.2583	24.2636	1296.15	28.1	-18.3	46.4	22.7167	-9.38333	22.7167	-9.38333	171	4	103.329	417	16	417	16	1183	0.5604	14154
Chenopodium album	Amaranthaceae	Chenopodium	44.03	-79.29	44.03	47.021	N	332	8.1	815	1	10.47	0.1047	6	Non-woody	NM-AM	Agrawal & Kotanen 2003	Zhang	8.95833	24.1465	1024.14	24.9	-12.2	37.1	17.75	-6.18333	18.3167	-6.68333	92	53	19.0738	261	166	257	173	885	1.0225	12719.2
Chenopodium hybridum	Amaranthaceae	Chenopodium	41.83	123.58	41.83	42.3345	N	56	8.5	698.5	Shenyang	0.59	0.0059	6	Non-woody	NM-AM	Huang et al.2020	Our own searched data	11.2583	24.2636	1296.15	28.1	-18.3	46.4	22.7167	-9.38333	22.7167	-9.38333	171	4	103.329	417	16	417	16	1183	0.5604	14154
Chenopodium simplex	Amaranthaceae	Chenopodium	44.03	-79.29	44.03	47.021	N	332	8.1	815	1	7.54	0.0754	6	Non-woody	NM-AM	Agrawal & Kotanen 2003	Zhang	8.95833	24.1465	1024.14	24.9	-12.2	37.1	17.75	-6.18333	18.3167	-6.68333	92	53	19.0738	261	166	257	173	885	1.0225	12719.2
Chloroleucon foliolosum	Fabaceae	Chloroleucon	-14.88	-44	14.88	19.3755	S	499	24.4	871	Minas Gerais 3	0	0	8	Woody	AM	Fonseca et al. 2018	Our own searched data	11.9417	68.6303	134.251	32.2	14.8	17.4	24.75	22.2167	25.3333	22.2167	196	1	98.0389	495	6	242	6	1715	0.4836	17395.5
Choerospondias axillaris	Anacardiaceae	Choerospondias	29.16	118.53	29.16	30.9618	N	200	16.7	1800	Xingangshan	14.28	0.1428	8	Woody	AM	Schuldt et al. 2017	Our own searched data	7.83333	25.9382	816.773	30.1	-0.1	30.2	19.3	6.91667	25.05	4.96667	303	43	54.7687	770	172	599	220	1166	1.4996	14529.8
Chomelia ribesioides	Rubiaceae	Chomelia	-15.56	-44.55	15.56	20.2627	S	522	22	1400	10	9.43	0.0943	8	Woody	AM	Marquis et al. 2001	Zhang	12.9417	68.8387	142.671	32.6	13.8	18.8	24.6333	21.9333	25.2333	21.9167	218	2	97.5351	582	7	272	19	1661	0.5794	17166.1
Chromolaena odorata	Asteraceae	Chromolaena	21.56	101.15	21.56	26.6951	N	570	21.7	468.1	299	1.88	0.0188	8	Non-woody	AM	Qin et al. 2013	Zhang	10.6083	51.748	327.056	31.2	10.7	20.5	24.95	19.3	25.4167	17.7333	336	12	80.8996	922	72	702	80	1513	1.1394	16666
Chromolaena odorata	Asteraceae	Chromolaena	18.57	-98.58	18.57	33.2907	N	1634	19.3	1228.6	286	5.24	0.0524	8	Non-woody	AM	Qin et al. 2013	Zhang	17.2167	71.1433	185.391	35.3	11.1	24.2	24.4833	21.1833	25.85	21.1833	169	2	103.504	454	12	248	12	1950	0.3957	17971.6
Chrysanthemum leucanthemum	Asteraceae	Chrysanthemum	42.25	-76.31	42.25	46.1959	N	438	8	880	35	1.15	0.0115	8	Non-woody	AM	Carson & Root 1999	Zhang	10.7583	29.5559	943.748	26.1	-10.3	36.4	16.8167	-3.46667	18.9	-4.36667	101	60	15.3533	284	193	279	197	1006	0.9819	12577.1
Chrysophyllum cainito	Sapotaceae	Chrysophyllum	8.59	-79.33	8.59	8.74315	N	17	26.3	1850	20	16.17	0.1617	8	Woody	AM	Van Bael et al. 2004	Zhang	6.80833	77.3674	65.2312	31.6	22.8	8.8	26.4	27.2833	27.95	26.3667	516	16	87.5248	1124	79	203	1105	1729	1.2197	18831.8
Chrysophyllum cainito	Sapotaceae	Chrysophyllum	9.16	-79.75	9.16	10.0159	N	95	26.2583	2317	PLR	2.78	0.0278	8	Woody	AM	Muehleisen et al. 2020	Our own searched data	6.05	74.6914	70.2215	30.4	22.3	8.1	25.5333	26.35	27.25	25.5333	413	19	62.2435	1042	94	416	1042	1680	1.5695	19261.6
Chrysophyllum cainito	Sapotaceae	Chrysophyllum	9	-79.54	9	9.30631	N	34	26.9667	1837	PNM	4.6	0.046	8	Woody	AM	Muehleisen et al. 2020	Our own searched data	6.8	77.2727	65.3081	31.5	22.7	8.8	26.3	27.25	27.8833	26.3	517	11	87.265	1193	78	194	1193	1730	1.2473	18853.7
Chrysophyllum hirsutum	Sapotaceae	Chrysophyllum	9.34	-79.78	9.34	11.2499	N	212	25.7417	3053	Santa Rita	0	0	8	Woody	AM	Weissflog et al. 2018	Our own searched data	5.93333	74.1667	68.8818	29.9	21.9	8	25.15	25.8	26.7	25	376	19	65.025	1062	86	418	898	1667	1.55	19255.7
Chrysophyllum pomiferum	Sapotaceae	Chrysophyllum	-2.25	-59.5	2.25	3.11486	S	96	27	2000	64	26.48	0.2648	8	Woody	AM	Benitez-Malvido & Kossmann-Ferraz 1999	Zhang	8.20833	80.4738	50.608	32	21.8	10.2	26.1833	26.6833	27.25	26.0667	314	94	42.4267	893	306	368	805	1364	1.6886	14936.1
Chrysophyllum pomiferum	Sapotaceae	Chrysophyllum	-2.24	-59.44	2.24	3.25802	S	113	27	2000	86	12.45	0.1245	8	Woody	AM	Benitez-Malvido & Martinez-Ramos 2013	Zhang	8.24167	80.0162	50.5181	32	21.7	10.3	26.1167	26.6167	27.2	26.0167	311	92	43.0079	884	300	359	806	1364	1.6712	14937.8
Chrysophyllum spp.	Sapotaceae	Chrysophyllum	0.27	30.25	0.27	8.72946	N	939	20.5	1741	14	8	0.08	8	Woody	AM	Burgess & Chapman 2005	Zhang	10.4583	87.1528	36.7088	28.6	16.6	12	22.3167	22.6167	22.9833	22.1667	129	32	40.5193	333	142	258	168	1555	0.6073	16675
Chrysothamnus viscidiflorus	Asteraceae	Chrysothamnus	38.72	-106.82	38.72	63.6659	N	2769	2.2	206.6	436	13.39	0.1339	8	Woody	AM	Grinath et al. 2012	Zhang	19.0667	40.828	995.295	25.1	-21.6	46.7	13.25	6.36667	13.6833	-10.8833	48	26	19.5221	131	85	118	122	1284	0.34	16656.3
Chrysothemis pulchella	Gesneriaceae	Chrysothemis	10.42	-61.17	10.42	10.9786	N	62	27.2	630.2	31	2.17	0.0217	7	Non-woody	AM	GodfreyUpublished	Zhang	7.3	79.3478	58.5041	30.6	21.4	9.2	26.4667	25.8667	26.7	25.3667	293	77	42.445	760	249	644	429	1763	1.2375	18392.1
Chusquea simpliciflora	Poaceae	Chusquea	9.09	-79.51	9.09	9.54045	N	50	26	2650	15	1.8	0.018	8	Non-woody	AM	Grubb et al. 2008	Zhang	6.75	75	70.8658	31.4	22.4	9	25.8833	26.9	27.6333	25.8833	446	9	83.4297	1124	53	162	1124	1692	1.2363	18706
Cichorium intybus	Asteraceae	Cichorium	43.1	-73.5	43.1	44.0009	N	100	11	1140	7	22.3	0.223	8	Non-woody	AM	Ness et al. 2011	Zhang	11.8333	29.5096	1016.58	28	-12.1	40.1	20.1333	-3.81667	20.1333	-5.08333	107	54	18.0938	287	189	287	189	1042	0.935	12789
Cinchona pubescens	Rubiaceae	Cinchona	-5.05	38.38	5.05	12.032	S	775	18	1074.7	11	2.16	0.0216	8	Woody	AM	Dawson et al. 2009	Zhang	8.89167	63.0615	181.101	26.2	12.1	14.1	19.8333	16.7833	21.1167	16.7667	238	46	56.9362	576	148	290	163	1235	1.0397	15198.4
Cinnamomum camphora	Lauraceae	Cinnamomum	29.16	118.53	29.16	30.9618	N	200	16.7	1800	Xingangshan	7.23	0.0723	7	Woody	AM	Schuldt et al. 2017	Our own searched data	7.83333	25.9382	816.773	30.1	-0.1	30.2	19.3	6.91667	25.05	4.96667	303	43	54.7687	770	172	599	220	1166	1.4996	14529.8
Cinnamomum camphora	Lauraceae	Cinnamomum	-5.05	38.38	5.05	12.032	S	775	18	1074.7	11	6.92	0.0692	7	Woody	AM	Dawson et al. 2009	Zhang	8.89167	63.0615	181.101	26.2	12.1	14.1	19.8333	16.7833	21.1167	16.7667	238	46	56.9362	576	148	290	163	1235	1.0397	15198.4
Cinnamomum psychotrioides	Lauraceae	Cinnamomum	19.5	-96.9	19.5	31.2117	N	1300	18	1518	Santuario del Bosque de Niebla	1.38	0.0138	7	Woody	AM	Martínez-Gonzalez et al. 2019	Our own searched data	10.825	61.8571	211.45	27.5	10	17.5	20.3	16.6167	21.0167	15.9333	332	46	74.3806	840	144	441	147	1445	1.1904	16051.2
Cinnamomum psychotrioides	Lauraceae	Cinnamomum	19.5	-96.9	19.5	33.9144	N	1600	16	1451	Martinica	2.54	0.0254	7	Woody	AM	Martínez-Gonzalez et al. 2019	Our own searched data	10.825	61.8571	211.45	27.5	10	17.5	20.3	16.6167	21.0167	15.9333	332	46	74.3806	840	144	441	147	1445	1.1904	16051.2
Cinnamomum quadrangulum	Lauraceae	Cinnamomum	-20.04	-44.01	20.04	33.3733	S	1480	20.1083	1587.3	Parque Estadual da Serra do Rola Mo	2.16	0.0216	7	Woody	AM	Mendes et al.2021	Mendes	11.775	68.4593	181.164	26.1	8.9	17.2	20.0167	16.0833	20.4667	16.0833	332	13	88.1042	892	44	689	44	1369	1.1604	15535.4
Cinnamomum subavenium	Lauraceae	Cinnamomum	29.14	118.07	29.14	32.185	N	338	15.3	2000	9	4.86	0.0486	7	Woody	AM	Schuldt et al. 2012	Zhang	7.78333	25.6876	823.916	31.1	0.8	30.3	20.1667	7.8	26.05	5.83333	304	44	57.5394	798	172	576	223	1235	1.4084	14699.5
Cinnamomum verum	Lauraceae	Cinnamomum	-5.05	38.38	5.05	12.032	S	775	18	1074.7	11	8.25	0.0825	7	Woody	AM	Dawson et al. 2009	Zhang	8.89167	63.0615	181.101	26.2	12.1	14.1	19.8333	16.7833	21.1167	16.7667	238	46	56.9362	576	148	290	163	1235	1.0397	15198.4
Cirsium acaule	Asteraceae	Cirsium	46.27	7.11	46.27	62.4862	N	1800	3.575	1492	Bovonne	3.38	0.0338	8	Non-woody	AM	Descombes et al. 2020a	Our own searched data	6.93333	30.4094	585.489	16.3	-6.5	22.8	-2.86667	10.9667	10.9667	-2.86667	156	96	15.2806	444	305	305	444	879	1.6968	13407.9
Cirsium arvense	Asteraceae	Cirsium	39.54	-75.47	39.54	39.567	N	3	11	112.1	76	13.46	0.1346	8	Non-woody	AM	Cahill et al. 2001	Zhang	10.7167	31.2439	879.387	30.1	-4.2	34.3	22.7	1.6	23.2833	1.6	111	74	11.5056	318	257	309	257	1312	0.8685	14002.9
Cirsium arvense	Asteraceae	Cirsium	45.22	-78.59	45.22	48.8867	N	407	4.2375	1031	Haliburton	1.1	0.011	8	Non-woody	AM	Nunes & Kotanen 2018	Our own searched data	11.2583	27.1285	1083.09	24.5	-17	41.5	6.48333	-3.76667	16.9667	-9.65	107	67	14.4241	300	203	260	245	836	1.2328	12548.8
Cirsium arvense	Asteraceae	Cirsium	44.03	-79.02	44.03	46.8048	N	308	6.19583	894	Newmarket	1.92	0.0192	8	Non-woody	AM	Nunes & Kotanen 2018	Our own searched data	8.90833	24.2074	1010.54	24.7	-12.1	36.8	13.8	-5.88333	18.2167	-6.53333	92	53	18.812	259	166	242	174	887	1.0071	12702.8
Cirsium arvense	Asteraceae	Cirsium	48.39	-81.56	48.39	51.2098	N	313	1.25833	797	Timmins	0.3	0.003	8	Non-woody	AM	Nunes & Kotanen 2018	Our own searched data	12.3667	26.0351	1239.61	23.7	-23.8	47.5	14.5167	-13.55	15.5833	-14.9	90	41	24.1297	258	144	251	144	768	1.0371	12083.5
Cirsium oleraceum	Asteraceae	Cirsium	50.57	11.37	50.57	51.7412	N	130	8.6	565	3	1.32	0.0132	8	Non-woody	AM	Loranger et al. 2014	Zhang	8.325	32.2674	671.76	22.6	-3.2	25.8	15.0333	1.05	16.5167	0.05	82	42	18.6269	221	144	221	151	812	0.8812	10138.7
Cirsium parryi	Asteraceae	Cirsium	38.57	-106.59	38.57	64.6961	N	2900	10.6	525	4	16.7	0.167	8	Non-woody	AM	Ness et al. 2011	Zhang	17.7417	41.3559	915.032	23.1	-19.8	42.9	12.2333	5.7	12.7167	-9.85	53	27	23.2781	139	85	128	107	1230	0.351	16634.8
Cirsium vulgare	Asteraceae	Cirsium	54.04	-2.8	54.04	54.4995	N	51	11.6	735.9	627	15.53	0.1553	8	Non-woody	AM	Eckberg et al. 2014	Zhang	6.48333	36.2197	441.525	19.1	1.2	17.9	6.95	10.6333	14.75	4.05	146	72	25.9175	435	229	281	359	710	1.8436	9292.42
Cistus albidus	Cistaceae	Cistus	43.71	4.95	43.71	45.0614	N	150	13.5333	672.9	Parc Naturel des Alpilles	1.8	0.018	6	Woody	EcM	Mendes et al.2021	Mendes	9.875	35.1423	653.499	29.6	1.5	28.1	14.45	22.3667	22.3667	6.3	115	25	34.7763	258	114	114	184	1482	0.4998	14838.1
Citharexylum tetramerum	Verbenaceae	Citharexylum	18.33	-97.47	18.33	32.0687	N	1525	21	380	Puebla 1	3.8	0.038	6	Woody	AM	Ruiz-Guerra et al. 2017	Our own searched data	15.8667	68.0973	216.342	33.1	9.8	23.3	22.95	20	24.1667	18.7667	105	2	101.158	230	13	162	13	1848	0.2363	17120.8
Citrus reticulata	Rutaceae	Citrus	39.29	-0.45	39.29	39.5693	N	31	22.8	454	440	38.8	0.388	7	Woody	AM	Garcia-Mari et al. 2002	Zhang	10.05	41.0204	537.698	30.3	5.8	24.5	18.5667	24.1833	24.4667	11.35	68	9	44.8708	155	47	69	101	1594	0.2508	15894.8
Citrus sinensis	Rutaceae	Citrus	10.29	-85.21	10.29	10.3981	N	12	24	1676.6	270	13.04	0.1304	7	Woody	AM	Hammill et al. 2014	Zhang	10.6333	75.9524	76.9248	34.9	20.9	14	26.65	27.4333	28.2667	26.3667	354	2	89.6072	933	15	293	480	2015	0.9078	20381.2
Claytonia megarhiza	Montiaceae	Claytonia	37.78	-119.29	37.78	68.9962	N	3465	-0.666667	855	Yosemite National Park	16.91	0.1691	0	Non-woody	AM	Grossenbacher et al. 2018	Our own searched data	13.15	42.5566	627.884	17.3	-13.6	30.9	-5.13333	6.75	8.16667	-6.96667	145	21	65.6744	394	72	84	365	1325	0.6452	17494.6
Clematis morefieldii	Ranunculaceae	Clematis	34.66	-86.41	34.66	38.0114	N	372	14.7792	1484	Alabama	17.15	0.1715	8	Non-woody	AM	Paris et al. 2015	Our own searched data	12.475	38.0335	775.533	31	-1.8	32.8	6.51667	20.35	24.1	4.95	168	89	18.0933	433	293	317	411	1387	1.0693	15250.7
Clethra scabra	Clethraceae	Clethra	-20.43	-43.51	20.43	31.3309	S	1210	16.9083	1557	Itacolomi State Park	20.91	0.2091	2	Woody	AM	Pereira et al. 2017	Our own searched data	11.3167	64.2992	206.33	24.6	7	17.6	18.6333	14.1	19.15	14.1	307	17	80.2494	821	64	655	64	1235	1.2603	14710.4
Clibadium sp.	Asteraceae	Clibadium	9.51	-83.39	9.51	15.1857	N	630	22.9	2700	52	4.2	0.042	8	Non-woody	AM	Ewel et al. 1982	Zhang	9.70833	80.9028	59.6756	22.8	10.8	12	16.7833	16.45	17.4	15.95	349	60	48.3562	927	228	401	493	1247	1.9948	18472.1
Clidemia hirta	Melastomataceae	Clidemia	-5.05	38.38	5.05	12.032	S	775	18	1074.7	11	4.68	0.0468	8	Woody	AM	Dawson et al. 2009	Zhang	8.89167	63.0615	181.101	26.2	12.1	14.1	19.8333	16.7833	21.1167	16.7667	238	46	56.9362	576	148	290	163	1235	1.0397	15198.4
Clusia criuva	Clusiaceae	Clusia	-25.07	-47.93	25.07	25.097	S	3	20.8333	2360.6	Parque Estadual Ilha do Cardoso	1.72	0.0172	7	Woody	AM	Mendes et al.2021	Mendes	7.5	47.7707	286.293	29.9	14.2	15.7	25.8333	18.85	25.8333	18.85	327	78	45.4101	912	279	912	279	1297	1.7017	13466.2
Cnidoscolus aconitifolius	Euphorbiaceae	Cnidoscolus	20.92	-89.62	20.92	21.1903	N	30	26.1375	992	Yucatan Peninsula	2.82	0.0282	8	Woody	AM	Solís-Montero et al. 2020	Our own searched data	13.275	67.3858	195.217	36.1	16.4	19.7	27.3833	25.7333	28.1667	23.45	169	23	70.9985	482	70	236	98	1907	0.5199	17340.5
Cnidoscolus quercifolius	Euphorbiaceae	Cnidoscolus	-8.08	-39.57	8.08	10.1521	S	230	26	569	244	10.68	0.1068	8	Woody	AM	Coelho et al. 2012	Zhang	10.7083	70.4496	147.131	32.3	17.1	15.2	25.4167	23.2167	26.2667	22.6667	145	3	97.0587	341	14	168	21	1811	0.3184	17321.8
Coccoloba barbadensis	Polygonaceae	Coccoloba	19.3	-105.03	19.3	21.5523	N	250	24.9	748	5	17.65	0.1765	7	Woody	EcM	Cuevas-Reyes et al. 2006	Zhang	12.8917	69.6847	214.735	32.7	14.2	18.5	27.5167	22.7	27.5333	22.5667	256	2	110.892	628	8	478	40	1830	0.5146	18462.3
Coccoloba cereifera	Polygonaceae	Coccoloba	-19.28	-43.56	19.28	28.289	S	1000	19.2417	1541.2	Serra do Cipo 4	6.86	0.0686	7	Woody	EcM	Mendes et al.2021	Mendes	11.8167	65.2854	208.701	26.7	8.6	18.1	20.55	15.9167	20.9667	15.9167	316	10	88.1398	842	33	625	33	1320	1.1357	15235.9
Coccoloba uvifera	Polygonaceae	Coccoloba	24.1	-76.26	24.1	24.109	N	1	24	658	155	0.79	0.0079	7	Woody	EcM	Spiller & Schoener 1997	Zhang	5.65833	44.2057	222.62	32	19.2	12.8	26.8	24.05	28.4667	23.0167	171	29	51.8706	361	109	246	118	1950	0.4783	19531.2
Cochlospermum vitifolium	Bixaceae	Cochlospermum	19.3	-105.03	19.3	21.5523	N	250	24.9	748	5	4.18	0.0418	3	Woody	AM	Filip et al. 1995	Zhang	12.8917	69.6847	214.735	32.7	14.2	18.5	27.5167	22.7	27.5333	22.5667	256	2	110.892	628	8	478	40	1830	0.5146	18462.3
Coelogyne nitida	Orchidaceae	Coelogyne	27.55	84.3	27.55	29.2527	N	189	20.8	3755	309	27	0.27	7	Non-woody	OM	Subedi et al. 2011	Zhang	11.6667	44.8718	511.759	35.6	9.6	26	28.7167	17.8167	29.05	16.9333	535	5	122.257	1359	31	972	37	1706	1.1334	18309.8
Coffea arabica	Rubiaceae	Coffea	15.1	-92.19	15.1	24.5595	N	1050	20	4500	273	0.42	0.0042	8	Woody	AM	Philpott et al. 2008	Zhang	11.675	82.8014	45.931	28.8	14.7	14.1	21.9667	21.4333	22.5667	21.4333	621	33	77.2197	1563	112	1115	112	1734	1.9765	18555.2
Coffea arabica	Rubiaceae	Coffea	15.11	-92.2	15.11	24.5695	N	1050	20	4500	274	1.18	0.0118	8	Woody	AM	Philpott et al. 2008	Zhang	11.7583	81.6551	56.1839	29.5	15.1	14.4	22.55	21.8167	23.2167	21.8167	556	27	77.8088	1401	99	990	99	1740	1.7636	18599.7
Coffea arabica	Rubiaceae	Coffea	15.15	-92.22	15.15	24.6095	N	1050	20	4500	275	2.24	0.0224	8	Woody	AM	Philpott et al. 2008	Zhang	11.425	81.6071	49.4573	26.9	12.9	14	20.2833	19.5667	20.8	19.5667	573	30	78.2936	1442	105	1005	105	1662	1.8783	18236.1
Coffea arabica	Rubiaceae	Coffea	8.47	-82.57	8.47	18.3799	N	1100	20.5	3600	264	1	0.01	8	Woody	AM	Karp & Daily 2014	Zhang	8.96667	74.7222	71.5044	32.5	20.5	12	25.6	26.35	27.0833	25.3	672	14	73.3449	1343	163	567	1090	1687	1.7869	18980.1
Coffea arabica	Rubiaceae	Coffea	7.41	36.16	7.41	24.5001	N	1897	26.4	1990	262	6.5	0.065	8	Woody	AM	Samneg rd et al. 2014	Zhang	14.9667	80.466	72.216	28.4	9.8	18.6	18.6167	19.1167	20.1333	18.4	224	40	47.7484	663	162	509	649	1676	1.0596	18372.3
Coffea arabica	Rubiaceae	Coffea	18.6	-93	18.6	18.618	N	2	27	2200	152	2.5	0.025	8	Woody	AM	Ewel et al. 1982	Zhang	9.68333	62.0727	215.581	34.3	18.7	15.6	26.4167	27.35	28.45	23.2833	312	42	57.9013	780	146	360	380	1823	0.9757	17385.1
Coffea canephora	Rubiaceae	Coffea	-5.05	38.38	5.05	12.032	S	775	18	1074.7	11	5.57	0.0557	8	Woody	AM	Dawson et al. 2009	Zhang	8.89167	63.0615	181.101	26.2	12.1	14.1	19.8333	16.7833	21.1167	16.7667	238	46	56.9362	576	148	290	163	1235	1.0397	15198.4
Cojoba rufescens	Fabaceae	Cojoba	8.99	-79.54	8.99	9.24225	N	28	27	1874	Metropolitano	0.44	0.0044	8	Woody	AM	Weissflog et al. 2018	Our own searched data	6.83333	77.6515	64.1376	31.5	22.7	8.8	26.3333	27.75	27.9	26.3333	544	12	89.8736	1190	79	164	1190	1730	1.2433	18847.2
Cola nitida	Malvaceae	Cola	-5.05	38.38	5.05	12.032	S	775	18	1074.7	11	8.1	0.081	7	Woody	AM	Dawson et al. 2009	Zhang	8.89167	63.0615	181.101	26.2	12.1	14.1	19.8333	16.7833	21.1167	16.7667	238	46	56.9362	576	148	290	163	1235	1.0397	15198.4
Combretum duarteanum	Combretaceae	Combretum	-15.52	-44.66	15.52	19.2587	S	415	24.4	975	Minas Gerais 2	1.94	0.0194	8	Woody	AM	Silva et al. 2016	Our own searched data	12.9417	69.2068	145.609	32.2	13.5	18.7	24.3333	21.55	24.9	21.5167	231	2	98.1625	609	7	275	19	1656	0.6096	17217.8
Combretum duarteanum	Combretaceae	Combretum	-15.52	-44.66	15.52	19.2587	S	415	24.4	975	Minas Gerais 2	5.67	0.0567	8	Woody	AM	Silva et al. 2016	Our own searched data	12.9417	69.2068	145.609	32.2	13.5	18.7	24.3333	21.55	24.9	21.5167	231	2	98.1625	609	7	275	19	1656	0.6096	17217.8
Combretum duarteanum	Combretaceae	Combretum	-15.52	-44.66	15.52	19.2587	S	415	24.4	975	Minas Gerais 2	6.48	0.0648	8	Woody	AM	Silva et al. 2016	Our own searched data	12.9417	69.2068	145.609	32.2	13.5	18.7	24.3333	21.55	24.9	21.5167	231	2	98.1625	609	7	275	19	1656	0.6096	17217.8
Combretum duarteanum	Combretaceae	Combretum	-14.88	-44.01	14.88	18.9341	S	450	24	871	Minas Gerais 4	7.94	0.0794	8	Woody	AM	Silva et al. 2015	Our own searched data	12.0583	68.5133	135.537	32.3	14.7	17.6	24.8	22.2167	25.3667	22.2167	197	1	98.1192	499	6	243	6	1713	0.4877	17353.8
Combretum duarteanum	Combretaceae	Combretum	-14.88	-44	14.88	19.3755	S	499	24.4	871	Minas Gerais 3	5.38	0.0538	8	Woody	AM	Fonseca et al. 2018	Our own searched data	11.9417	68.6303	134.251	32.2	14.8	17.4	24.75	22.2167	25.3333	22.2167	196	1	98.0389	495	6	242	6	1715	0.4836	17395.5
Combretum leprosum	Combretaceae	Combretum	-8.86	-42.68	8.86	19.0177	S	1127.5	26.075	770.5	Parque Nacional da Serra da Capivara - PI	2.14	0.0214	8	Woody	AM	Mendes et al.2021	Mendes	13.6833	78.1905	97.5922	33.9	16.4	17.5	25.9167	24.1333	26.5333	24.1333	149	1	87.3838	385	12	142	12	1777	0.432	17728.5
Combretum leprosum	Combretaceae	Combretum	-14.88	-44	14.88	19.3755	S	499	24.4	871	Minas Gerais 3	4.8	0.048	8	Woody	AM	Fonseca et al. 2018	Our own searched data	11.9417	68.6303	134.251	32.2	14.8	17.4	24.75	22.2167	25.3333	22.2167	196	1	98.0389	495	6	242	6	1715	0.4836	17395.5
Combretum mellifluum	Combretaceae	Combretum	-14.88	-44	14.88	19.3755	S	499	24.4	871	Minas Gerais 3	2.66	0.0266	8	Woody	AM	Fonseca et al. 2018	Our own searched data	11.9417	68.6303	134.251	32.2	14.8	17.4	24.75	22.2167	25.3333	22.2167	196	1	98.0389	495	6	242	6	1715	0.4836	17395.5
Combretum molle	Combretaceae	Combretum	-29.82	30.93	29.82	31.3335	S	168	20.0083	981.4	Palmiet Nature Reserve	13.1	0.131	8	Woody	AM	Mendes et al.2021	Mendes	9.45	53.0899	277.356	27.7	9.9	17.8	23.4333	17.05	23.4333	16.5833	135	21	45.9278	379	110	379	110	1491	0.6678	16482.5
Combretum roxburghii	Combretaceae	Combretum	24.98	85.39	24.98	26.0971	N	124	25.8083	1043.8	Rajgir	4.73	0.0473	8	Woody	AM	Mendes et al.2021	Mendes	11.5083	39.2776	547.93	39.3	10	29.3	28.5667	25.3333	31.5833	18.0167	267	3	122.376	705	25	179	31	1909	0.5184	19080
Connarus schultesii	Connaraceae	Connarus	18.36	-95.07	18.36	21.7924	N	381	25.5	1432.3	6	9.5	0.095	2	Non-woody	AM	Delacruz & Dirzo 1987	Zhang	8.59167	54.724	229.47	32.7	17	15.7	25.9833	23.8	26.8833	21.2833	308	20	73.8308	842	81	576	199	1681	1.0515	16467.8
Connarus suberosus	Connaraceae	Connarus	-21.98	-47.86	21.98	29.6377	S	850	21.8	2434.7	29	12.3	0.123	2	Non-woody	AM	Gadotti & Batalha 2010	Zhang	10.9083	63.054	218.446	26.8	9.5	17.3	21.7333	16.6	21.7833	16.6	244	27	69.1587	680	94	597	94	1438	0.983	15254.2
Connarus turczaninowii	Connaraceae	Connarus	9.09	-79.51	9.09	9.54045	N	50	25.5	2600	15	9.61	0.0961	2	Non-woody	AM	Aide & Zimmerman 1990	Zhang	6.75	75	70.8658	31.4	22.4	9	25.8833	26.9	27.6333	25.8833	446	9	83.4297	1124	53	162	1124	1692	1.2363	18706
Conocarpus erectus	Combretaceae	Conocarpus	24.1	-76.26	24.1	24.1631	N	7	24.5	1359	155	2.54	0.0254	8	Woody	AM	Piovia-Scott 2011a	Zhang	6.05833	48.082	235.788	31.8	19.2	12.6	27.6167	22.4833	28.2	22.4833	170	23	63.6903	416	87	327	87	1931	0.5165	19672.1
Conocarpus erectus	Combretaceae	Conocarpus	23.28	-75.49	23.28	23.289	N	1	24	658	301	8.96	0.0896	8	Woody	AM	Spiller & Agrawal 2003	Zhang	5.65833	44.2057	222.62	32	19.2	12.8	26.8	24.05	28.4667	23.0167	171	29	51.8706	361	109	246	118	1950	0.4783	19531.2
Conocarpus erectus	Combretaceae	Conocarpus	23.3	-75.47	23.3	23.309	N	1	24.5	1359	302	4.58	0.0458	8	Woody	AM	Piovia-Scott 2011b	Zhang	5.65833	44.2057	222.62	32	19.2	12.8	26.8	24.05	28.4667	23.0167	171	29	51.8706	361	109	246	118	1950	0.4783	19531.2
Conocarpus erectus	Combretaceae	Conocarpus	23.5	-75.8	23.5	23.527	N	3	24.5	1359	303	2.75	0.0275	8	Woody	AM	Piovia-Scott et al. 2011	Zhang	6.01667	46.6408	227.175	32	19.1	12.9	27.8	23.8	28.35	22.8667	164	24	59.7107	380	91	291	94	1952	0.5039	19627.8
Conyza canadensis	Asteraceae	Conyza	41.83	123.58	41.83	42.3345	N	56	8.5	698.5	Shenyang	0.08	0.0008	8	Non-woody	AM	Huang et al.2020	Our own searched data	11.2583	24.2636	1296.15	28.1	-18.3	46.4	22.7167	-9.38333	22.7167	-9.38333	171	4	103.329	417	16	417	16	1183	0.5604	14154
Conyza canadensis	Asteraceae	Conyza	25.25	110.27	25.25	26.6014	N	150	19.1	1887.8	Guilin	1.02	0.0102	8	Non-woody	AM	Huang et al.2020	Our own searched data	7.40833	27.0377	744.768	32.6	5.2	27.4	23.1667	11.7667	27.8833	9.78333	343	47	66.2381	896	178	687	191	1248	1.466	13554.8
Conyza canadensis	Asteraceae	Conyza	21.18	-157.47	21.18	21.4773	N	33	23	798.6	8	0.1	0.001	8	Non-woody	AM	Funk & Throop 2010	Zhang	7.1	61.7391	146.977	29.8	18.3	11.5	23.25	25.6667	26.0167	22.4833	161	13	76.5194	330	53	57	296	2077	0.3161	19376.2
Copaifera langsdorffii	Fabaceae	Copaifera	-15.74	-47.88	15.74	24.9292	S	1020	21.2583	1561.2	Parque Olhos dagua	2.33	0.0233	8	Woody	AM	Mendes et al.2021	Mendes	11.025	67.638	121.115	28.3	12	16.3	21.8	19.4833	22.0667	19.4	253	7	78.4541	721	29	420	48	1544	0.9757	16433.3
Copaifera langsdorffii	Fabaceae	Copaifera	-16.67	-43.81	16.67	22.3817	S	634	23	1000	Montes Claros	4.22	0.0422	8	Woody	AM	da Costa et al. 2016	Our own searched data	12.2667	68.5289	162.009	30.6	12.7	17.9	23.6	20.25	23.9667	20.25	230	3	99.4051	643	11	410	11	1541	0.6778	16503.2
Coprosma quadrifolia	Rubiaceae	Coprosma	-32.3	152.47	32.3	44.9126	S	1400	17.9	1109	50	1	0.01	8	Woody	AM	Lowman 1992	Zhang	7.91667	45.4981	359.68	25.9	8.5	17.4	18.7833	13.7	21.9667	13.1	167	65	28.461	415	210	334	271	1541	0.8197	17098.8
Cordia alliodora	Boraginaceae	Cordia	19.5	-105.05	19.5	20.0856	N	65	26.1667	1161.2	Unam Estacion de Biologia	14.7	0.147	6	Woody	AM	Mendes et al.2021	Mendes	12.8917	69.6847	214.735	32.7	14.2	18.5	27.5167	22.7	27.5333	22.5667	256	2	110.892	628	8	478	40	1830	0.5146	18462.3
Cordia alliodora	Boraginaceae	Cordia	19.3	-105.03	19.3	21.5523	N	250	24.9	748	5	9.27	0.0927	6	Woody	AM	Cuevas-Reyes et al. 2006	Zhang	12.8917	69.6847	214.735	32.7	14.2	18.5	27.5167	22.7	27.5333	22.5667	256	2	110.892	628	8	478	40	1830	0.5146	18462.3
Cordia alliodora	Boraginaceae	Cordia	19.3	-105	19.3	21.5523	N	250	24.9	748	40	4.78	0.0478	6	Woody	AM	Filip et al. 1995	Zhang	12.8917	69.6847	214.735	32.7	14.2	18.5	27.5167	22.7	27.5333	22.5667	256	2	110.892	628	8	478	40	1830	0.5146	18462.3
Cordia alliodora	Boraginaceae	Cordia	20.9	-103	20.9	23.1523	N	250	24.6	748	296	3.7	0.037	6	Woody	AM	Pascual-Alvarado et al. 2008	Zhang	16.9333	62.9492	257.473	31.6	4.7	26.9	20.3667	17.6333	21.1	14.8333	231	3	118.915	579	14	189	29	1935	0.434	18512.2
Cordia alliodora	Boraginaceae	Cordia	-5.05	38.3	5.05	12.032	S	775	18	1074.7	85	6.17	0.0617	6	Woody	AM	Dawson et al. 2009	Zhang	10.325	66.1859	189.702	32.3	16.7	15.6	25.1833	22.15	26.6	22.0333	187	21	67.434	427	86	218	89	1536	0.5747	15005.8
Cordia alliodora	Boraginaceae	Cordia	18.36	-95	18.36	22.378	N	446	25.5	1432.3	32	24.16	0.2416	6	Woody	AM	Delacruz & Dirzo 1987	Zhang	8.95	56.2893	225.054	32.2	16.3	15.9	25.4333	23.2667	26.3167	20.8167	289	16	72.8035	810	80	564	205	1636	1.0569	16360.1
Cordia alliodora	Boraginaceae	Cordia	10.26	-83.59	10.26	10.5393	N	31	20	2374	147	12	0.12	6	Woody	AM	Trager & Bruna 2006	Zhang	8.63333	77.0833	79.4393	32.2	21	11.2	25.3833	26.9833	27.3667	25.3833	399	146	30.9918	1123	491	581	1123	1698	2.0843	18922
Cordia alliodora	Boraginaceae	Cordia	10.5	-85.36	10.5	11.6261	N	125	27	1528	271	6.8	0.068	6	Woody	AM	Pringle et al. 2011	Zhang	10.375	74.1071	82.9875	34.7	20.7	14	26.3833	27.2333	28.0833	26.0167	379	2	90.3303	922	15	306	445	2038	0.9029	20378
Cordia alliodora	Boraginaceae	Cordia	19.3	-105.02	19.3	20.6063	N	145	24.6	788	289	0.96	0.0096	6	Woody	AM	Pringle et al. 2011	Zhang	13.15	70.3209	209.881	32.6	13.9	18.7	27.3	22.6333	27.3667	22.4667	270	2	111.176	669	9	510	41	1832	0.5455	18400.3
Cordia alliodora	Boraginaceae	Cordia	19.48	-104.99	19.48	21.3178	N	204	24.9333	1073	Jalisco 2	3.28	0.0328	6	Woody	AM	Aguilar-Peralta et al. 2020	Our own searched data	13.3167	70.8333	197.81	32.6	13.8	18.8	27.0333	22.6833	27.1333	22.4833	288	2	112.29	724	10	556	40	1833	0.5851	18373.2
Cordia elaeagnoides	Boraginaceae	Cordia	19.3	-105	19.3	21.5523	N	250	24.9	748	40	3.49	0.0349	6	Woody	AM	Filip et al. 1995	Zhang	12.8917	69.6847	214.735	32.7	14.2	18.5	27.5167	22.7	27.5333	22.5667	256	2	110.892	628	8	478	40	1830	0.5146	18462.3
Cordia elaeagnoides	Boraginaceae	Cordia	19.48	-104.99	19.48	21.3178	N	204	24.9333	1073	Jalisco 2	3.42	0.0342	6	Woody	AM	Aguilar-Peralta et al. 2020	Our own searched data	13.3167	70.8333	197.81	32.6	13.8	18.8	27.0333	22.6833	27.1333	22.4833	288	2	112.29	724	10	556	40	1833	0.5851	18373.2
Cordia glabrata	Boraginaceae	Cordia	-15.52	-44.66	15.52	19.2587	S	415	24.4	975	Minas Gerais 2	1.67	0.0167	6	Woody	AM	Silva et al. 2016	Our own searched data	12.9417	69.2068	145.609	32.2	13.5	18.7	24.3333	21.55	24.9	21.5167	231	2	98.1625	609	7	275	19	1656	0.6096	17217.8
Cordia glabrata	Boraginaceae	Cordia	-15.52	-44.66	15.52	19.2587	S	415	24.4	975	Minas Gerais 2	3.2	0.032	6	Woody	AM	Silva et al. 2016	Our own searched data	12.9417	69.2068	145.609	32.2	13.5	18.7	24.3333	21.55	24.9	21.5167	231	2	98.1625	609	7	275	19	1656	0.6096	17217.8
Cordia glabrata	Boraginaceae	Cordia	-15.52	-44.66	15.52	19.2587	S	415	24.4	975	Minas Gerais 2	7.17	0.0717	6	Woody	AM	Silva et al. 2016	Our own searched data	12.9417	69.2068	145.609	32.2	13.5	18.7	24.3333	21.55	24.9	21.5167	231	2	98.1625	609	7	275	19	1656	0.6096	17217.8
Cordia nodosa	Boraginaceae	Cordia	-12.34	-70.05	12.34	14.7724	S	270	24.2	2400	242	5.05	0.0505	6	Woody	AM	Frederickson et al. 2013	Zhang	10.35	72.8873	100.894	31.3	17.1	14.2	25.4333	23.2833	25.5833	23.2833	438	95	50.0934	1240	325	945	357	1367	2.2127	14603.8
Cordia nodosa	Boraginaceae	Cordia	-2.24	-60	2.24	3.22198	S	109	26	2286	57	16.97	0.1697	6	Woody	AM	Fowler 1993	Zhang	8.175	81.75	46.6836	31.8	21.8	10	26.0667	26.5	27.05	25.9667	329	111	37.3498	927	348	440	761	1348	1.8055	14896.4
Cordia nodosa	Boraginaceae	Cordia	3.37	-72.14	3.37	5.25288	N	209	27	2700	112	4.49	0.0449	6	Woody	AM	Frederickson 2005	Zhang	9.65833	71.5432	112.198	35	21.5	13.5	25.7	28.0833	28.6167	25.7	383	11	60.5956	1096	149	184	1096	1535	1.6982	15927.8
Cordiera sp.1	Rubiaceae	Cordiera	-20.43	-43.5	20.43	36.394	S	1772	19.1167	1647.6	Parque Estadual do Itacolomi	8.78	0.0878	8	Woody	AM	Mendes et al.2021	Mendes	11.2417	64.2381	204.63	24	6.5	17.5	18.0833	13.5833	18.6	13.5833	312	21	78.7154	838	74	668	74	1213	1.3211	14448.4
Cordyline cannifolia	Asparagaceae	Cordyline	-17.23	145.43	17.23	24.4372	S	800	21.3	3500	83	1.5	0.015	7	Woody	AM	Grubb et al. 2008	Zhang	9.85833	56.0133	277.378	29	11.4	17.6	23.15	17.6333	23.5333	16.8	457	20	103.824	975	87	923	112	1787	0.8776	19397.4
Cornus alternifolia	Cornaceae	Cornus	43.1	-73.5	43.1	44.0009	N	100	11	1140	7	19.8	0.198	6	Woody	AM	Ness et al. 2011	Zhang	11.8333	29.5096	1016.58	28	-12.1	40.1	20.1333	-3.81667	20.1333	-5.08333	107	54	18.0938	287	189	287	189	1042	0.935	12789
Cornus florida	Cornaceae	Cornus	35.12	-83.25	35.12	43.8227	N	966	7	1800	70	2.32	0.0232	6	Woody	AM	Shure & Wilson 1993	Zhang	12.825	40.8439	707.976	27.1	-4.3	31.4	3.95	16.8167	20.1333	2.68333	192	132	9.81523	510	425	455	481	1283	1.4604	15196.2
Cornus sanguinea	Cornaceae	Cornus	48.31	9.03	48.31	51.9586	N	405	8.8	700	49	3.32	0.0332	6	Woody	AM	Jackson et al. 1999	Zhang	8.09167	32.2377	647.114	20.6	-4.5	25.1	13.2	-0.0333333	14.85	-0.916667	116	63	20.6257	311	192	304	205	787	1.2166	11244.4
Coronilla varia	Fabaceae	Coronilla	39.05	-96.35	39.05	42.5365	N	387	13	69.9	34	7.92	0.0792	8	Non-woody	AM	Han et al. 2008	Zhang	12.675	30.9902	1027.36	32.4	-8.5	40.9	22.25	-0.783333	24.7	-0.783333	134	21	50.6926	350	74	321	74	1535	0.5769	15130.4
Corylus americana	Betulaceae	Corylus	45.25	-93.12	45.25	47.7005	N	272	6	765	25	5.99	0.0599	7	Woody	EcM	Schnitzer et al. 2002	Zhang	11.7	26.1161	1193.75	27.9	-16.9	44.8	20.4333	-9.08333	20.4333	-9.08333	111	21	51.4127	312	70	312	70	1050	0.7147	12785.5
Corylus avellana	Betulaceae	Corylus	48.2	11.6	48.2	52.5468	N	482.5	9.04167	926	Munich	1.88	0.0188	7	Woody	EcM	Kozlov et al. 2017	Our own searched data	8.68333	32.28	694.569	23.5	-3.4	26.9	17.6	1.83333	17.6	0.583333	122	47	33.582	345	151	345	153	925	1	11120.9
Costus spicatus	Costaceae	Costus	18.36	-95	18.36	22.378	N	446	25.5	1432.3	32	8.2	0.082	4	Non-woody	AM	Delacruz & Dirzo 1987	Zhang	8.95	56.2893	225.054	32.2	16.3	15.9	25.4333	23.2667	26.3167	20.8167	289	16	72.8035	810	80	564	205	1636	1.0569	16360.1
Costus villosissimus	Costaceae	Costus	18.36	-95	18.36	22.378	N	446	25.5	1432.3	32	9.74	0.0974	4	Non-woody	AM	Delacruz & Dirzo 1987	Zhang	8.95	56.2893	225.054	32.2	16.3	15.9	25.4333	23.2667	26.3167	20.8167	289	16	72.8035	810	80	564	205	1636	1.0569	16360.1
Couepia venosa	Chrysobalanaceae	Couepia	-18.43	-39.71	18.43	18.5246	S	10.5	24.2	1398.2	Itaunas	5.01	0.0501	2	Woody	AM	Mendes et al.2021	Mendes	8.4	61.3139	176.143	30.7	17	13.7	25.3333	21.85	26.2	21.85	169	60	36.962	490	204	354	204	1481	0.8826	16490.2
Coussarea curvigemma	Rubiaceae	Coussarea	9.08	-79.5	9.08	9.70162	N	69	27	2600	12	4.4	0.044	8	Woody	AM	Richards & Coley 2007	Zhang	6.80833	74.8168	71.3015	31.5	22.4	9.1	25.95	27.5333	27.7	25.95	331	22	68.7808	943	137	163	943	1665	1.1786	18252.4
Crassocephalum crepidioides	Asteraceae	Crassocephalum	25.25	110.27	25.25	26.6014	N	150	19.1	1887.8	Guilin	3.5	0.035	8	Non-woody	AM	Huang et al.2020	Our own searched data	7.40833	27.0377	744.768	32.6	5.2	27.4	23.1667	11.7667	27.8833	9.78333	343	47	66.2381	896	178	687	191	1248	1.466	13554.8
Crataegus monogyna	Rosaceae	Crataegus	48.31	9.03	48.31	51.9586	N	405	8.8	700	49	5.68	0.0568	8	Woody	AM	Jackson et al. 1999	Zhang	8.09167	32.2377	647.114	20.6	-4.5	25.1	13.2	-0.0333333	14.85	-0.916667	116	63	20.6257	311	192	304	205	787	1.2166	11244.4
Crepis biennis	Asteraceae	Crepis	50.57	11.37	50.57	51.7412	N	130	8.6	565	3	4.33	0.0433	8	Non-woody	AM	Loranger et al. 2014	Zhang	8.325	32.2674	671.76	22.6	-3.2	25.8	15.0333	1.05	16.5167	0.05	82	42	18.6269	221	144	221	151	812	0.8812	10138.7
Crepis conyzifolia	Asteraceae	Crepis	46.27	7.11	46.27	62.4862	N	1800	3.575	1492	Bovonne	0.14	0.0014	8	Non-woody	AM	Descombes et al. 2020a	Our own searched data	6.93333	30.4094	585.489	16.3	-6.5	22.8	-2.86667	10.9667	10.9667	-2.86667	156	96	15.2806	444	305	305	444	879	1.6968	13407.9
Crepis pyrenaica	Asteraceae	Crepis	46.27	7.11	46.27	62.4862	N	1800	3.575	1492	Bovonne	0	0	8	Non-woody	AM	Descombes et al. 2020a	Our own searched data	6.93333	30.4094	585.489	16.3	-6.5	22.8	-2.86667	10.9667	10.9667	-2.86667	156	96	15.2806	444	305	305	444	879	1.6968	13407.9
Crepis pyrenaica	Asteraceae	Crepis	46.28	7.16	46.28	64.9286	N	2070	1.93333	1605	La_Corde	0	0	8	Non-woody	AM	Descombes et al. 2020a	Our own searched data	6.46667	28.7407	586.919	14.6	-7.9	22.5	-3.08333	9.41667	9.41667	-4.48333	164	102	14.9167	473	322	322	431	818	1.9604	13667
Crocosmia pottsii	Iridaceae	Crocosmia	21.18	-157.47	21.18	21.4773	N	33	23	798.6	8	0.78	0.0078	8	Non-woody	AM	Funk & Throop 2010	Zhang	7.1	61.7391	146.977	29.8	18.3	11.5	23.25	25.6667	26.0167	22.4833	161	13	76.5194	330	53	57	296	2077	0.3161	19376.2
Crossopteryx febrifuga	Rubiaceae	Crossopteryx	9.06	-3.42	9.06	11.5375	N	275	26	1200	39	6.1	0.061	8	Woody	AM	Unsicker & Mody 2005	Zhang	10.25	64.4654	150.859	35.3	19.4	15.9	24.9	27.1667	28.7667	24.9	190	3	73.7289	495	25	168	495	1840	0.5721	17748.9
Croton alamosanus	Euphorbiaceae	Croton	19.3	-105.03	19.3	21.5523	N	250	24.9	748	5	12.84	0.1284	8	Woody	AM	Cuevas-Reyes et al. 2006	Zhang	12.8917	69.6847	214.735	32.7	14.2	18.5	27.5167	22.7	27.5333	22.5667	256	2	110.892	628	8	478	40	1830	0.5146	18462.3
Croton argyranthemus	Euphorbiaceae	Croton	29.38	-82.2	29.38	29.6773	N	33	20	1350	47	7.27	0.0727	8	Non-woody	AM	Knight & Holt 2005	Zhang	13.4917	49.7847	525.934	33.1	6	27.1	26.7667	18.0167	26.7667	13.95	185	61	42.688	538	192	538	253	1665	0.7908	16904.7
Croton blanchetianus	Euphorbiaceae	Croton	-8.86	-42.68	8.86	19.0177	S	1127.5	26.075	770.5	Parque Nacional da Serra da Capivara - PI	5.72	0.0572	8	Woody	AM	Mendes et al.2021	Mendes	13.6833	78.1905	97.5922	33.9	16.4	17.5	25.9167	24.1333	26.5333	24.1333	149	1	87.3838	385	12	142	12	1777	0.432	17728.5
Croton goyazensis	Euphorbiaceae	Croton	-15.56	-44.55	15.56	20.2627	S	522	22	1400	10	7.8	0.078	8	Woody	AM	Marquis et al. 2001	Zhang	12.9417	68.8387	142.671	32.6	13.8	18.8	24.6333	21.9333	25.2333	21.9167	218	2	97.5351	582	7	272	19	1661	0.5794	17166.1
Croton pseudoniveus	Euphorbiaceae	Croton	19.3	-105.03	19.3	21.5523	N	250	24.9	734.3	5	12.62	0.1262	8	Woody	AM	Filip et al. 1995, Boege 2004, Cuevas-Reyes et al. 2006	Zhang	12.8917	69.6847	214.735	32.7	14.2	18.5	27.5167	22.7	27.5333	22.5667	256	2	110.892	628	8	478	40	1830	0.5146	18462.3
Croton roxanae	Euphorbiaceae	Croton	19.5	-105.04	19.5	20.2748	N	86	25.2208	850	Jalisco 1	3.06	0.0306	8	Woody	AM	González-Esquivel et al. 2019	Our own searched data	13.0417	69.7415	213.695	32.8	14.1	18.7	27.5167	22.75	27.5667	22.6	259	2	110.634	633	9	481	41	1832	0.5194	18431.2
Croton schiedeanus	Euphorbiaceae	Croton	18.36	-95.07	18.36	21.7924	N	381	25.5	1432.3	6	12.7	0.127	8	Woody	AM	Delacruz & Dirzo 1987	Zhang	8.59167	54.724	229.47	32.7	17	15.7	25.9833	23.8	26.8833	21.2833	308	20	73.8308	842	81	576	199	1681	1.0515	16467.8
Croton suberosus	Euphorbiaceae	Croton	19.5	-105.05	19.5	20.0856	N	65	26.1667	1161.2	Unam Estacion de Biologia	1.09	0.0109	8	Woody	AM	Mendes et al.2021	Mendes	12.8917	69.6847	214.735	32.7	14.2	18.5	27.5167	22.7	27.5333	22.5667	256	2	110.892	628	8	478	40	1830	0.5146	18462.3
Croton suberosus	Euphorbiaceae	Croton	19.3	-105.03	19.3	21.5523	N	250	24.9	748	5	11.93	0.1193	8	Woody	AM	Cuevas-Reyes et al. 2006	Zhang	12.8917	69.6847	214.735	32.7	14.2	18.5	27.5167	22.7	27.5333	22.5667	256	2	110.892	628	8	478	40	1830	0.5146	18462.3
Croton suberosus	Euphorbiaceae	Croton	19.5	-105.04	19.5	20.2748	N	86	25.2208	850	Jalisco 1	3.31	0.0331	8	Woody	AM	González-Esquivel et al. 2019	Our own searched data	13.0417	69.7415	213.695	32.8	14.1	18.7	27.5167	22.75	27.5667	22.6	259	2	110.634	633	9	481	41	1832	0.5194	18431.2
Culcasia falcifolia	Araceae	Culcasia	0.34	30.21	0.34	13.8535	N	1500	20.5	1500	58	9.7	0.097	3	Non-woody	NM-AM	Grubb et al. 2008	Zhang	11.1833	85.3689	42.8174	29.2	16.1	13.1	22	22.5	22.8667	21.8667	135	36	39.0963	360	156	274	317	1565	0.653	16530.7
Cupania dentata	Sapindaceae	Cupania	18.36	-95	18.36	22.378	N	446	25.5	1432.3	32	13.1	0.131	8	Woody	AM	Delacruz & Dirzo 1987	Zhang	8.95	56.2893	225.054	32.2	16.3	15.9	25.4333	23.2667	26.3167	20.8167	289	16	72.8035	810	80	564	205	1636	1.0569	16360.1
Curatella americana	Dilleniaceae	Curatella	-15.6	-56.1	15.6	17.1315	S	170	25.8	1269.9	84	7.16	0.0716	5	Woody	AM	Nascimento et al. 1990	Zhang	12.1833	67.6852	148.107	33.4	15.4	18	26.6333	23.3833	26.7	23.3833	219	16	66.511	644	57	637	107	1473	0.9985	14397
Cuttsia viburnea	Rousseaceae	Cuttsia	-32.3	152.47	32.3	44.9126	S	1400	17.9	1109	50	8.9	0.089	0	Woody	AM	Lowman 1992	Zhang	7.91667	45.4981	359.68	25.9	8.5	17.4	18.7833	13.7	21.9667	13.1	167	65	28.461	415	210	334	271	1541	0.8197	17098.8
Cyclanthus bipartitus	Cyclanthaceae	Cyclanthus	10.26	-84	10.26	11.1609	N	100	25.3	4000	68	22.2	0.222	0	Non-woody	NM-AM	Grubb et al. 2008	Zhang	8.56667	77.8788	75.237	30	19	11	23.4167	24.85	25.25	23.3667	419	105	38.7317	1152	384	521	1044	1635	2.1687	19334.9
Cyclobalanopsis glauca	Fagaceae	Cyclobalanopsis	29.16	118.53	29.16	30.9618	N	200	16.7	1800	Xingangshan	13.82	0.1382	6	Woody	EcM	Schuldt et al. 2017	Our own searched data	7.83333	25.9382	816.773	30.1	-0.1	30.2	19.3	6.91667	25.05	4.96667	303	43	54.7687	770	172	599	220	1166	1.4996	14529.8
Cyclobalanopsis glauca	Fagaceae	Cyclobalanopsis	29.14	118.07	29.14	32.185	N	338	15.3	2000	9	16.02	0.1602	6	Woody	EcM	Schuldt et al. 2010, Schuldt et al. 2012, Schuldt et al. 2014	Zhang	7.78333	25.6876	823.916	31.1	0.8	30.3	20.1667	7.8	26.05	5.83333	304	44	57.5394	798	172	576	223	1235	1.4084	14699.5
Cyclobalanopsis myrsinifolia	Fagaceae	Cyclobalanopsis	29.14	118.07	29.14	32.185	N	338	15.3	2000	9	11.07	0.1107	6	Woody	EcM	Schuldt et al. 2012	Zhang	7.78333	25.6876	823.916	31.1	0.8	30.3	20.1667	7.8	26.05	5.83333	304	44	57.5394	798	172	576	223	1235	1.4084	14699.5
Cymbopetalum baillonii	Annonaceae	Cymbopetalum	18.36	-95.07	18.36	21.7924	N	381	25.5	1432.3	6	3.8	0.038	6	Woody	AM	Delacruz & Dirzo 1987	Zhang	8.59167	54.724	229.47	32.7	17	15.7	25.9833	23.8	26.8833	21.2833	308	20	73.8308	842	81	576	199	1681	1.0515	16467.8
Cynanchum rossicum	Apocynaceae	Cynanchum	44.03	-79.29	44.03	47.021	N	332	8.1	815	1	0.805	0.00805	8	Non-woody	AM	Agrawal & Kotanen 2003, Agrawal et al. 2005	Zhang	8.95833	24.1465	1024.14	24.9	-12.2	37.1	17.75	-6.18333	18.3167	-6.68333	92	53	19.0738	261	166	257	173	885	1.0225	12719.2
Cynodon dactylon	Poaceae	Cynodon	30.26	114.58	30.26	30.4041	N	16	16.975	1295	Liangzi Lake	1.33	0.0133	8	Non-woody	AM	Fan et al. 2016	Our own searched data	7.03333	22.328	899.739	32.4	0.9	31.5	25.55	7.66667	27.7333	5.55	221	31	56.1509	572	128	500	133	1235	1.0483	13572.5
Cynometra iripa	Fabaceae	Cynometra	-18.01	146.02	18.01	18.0821	S	8	26.2	1771.3	19	17.1	0.171	8	Woody	AM	Robertson & Duke 1987	Zhang	9.04167	52.8752	286.281	31.6	14.5	17.1	26.9333	22.4333	27.15	20.1167	418	47	77.6744	1049	162	854	228	1944	0.9854	19981.5
Cynometra oaxacana	Fabaceae	Cynometra	19.3	-105.03	19.3	21.5523	N	250	24.9	748	5	19.2	0.192	8	Woody	AM	Cuevas-Reyes et al. 2006	Zhang	12.8917	69.6847	214.735	32.7	14.2	18.5	27.5167	22.7	27.5333	22.5667	256	2	110.892	628	8	478	40	1830	0.5146	18462.3
Cynometra retusa	Fabaceae	Cynometra	18.36	-95.07	18.36	21.7924	N	381	25.5	1432.3	6	6.5	0.065	8	Woody	AM	Delacruz & Dirzo 1987	Zhang	8.59167	54.724	229.47	32.7	17	15.7	25.9833	23.8	26.8833	21.2833	308	20	73.8308	842	81	576	199	1681	1.0515	16467.8
Dacryodes excelsa	Burseraceae	Dacryodes	18.1	-65.3	18.1	22.6045	N	500	20.6	3720	28	0.84	0.0084	7	Woody	AM	Schowalter 1994, Schowalter et al. 2014	Zhang	7.24167	68.3176	127.763	31	20.4	10.6	26.5333	24.7	27.3333	24.3	173	58	37.8052	510	185	419	191	1932	0.7155	19341.2
Dactylis glomerata	Poaceae	Dactylis	50.57	11.37	50.57	51.7412	N	130	8.6	565	3	0.65	0.0065	8	Non-woody	AM	Loranger et al. 2014	Zhang	8.325	32.2674	671.76	22.6	-3.2	25.8	15.0333	1.05	16.5167	0.05	82	42	18.6269	221	144	221	151	812	0.8812	10138.7
Dactylis glomerata	Poaceae	Dactylis	50.21	11	50.21	58.0478	N	870	6	950	17	1.26	0.0126	8	Non-woody	AM	Unsicker et al. 2006	Zhang	8.43333	32.4359	680.093	22.7	-3.3	26	16.6167	3.73333	16.6167	-0.05	78	48	15.6677	221	153	221	181	818	0.9131	10315.5
Dactylis glomerata	Poaceae	Dactylis	46.28	7.06	46.28	57.5413	N	1250	6.7	1268	Plan_Sey	2.992	0.02992	8	Non-woody	AM	Descombes et al. 2020b	Our own searched data	8.85	34.9802	618.76	20.7	-4.6	25.3	0.383333	5.6	14.4667	-0.483333	127	82	13.0782	354	267	331	354	961	1.3181	13109.9
Dactylis glomerata	Poaceae	Dactylis	46.27	7.11	46.27	62.4862	N	1800	3.575	1492	Bovonne	1.97	0.0197	8	Non-woody	AM	Descombes et al. 2020a	Our own searched data	6.93333	30.4094	585.489	16.3	-6.5	22.8	-2.86667	10.9667	10.9667	-2.86667	156	96	15.2806	444	305	305	444	879	1.6968	13407.9
Dalbergia cearensis	Fabaceae	Dalbergia	-14.88	-44	14.88	19.3755	S	499	24.4	871	Minas Gerais 3	9.71	0.0971	8	Woody	AM	Fonseca et al. 2018	Our own searched data	11.9417	68.6303	134.251	32.2	14.8	17.4	24.75	22.2167	25.3333	22.2167	196	1	98.0389	495	6	242	6	1715	0.4836	17395.5
Dalbergia retusa	Fabaceae	Dalbergia	9.21	-79.54	9.21	10.2821	N	119	26	650	67	1.86	0.0186	8	Woody	AM	Paul et al. 2012	Zhang	6.15	73.2143	72.957	30.6	22.2	8.4	25.5167	26.3667	27.2167	25.4167	378	14	58.0333	940	113	486	837	1688	1.4967	19282.5
Dalea spp.	Fabaceae	Dalea	39.08	-96.58	39.08	42.7647	N	409	12.6083	835	Konza Prairie Biological Station (KPBS)	1.13	0.0113	8	Non-woody	AM	Kula & Hartnett 2015	Our own searched data	12.65	30.9291	1026.43	32.3	-8.6	40.9	22.2	-0.85	24.6167	-0.85	134	21	51.0195	360	73	320	73	1544	0.5763	15171.6
Dalechampia caperonioides	Euphorbiaceae	Dalechampia	-15.56	-44.55	15.56	20.2627	S	522	22	1400	10	2.68	0.0268	8	Non-woody	AM	Marquis et al. 2001	Zhang	12.9417	68.8387	142.671	32.6	13.8	18.8	24.6333	21.9333	25.2333	21.9167	218	2	97.5351	582	7	272	19	1661	0.5794	17166.1
Danthonia decumbens	Poaceae	Danthonia	46.27	7.11	46.27	62.4862	N	1800	3.575	1492	Bovonne	0.5	0.005	8	Non-woody	AM	Descombes et al. 2020a	Our own searched data	6.93333	30.4094	585.489	16.3	-6.5	22.8	-2.86667	10.9667	10.9667	-2.86667	156	96	15.2806	444	305	305	444	879	1.6968	13407.9
Daphne laureola	Thymelaeaceae	Daphne	36.46	-5.25	36.46	47.5321	N	1229	14	568.7	397	12.5	0.125	7	Woody	AM	Castilla et al. 2013	Zhang	9.04167	39.6564	490.54	29.1	6.3	22.8	11.7	22.3	22.7	10.7	129	1	75.3725	355	15	22	339	1588	0.4589	17494.7
Daphne laureola	Thymelaeaceae	Daphne	37.54	-3.01	37.54	48.6661	N	1235	11	771.6	420	4.3	0.043	7	Woody	AM	Alonso & Herrera 1996	Zhang	13.5333	40.7631	695.8	34.9	1.7	33.2	8.58333	24.7167	24.7167	7.78333	48	4	50.2219	138	26	26	127	1780	0.201	17155.7
Daphne laureola	Thymelaeaceae	Daphne	36.42	-5.1	36.42	48.429	N	1333	14	568.7	394	2.62	0.0262	7	Woody	AM	Castilla et al. 2013	Zhang	11.15	37.6689	638.896	28.3	-1.3	29.6	4.48333	18.85	18.8833	3.4	137	5	65.0734	402	38	41	401	1537	0.6202	17359.2
Daphne laureola	Thymelaeaceae	Daphne	37.54	-2.52	37.54	49.9724	N	1380	14	726.2	179	5.91	0.0591	7	Woody	AM	Castilla et al. 2013	Zhang	13.6417	40.0049	721.851	33	-1.1	34.1	5.73333	22.2	22.4	4.83333	53	6	45.2188	156	36	38	147	1626	0.2686	16979.8
Daphne laureola	Thymelaeaceae	Daphne	36.41	-5.1	36.41	48.8424	N	1380	14	568.7	393	2.59	0.0259	7	Woody	AM	Castilla et al. 2013	Zhang	11.0333	37.9152	624.403	28.4	-0.7	29.1	5.15	19.1333	19.2	4.03333	133	4	66.3798	392	33	38	389	1521	0.602	17283.2
Daphne laureola	Thymelaeaceae	Daphne	37.55	-2.53	37.55	51.7392	N	1575	14	726.2	421	3.79	0.0379	7	Woody	AM	Castilla et al. 2013	Zhang	13.75	40.2047	721.54	33.2	-1	34.2	5.88333	22.35	22.55	4.98333	53	6	45.7762	156	35	37	147	1631	0.2672	16929.7
Daphne papyracea	Thymelaeaceae	Daphne	29.38	79.45	29.38	49.8575	N	2273	17.0167	1525.3	Nainital	0.97	0.0097	7	Woody	AM	Mendes et al.2021	Mendes	8.98333	40.284	461.737	25.1	2.8	22.3	18.1667	9.36667	19.3333	8.28333	567	14	106.864	1279	142	842	200	1481	1.3334	17334.7
Daphniphyllum oldhamii	Daphniphyllaceae	Daphniphyllum	29.16	118.53	29.16	30.9618	N	200	16.7	1800	Xingangshan	9.09	0.0909	6	Woody	AM	Schuldt et al. 2017	Our own searched data	7.83333	25.9382	816.773	30.1	-0.1	30.2	19.3	6.91667	25.05	4.96667	303	43	54.7687	770	172	599	220	1166	1.4996	14529.8
Daphniphyllum oldhamii	Daphniphyllaceae	Daphniphyllum	29.21	118.11	29.21	36.0118	N	755	15	2000	Gutianshan	3.95	0.0395	6	Woody	AM	Brezzi et al. 2017	Our own searched data	7.85833	25.8498	826.496	31.1	0.7	30.4	20.1667	7.78333	26.0833	5.78333	303	43	57.6822	789	168	573	219	1229	1.4002	14705.9
Darwinia fascicularis	Myrtaceae	Darwinia	-33.39	151.13	33.39	35.0116	S	180	20	1125.3	18	0	0	6	Woody	AM	Moles & Westoby 2000	Zhang	9.68333	47.4673	400.846	26.1	5.7	20.4	21.05	12.1667	21.2833	11.3333	135	50	31.7619	402	170	352	193	1503	0.729	16842.2
Dasyphyllum reticulatum	Asteraceae	Dasyphyllum	-19.28	-43.59	19.28	29.5142	S	1136	19.2417	1541.2	Serra do Cipo 3	1.26	0.0126	8	Woody	AM	Mendes et al.2021	Mendes	11.675	65.2235	205.553	26.5	8.6	17.9	20.4	15.85	20.8167	15.85	315	9	88.5261	843	32	625	32	1328	1.1256	15351.1
Dasyphyllum sp.1	Asteraceae	Dasyphyllum	-19.3	-43.6	19.3	28.8045	S	1055	19.2417	1541.2	Serra do Cipo 2	4.88	0.0488	8	Woody	AM	Mendes et al.2021	Mendes	11.575	65.767	203.765	26.3	8.7	17.6	20.35	15.8167	20.7333	15.8167	316	8	89.7174	842	29	622	29	1355	1.0937	15712.8
Datura stramonium	Solanaceae	Datura	18.78	-99.1	18.78	27.6989	N	990	24	954.4	Ticuman	3.58	0.0358	8	Non-woody	AM	Karinho-Betancourt & Nunez-Farfan 2015	Our own searched data	16.175	66.5638	198.911	35.3	11	24.3	24.35	21.05	26.0167	21	191	2	108.45	538	15	260	25	1928	0.4541	18294.8
Datura stramonium	Solanaceae	Datura	35.4	-78	35.4	35.7153	N	35	7.7	206.3	62	0.24	0.0024	8	Non-woody	AM	Johnson & Broadhead Unpublished	Zhang	12.6583	38.5925	770.426	32.7	-0.1	32.8	25.2667	12.1333	25.85	6.8	140	75	20.8174	400	238	377	285	1457	0.848	15038.2
Datura stramonium	Solanaceae	Datura	19.47	-98.51	19.47	44.1547	N	2740	14.8	559.6	294	13	0.13	8	Non-woody	AM	Carmona & Fornoni 2013	Zhang	15.8583	69.5541	170.642	23.9	1.1	22.8	13.7	10.7	14.9333	10.7	160	10	85.4319	477	34	288	34	1648	0.5569	17931.9
Daucus carota	Apiaceae	Daucus	43.1	-73.5	43.1	44.0009	N	100	11	1140	7	7.8	0.078	8	Non-woody	AM	Ness et al. 2011	Zhang	11.8333	29.5096	1016.58	28	-12.1	40.1	20.1333	-3.81667	20.1333	-5.08333	107	54	18.0938	287	189	287	189	1042	0.935	12789
Daucus carota	Apiaceae	Daucus	50.57	11.37	50.57	51.7412	N	130	8.6	565	3	0.66	0.0066	8	Non-woody	AM	Loranger et al. 2014	Zhang	8.325	32.2674	671.76	22.6	-3.2	25.8	15.0333	1.05	16.5167	0.05	82	42	18.6269	221	144	221	151	812	0.8812	10138.7
Daviesia corymbosa	Fabaceae	Daviesia	-33.39	151.8	33.39	34.7233	S	148	16.9	1136.6	80	6.8	0.068	8	Woody	species-specific EcM-AM or AM or NM	Nooten & Hughes 2014	Zhang	9.05	46.4103	387.599	25.6	6.1	19.5	21.0333	12.35	21.1667	11.55	147	60	28.8339	429	198	374	238	1483	0.8287	16724.4
Daviesia corymbosa	Fabaceae	Daviesia	-33	150.36	33	39.5405	S	726	14.4	1091.8	81	7.2	0.072	8	Woody	species-specific EcM-AM or AM or NM	Nooten & Hughes 2013	Zhang	10.2083	44.9706	461.275	25.6	2.9	22.7	18.9667	7.93333	19.4167	7.93333	118	49	25.5533	312	167	299	167	1450	0.634	16969.3
Davilla elliptica	Dilleniaceae	Davilla	-19.17	-48.4	19.17	26.3412	S	796	22.2833	1452.7	Reserva Ecologica do Panga	3.15	0.0315	5	Woody	AM	Mendes et al.2021	Mendes	12.2333	69.1149	161.763	29.5	11.8	17.7	22.9667	19.7333	23	19.3333	288	16	80.457	786	48	692	63	1562	0.99	15837.2
Davilla elliptica	Dilleniaceae	Davilla	-19.26	-43.6	19.26	28.3501	S	1009	19.2417	1541.2	Serra do Cipo 7	1.83	0.0183	5	Woody	AM	Mendes et al.2021	Mendes	11.925	65.1639	213.426	27.4	9.1	18.3	21.1833	16.45	21.6	16.45	308	9	89.28	825	30	611	30	1341	1.0868	15377.8
Decodon verticillatus	Lythraceae	Decodon	34.32	-78.47	34.32	34.4641	N	16	5.9	122	341	1.91	0.0191	7	Woody	AM	Johnson & Broadhead Unpublished	Zhang	12.8583	40.8201	717.408	32.2	0.7	31.5	25.4167	12.8	25.4167	7.71667	168	70	28.6675	450	230	450	284	1499	0.863	15668.8
Decodon verticillatus	Lythraceae	Decodon	34.39	-78.35	34.39	34.6062	N	24	5.9	122	343	0.5	0.005	7	Woody	AM	Johnson & Broadhead Unpublished	Zhang	12.8583	40.8201	719.825	32.1	0.6	31.5	25.4	12.6667	25.4	7.63333	176	70	29.7698	461	232	461	287	1490	0.8786	15580.2
Delphinium barbeyi	Ranunculaceae	Delphinium	38.57	-106.59	38.57	64.6961	N	2900	10.6	525	4	6.7	0.067	8	Non-woody	AM	Ness et al. 2011	Zhang	17.7417	41.3559	915.032	23.1	-19.8	42.9	12.2333	5.7	12.7167	-9.85	53	27	23.2781	139	85	128	107	1230	0.351	16634.8
Delphinium nelsonii	Ranunculaceae	Delphinium	38.57	-106.59	38.57	65.3268	N	2970	8.6	206.6	4	16.2	0.162	8	Non-woody	AM	Louda et al. 1987	Zhang	17.7417	41.3559	915.032	23.1	-19.8	42.9	12.2333	5.7	12.7167	-9.85	53	27	23.2781	139	85	128	107	1230	0.351	16634.8
Dendrocnide excelsa	Urticaceae	Dendrocnide	-30.2	152.81	30.2	37.4072	S	800	18.3	1325	51	32.5	0.325	8	Woody	NM-AM	Lowman 1992	Zhang	8.93333	45.812	391.468	24.7	5.2	19.5	20.15	11.4333	20.3	10.6333	245	46	45.9689	684	178	635	226	1402	1.2162	17389
Deschampsia nubigena	Poaceae	Deschampsia	21.18	-157.47	21.18	21.4773	N	33	23	798.6	8	0.1	0.001	8	Non-woody	AM	Funk & Throop 2010	Zhang	7.1	61.7391	146.977	29.8	18.3	11.5	23.25	25.6667	26.0167	22.4833	161	13	76.5194	330	53	57	296	2077	0.3161	19376.2
Desmodium sandwicense	Fabaceae	Desmodium	21.18	-157.47	21.18	21.4773	N	33	23	798.6	8	1.31	0.0131	8	Woody	AM	Funk & Throop 2010	Zhang	7.1	61.7391	146.977	29.8	18.3	11.5	23.25	25.6667	26.0167	22.4833	161	13	76.5194	330	53	57	296	2077	0.3161	19376.2
Desmoncus orthacanthos	Arecaceae	Desmoncus	9.09	-79.51	9.09	9.54045	N	50	26	2650	15	16.7	0.167	7	Non-woody	AM	Grubb et al. 2008	Zhang	6.75	75	70.8658	31.4	22.4	9	25.8833	26.9	27.6333	25.8833	446	9	83.4297	1124	53	162	1124	1692	1.2363	18706
Detarium microcarpum	Fabaceae	Detarium	9.06	-3.42	9.06	11.5375	N	275	26	1200	39	8.7	0.087	8	Woody	AM	Unsicker & Mody 2005	Zhang	10.25	64.4654	150.859	35.3	19.4	15.9	24.9	27.1667	28.7667	24.9	190	3	73.7289	495	25	168	495	1840	0.5721	17748.9
Dialium guianense	Fabaceae	Dialium	16.27	-91.93	16.27	30.0538	N	1530	22	3850	278	5.81	0.0581	8	Woody	AM	Boege & Dirzo 2004	Zhang	12.725	67.328	145.719	29.2	10.3	18.9	20.5333	18.4833	21.3667	17.7	275	23	82.2422	709	70	441	77	1691	0.8542	18132.2
Dichanthelium oligosanthes	Poaceae	Dichanthelium	39.08	-96.58	39.08	42.7647	N	409	12.6083	835	Konza Prairie Biological Station (KPBS)	1.01	0.0101	8	Non-woody	#N/A	Kula & Hartnett 2015	Our own searched data	12.65	30.9291	1026.43	32.3	-8.6	40.9	22.2	-0.85	24.6167	-0.85	134	21	51.0195	360	73	320	73	1544	0.5763	15171.6
Dicliptera chinensis	Acanthaceae	Dicliptera	25.25	110.27	25.25	26.6014	N	150	19.1	1887.8	Guilin	0.83	0.0083	7	Non-woody	AM	Huang et al.2020	Our own searched data	7.40833	27.0377	744.768	32.6	5.2	27.4	23.1667	11.7667	27.8833	9.78333	343	47	66.2381	896	178	687	191	1248	1.466	13554.8
Dimerostemma lippioides	Asteraceae	Dimerostemma	-19.26	-43.6	19.26	28.3501	S	1009	19.2417	1541.2	Serra do Cipo 7	4.48	0.0448	8	Woody	AM	Mendes et al.2021	Mendes	11.925	65.1639	213.426	27.4	9.1	18.3	21.1833	16.45	21.6	16.45	308	9	89.28	825	30	611	30	1341	1.0868	15377.8
Diospyros abyssinica	Ebenaceae	Diospyros	0.27	30.25	0.27	8.72946	N	939	20.5	1741	14	3	0.03	8	Woody	AM	Burgess & Chapman 2005	Zhang	10.4583	87.1528	36.7088	28.6	16.6	12	22.3167	22.6167	22.9833	22.1667	129	32	40.5193	333	142	258	168	1555	0.6073	16675
Diospyros hispida	Ebenaceae	Diospyros	-21.98	-47.86	21.98	29.6377	S	850	21.8	2434.7	29	0.9	0.009	8	Woody	AM	Gadotti & Batalha 2010	Zhang	10.9083	63.054	218.446	26.8	9.5	17.3	21.7333	16.6	21.7833	16.6	244	27	69.1587	680	94	597	94	1438	0.983	15254.2
Diospyros japonica	Ebenaceae	Diospyros	29.16	118.53	29.16	30.9618	N	200	16.7	1800	Xingangshan	20.3	0.203	8	Woody	AM	Schuldt et al. 2017	Our own searched data	7.83333	25.9382	816.773	30.1	-0.1	30.2	19.3	6.91667	25.05	4.96667	303	43	54.7687	770	172	599	220	1166	1.4996	14529.8
Diospyros kaki	Ebenaceae	Diospyros	29.6	118.91	29.6	31.2757	N	186	17	1430	Thousand Island Lake	8.57	0.0857	8	Woody	AM	Luo et al. 2017	Our own searched data	6.93333	23.8259	817.717	31.1	2	29.1	20.1167	8.5	26.25	6.26667	257	41	51.3987	646	157	517	195	1218	1.2509	14727.6
Diospyros villosa	Ebenaceae	Diospyros	-29.82	30.93	29.82	31.3335	S	168	20.0083	981.4	Palmiet Nature Reserve	14.12	0.1412	8	Woody	AM	Mendes et al.2021	Mendes	9.45	53.0899	277.356	27.7	9.9	17.8	23.4333	17.05	23.4333	16.5833	135	21	45.9278	379	110	379	110	1491	0.6678	16482.5
Diospyros virginiana	Ebenaceae	Diospyros	29.38	-82.2	29.38	29.6773	N	33	20	1350	47	12.36	0.1236	8	Woody	AM	Knight & Holt 2005	Zhang	13.4917	49.7847	525.934	33.1	6	27.1	26.7667	18.0167	26.7667	13.95	185	61	42.688	538	192	538	253	1665	0.7908	16904.7
Diplusodon orbicularis	Lythraceae	Diplusodon	-19.28	-43.59	19.28	29.5142	S	1136	19.2417	1541.2	Serra do Cipo 3	2.67	0.0267	7	Woody	AM	Mendes et al.2021	Mendes	11.675	65.2235	205.553	26.5	8.6	17.9	20.4	15.85	20.8167	15.85	315	9	88.5261	843	32	625	32	1328	1.1256	15351.1
Dipteryx panamensis	Fabaceae	Dipteryx	10.42	-84	10.42	11.1632	N	82.5	25.8	3962	La Selva Biological Station	0.64	0.0064	8	Woody	AM	Taylor & Ostrowsky 2019	Our own searched data	8.43333	76.6667	79.5251	31.8	20.8	11	26.1833	26.75	27.15	25.15	477	137	36.1148	1268	444	595	1026	1697	2.1632	19423.1
Diptychandra aurantiaca	Fabaceae	Diptychandra	-8.86	-42.68	8.86	19.0177	S	1127.5	26.075	770.5	Parque Nacional da Serra da Capivara - PI	2.2	0.022	8	Woody	AM	Mendes et al.2021	Mendes	13.6833	78.1905	97.5922	33.9	16.4	17.5	25.9167	24.1333	26.5333	24.1333	149	1	87.3838	385	12	142	12	1777	0.432	17728.5
Diptychandra aurantiaca	Fabaceae	Diptychandra	-14.88	-44	14.88	19.3755	S	499	24.4	871	Minas Gerais 3	6.15	0.0615	8	Woody	AM	Fonseca et al. 2018	Our own searched data	11.9417	68.6303	134.251	32.2	14.8	17.4	24.75	22.2167	25.3333	22.2167	196	1	98.0389	495	6	242	6	1715	0.4836	17395.5
Dodonaea triquetra	Sapindaceae	Dodonaea	-34.11	151.07	34.11	35.0109	S	100	17.325	1266.6	Royal National Park	0.45	0.0045	8	Woody	AM	Mendes et al.2021	Mendes	8.45	46.6851	361.257	24.9	6.8	18.1	20.7833	12.6167	20.8667	11.9167	147	64	24.9102	394	217	328	273	1476	0.8271	16700.4
Dodonaea viscosa	Sapindaceae	Dodonaea	21.18	-157.47	21.18	21.4773	N	33	23	798.6	8	1.56	0.0156	8	Woody	AM	Funk & Throop 2010	Zhang	7.1	61.7391	146.977	29.8	18.3	11.5	23.25	25.6667	26.0167	22.4833	161	13	76.5194	330	53	57	296	2077	0.3161	19376.2
Doryphora sassafras	Atherospermataceae	Doryphora	-34.1	151.08	34.1	34.6405	S	60	17	1029	36	22.7	0.227	1	Woody	AM	Lowman 1992	Zhang	8.40833	46.4549	361.383	24.9	6.8	18.1	20.7	12.5	20.7833	11.8333	149	65	24.7227	400	222	334	279	1471	0.8426	16692.2
Doryphora sassafras	Atherospermataceae	Doryphora	-30.2	152.47	30.2	37.4072	S	800	17.9	1325	130	15.15	0.1515	1	Woody	AM	Lowman 1992	Zhang	9.16667	45.156	412.761	23.4	3.1	20.3	18.2	8.96667	18.4167	8.21667	190	37	45.7491	524	150	513	170	1331	0.9921	17134.7
Doryphora sassafras	Atherospermataceae	Doryphora	-32.3	152.47	32.3	44.9126	S	1400	17.9	1109	50	11.6	0.116	1	Woody	AM	Lowman 1992	Zhang	7.91667	45.4981	359.68	25.9	8.5	17.4	18.7833	13.7	21.9667	13.1	167	65	28.461	415	210	334	271	1541	0.8197	17098.8
Dracaena fragrans	Asparagaceae	Dracaena	0.34	30.21	0.34	13.8535	N	1500	20.5	1500	58	5.1	0.051	7	Woody	NM-AM	Grubb et al. 2008	Zhang	11.1833	85.3689	42.8174	29.2	16.1	13.1	22	22.5	22.8667	21.8667	135	36	39.0963	360	156	274	317	1565	0.653	16530.7
Dracaena laxissima	Asparagaceae	Dracaena	0.34	30.21	0.34	13.8535	N	1500	20.5	1500	58	8.7	0.087	7	Woody	NM-AM	Grubb et al. 2008	Zhang	11.1833	85.3689	42.8174	29.2	16.1	13.1	22	22.5	22.8667	21.8667	135	36	39.0963	360	156	274	317	1565	0.653	16530.7
Dryas octopetala	Rosaceae	Dryas	61	-138	61	79.018	N	2000	-0.1	262.3	16	0	0	8	Woody	EcM	Hik et al. 2003	Zhang	11.3417	28.786	1043.82	15.5	-23.9	39.4	8.28333	-10.9167	8.28333	-16.9	63	13	46.6826	167	51	167	71	663	0.5829	8711.92
Dryobalanops lanceolata	Dipterocarpaceae	Dryobalanops	4.58	117.48	4.58	6.3818	N	200	26.8	2800	59	2.52	0.0252	8	Woody	EcM	Bebber et al. 2004	Zhang	7.76667	89.272	34.4986	30.6	21.9	8.7	26.0167	26.0167	26.4667	25.5833	212	143	11.0272	588	472	551	505	1548	1.4159	17344.2
Dryobalanops lanceolata	Dipterocarpaceae	Dryobalanops	4.57	117.4	4.57	9.97541	N	600	22	2800	114	2.48	0.0248	8	Woody	EcM	Howlett & Davidson 2001	Zhang	7.65	88.9535	35.8342	30.5	21.9	8.6	26.1667	25.6833	26.5	25.5667	219	144	11.7665	602	474	571	501	1555	1.4325	17442.4
Dryobalanops lanceolata	Dipterocarpaceae	Dryobalanops	4.54	117.48	4.54	5.60306	N	118	26.7	2669	65	6.79	0.0679	8	Woody	EcM	Massey et al. 2006	Zhang	7.78333	88.447	36.2337	31	22.2	8.8	26.5	26.0167	26.85	25.9167	214	141	12.6658	600	461	557	497	1553	1.4215	17294.3
Drypetes arguta	Putranjivaceae	Drypetes	-29.82	30.93	29.82	31.3335	S	168	20.0083	981.4	Palmiet Nature Reserve	13.82	0.1382	3	Woody	AM	Mendes et al.2021	Mendes	9.45	53.0899	277.356	27.7	9.9	17.8	23.4333	17.05	23.4333	16.5833	135	21	45.9278	379	110	379	110	1491	0.6678	16482.5
Drypetes natalensis	Putranjivaceae	Drypetes	-29.71	31.09	29.71	30.3496	S	71	20.5833	1012.8	Hawaan Nature Reserve	29.94	0.2994	3	Woody	AM	Mendes et al.2021	Mendes	8.81667	53.1124	259.212	27.7	11.1	16.6	23.6833	17.2667	23.6833	17.2667	125	24	42.4877	362	116	362	116	1482	0.6558	16767.8
Dubautia scabra	Asteraceae	Dubautia	21.18	-157.47	21.18	21.4773	N	33	23	798.6	8	0	0	8	Woody	AM	Funk & Throop 2010	Zhang	7.1	61.7391	146.977	29.8	18.3	11.5	23.25	25.6667	26.0167	22.4833	161	13	76.5194	330	53	57	296	2077	0.3161	19376.2
Duroia hirsuta	Rubiaceae	Duroia	3.37	-72.14	3.37	4.18081	N	90	27	2600	112	7.44	0.0744	8	Woody	uncertain	Frederickson 2005, Frederickson & Gordon 2007	Zhang	9.65833	71.5432	112.198	35	21.5	13.5	25.7	28.0833	28.6167	25.7	383	11	60.5956	1096	149	184	1096	1535	1.6982	15927.8
Duroia sp.	Rubiaceae	Duroia	-2.24	-60	2.24	3.22198	S	109	26	2286	57	30.83	0.3083	8	Woody	uncertain	Fowler 1993	Zhang	8.175	81.75	46.6836	31.8	21.8	10	26.0667	26.5	27.05	25.9667	329	111	37.3498	927	348	440	761	1348	1.8055	14896.4
Dussia mexicana	Fabaceae	Dussia	18.36	-95.07	18.36	21.7924	N	381	25.5	1432.3	6	18.86	0.1886	8	Woody	AM	Delacruz & Dirzo 1987	Zhang	8.59167	54.724	229.47	32.7	17	15.7	25.9833	23.8	26.8833	21.2833	308	20	73.8308	842	81	576	199	1681	1.0515	16467.8
Dysphania ambrosioides	Amaranthaceae	Dysphania	25.25	110.27	25.25	26.6014	N	150	19.1	1887.8	Guilin	0	0	6	Non-woody	NM-AM	Huang et al.2020	Our own searched data	7.40833	27.0377	744.768	32.6	5.2	27.4	23.1667	11.7667	27.8833	9.78333	343	47	66.2381	896	178	687	191	1248	1.466	13554.8
Ecclinusa guianensis	Sapotaceae	Ecclinusa	3.42	-61.67	3.42	4.77135	N	150	27.8	1800	113	11.9	0.119	8	Woody	AM	Nascimento & Proctor 2001	Zhang	9.29167	85.2447	60.0426	32.3	21.4	10.9	25.8333	26.95	27.1	25.7333	335	75	55.3675	948	245	342	854	1582	1.3042	16878.3
Ehretia obtusifolia	Boraginaceae	Ehretia	-29.71	31.09	29.71	30.3496	S	71	20.5833	1012.8	Hawaan Nature Reserve	15.24	0.1524	6	Woody	NM-AM	Mendes et al.2021	Mendes	8.81667	53.1124	259.212	27.7	11.1	16.6	23.6833	17.2667	23.6833	17.2667	125	24	42.4877	362	116	362	116	1482	0.6558	16767.8
Ehrharta stipoides	Poaceae	Ehrharta	21.18	-157.47	21.18	21.4773	N	33	23	798.6	8	0.16	0.0016	8	Non-woody	AM	Funk & Throop 2010	Zhang	7.1	61.7391	146.977	29.8	18.3	11.5	23.25	25.6667	26.0167	22.4833	161	13	76.5194	330	53	57	296	2077	0.3161	19376.2
Elaeagnus umbellata	Elaeagnaceae	Elaeagnus	39.8	-84.96	39.8	42.6108	N	312	10.3958	1037	Wildman Woods	1.52	0.0152	7	Woody	AM	Bodawatta et al. 2019	Our own searched data	11.7417	31.3111	956.527	29.2	-8.3	37.5	19.7667	-1.91667	21.7833	-1.91667	117	60	20.8691	325	200	299	200	1155	0.8974	13561.4
Elaeocarpus chinensis	Elaeocarpaceae	Elaeocarpus	29.16	118.53	29.16	30.9618	N	200	16.7	1800	Xingangshan	8	0.08	5	Woody	AM	Schuldt et al. 2017	Our own searched data	7.83333	25.9382	816.773	30.1	-0.1	30.2	19.3	6.91667	25.05	4.96667	303	43	54.7687	770	172	599	220	1166	1.4996	14529.8
Elaeocarpus glabripetalus	Elaeocarpaceae	Elaeocarpus	29.16	118.53	29.16	30.9618	N	200	16.7	1800	Xingangshan	14.11	0.1411	5	Woody	AM	Schuldt et al. 2017	Our own searched data	7.83333	25.9382	816.773	30.1	-0.1	30.2	19.3	6.91667	25.05	4.96667	303	43	54.7687	770	172	599	220	1166	1.4996	14529.8
Elaeocarpus japonicus	Elaeocarpaceae	Elaeocarpus	29.16	118.53	29.16	30.9618	N	200	16.7	1800	Xingangshan	9.01	0.0901	5	Woody	AM	Schuldt et al. 2017	Our own searched data	7.83333	25.9382	816.773	30.1	-0.1	30.2	19.3	6.91667	25.05	4.96667	303	43	54.7687	770	172	599	220	1166	1.4996	14529.8
Elaeocarpus ptilanthus	Elaeocarpaceae	Elaeocarpus	-6.35	145.4	6.35	23.5662	S	1911	27	1166.2	30	4.8	0.048	5	Woody	AM	Edwards 1977	Zhang	11.3083	89.7487	46.8779	23.4	10.8	12.6	17.6667	16.5833	17.7	16.5833	266	89	33.7566	754	296	752	296	1289	1.7439	15140
Elaeocarpus sayeri	Elaeocarpaceae	Elaeocarpus	-6.35	145.4	6.35	23.5662	S	1911	27	1166.2	30	9.7	0.097	5	Woody	AM	Edwards 1977	Zhang	11.3083	89.7487	46.8779	23.4	10.8	12.6	17.6667	16.5833	17.7	16.5833	266	89	33.7566	754	296	752	296	1289	1.7439	15140
Elattostachys nervosa	Sapindaceae	Elattostachys	-30.2	152.81	30.2	37.4072	S	800	18.3	1325	51	6.3	0.063	8	Woody	uncertain	Lowman 1992	Zhang	8.93333	45.812	391.468	24.7	5.2	19.5	20.15	11.4333	20.3	10.6333	245	46	45.9689	684	178	635	226	1402	1.2162	17389
Elymus canadensis	Poaceae	Elymus	39.05	-96.35	39.05	42.5365	N	387	13	69.9	34	5.18	0.0518	8	Non-woody	AM	Han et al. 2008	Zhang	12.675	30.9902	1027.36	32.4	-8.5	40.9	22.25	-0.783333	24.7	-0.783333	134	21	50.6926	350	74	321	74	1535	0.5769	15130.4
Elymus glaucus	Poaceae	Elymus	38.57	-106.59	38.57	64.6961	N	2900	10.6	525	4	16.5	0.165	8	Non-woody	AM	Ness et al. 2011	Zhang	17.7417	41.3559	915.032	23.1	-19.8	42.9	12.2333	5.7	12.7167	-9.85	53	27	23.2781	139	85	128	107	1230	0.351	16634.8
Elymus repens	Poaceae	Elymus	44.03	-79.29	44.03	47.021	N	332	8.1	815	1	2.47	0.0247	8	Non-woody	AM	Agrawal & Kotanen 2003, Agrawal et al. 2005	Zhang	8.95833	24.1465	1024.14	24.9	-12.2	37.1	17.75	-6.18333	18.3167	-6.68333	92	53	19.0738	261	166	257	173	885	1.0225	12719.2
Elymus sp	Poaceae	Elymus	30.26	114.58	30.26	30.4041	N	16	16.975	1295	Liangzi Lake	0.36	0.0036	8	Non-woody	AM	Fan et al. 2016	Our own searched data	7.03333	22.328	899.739	32.4	0.9	31.5	25.55	7.66667	27.7333	5.55	221	31	56.1509	572	128	500	133	1235	1.0483	13572.5
Elymus trachycaulus	Poaceae	Elymus	44.03	-79.29	44.03	47.021	N	332	8.1	815	1	1.445	0.01445	8	Non-woody	AM	Agrawal & Kotanen 2003, Agrawal et al. 2005	Zhang	8.95833	24.1465	1024.14	24.9	-12.2	37.1	17.75	-6.18333	18.3167	-6.68333	92	53	19.0738	261	166	257	173	885	1.0225	12719.2
Emilia sonchifolia	Asteraceae	Emilia	25.25	110.27	25.25	26.6014	N	150	19.1	1887.8	Guilin	0	0	8	Non-woody	AM	Huang et al.2020	Our own searched data	7.40833	27.0377	744.768	32.6	5.2	27.4	23.1667	11.7667	27.8833	9.78333	343	47	66.2381	896	178	687	191	1248	1.466	13554.8
Emmotum affine	Metteniusaceae	Emmotum	-18.43	-39.71	18.43	18.5246	S	10.5	24.2	1398.2	Itaunas	5.06	0.0506	0	Woody	AM	Mendes et al.2021	Mendes	8.4	61.3139	176.143	30.7	17	13.7	25.3333	21.85	26.2	21.85	169	60	36.962	490	204	354	204	1481	0.8826	16490.2
Englerophytum natalense	Sapotaceae	Englerophytum	-29.82	30.93	29.82	31.3335	S	168	20.0083	981.4	Palmiet Nature Reserve	13.25	0.1325	8	Woody	AM	Mendes et al.2021	Mendes	9.45	53.0899	277.356	27.7	9.9	17.8	23.4333	17.05	23.4333	16.5833	135	21	45.9278	379	110	379	110	1491	0.6678	16482.5
Englerophytum natalense	Sapotaceae	Englerophytum	-30.71	30.23	30.71	34.9893	S	475	19.55	1097.5	South Africa.	8.9	0.089	8	Woody	AM	Peter et al. 2015	Our own searched data	8.83333	56.6239	232.848	26.3	10.7	15.6	22.25	17.2667	22.45	16.6833	130	26	48.7337	374	102	370	103	1608	0.6222	16290.8
Epacris tubiflora	Ericaceae	Epacris	-33.39	151.13	33.39	35.0116	S	180	20	1125.3	18	0	0	8	Woody	ErM	Moles & Westoby 2000	Zhang	9.68333	47.4673	400.846	26.1	5.7	20.4	21.05	12.1667	21.2833	11.3333	135	50	31.7619	402	170	352	193	1503	0.729	16842.2
Epilobium angustifolium	Onagraceae	Epilobium	61	-138	61	79.018	N	2000	-0.1	262.3	16	1.38	0.0138	7	Non-woody	AM	Hik et al. 2003	Zhang	11.3417	28.786	1043.82	15.5	-23.9	39.4	8.28333	-10.9167	8.28333	-16.9	63	13	46.6826	167	51	167	71	663	0.5829	8711.92
Epilobium angustifolium	Onagraceae	Epilobium	38.57	-106.59	38.57	65.3268	N	2970	8.6	206.6	4	12.7	0.127	7	Non-woody	AM	Louda et al. 1987	Zhang	17.7417	41.3559	915.032	23.1	-19.8	42.9	12.2333	5.7	12.7167	-9.85	53	27	23.2781	139	85	128	107	1230	0.351	16634.8
Eragrostis variabilis	Poaceae	Eragrostis	21.18	-157.47	21.18	21.4773	N	33	23	798.6	8	1.06	0.0106	8	Non-woody	NM-AM	Funk & Throop 2010	Zhang	7.1	61.7391	146.977	29.8	18.3	11.5	23.25	25.6667	26.0167	22.4833	161	13	76.5194	330	53	57	296	2077	0.3161	19376.2
Eremanthus erythropappus	Asteraceae	Eremanthus	-20.43	-43.5	20.43	36.394	S	1772	19.1167	1647.6	Parque Estadual do Itacolomi	8.89	0.0889	8	Woody	AM	Mendes et al.2021	Mendes	11.2417	64.2381	204.63	24	6.5	17.5	18.0833	13.5833	18.6	13.5833	312	21	78.7154	838	74	668	74	1213	1.3211	14448.4
Eremanthus incanus	Asteraceae	Eremanthus	-19.25	-43.61	19.25	28.6914	S	1048	19.2417	1541.2	Serra do Cipo 8	7.48	0.0748	8	Woody	AM	Mendes et al.2021	Mendes	11.775	65.4167	208.484	27	9	18	20.8333	16.2167	21.2667	16.2167	309	9	89.3501	832	30	615	30	1339	1.0952	15414.7
Erigeron annuus	Asteraceae	Erigeron	41.83	123.58	41.83	42.3345	N	56	8.5	698.5	Shenyang	0.02	0.0002	8	Non-woody	AM	Huang et al.2020	Our own searched data	11.2583	24.2636	1296.15	28.1	-18.3	46.4	22.7167	-9.38333	22.7167	-9.38333	171	4	103.329	417	16	417	16	1183	0.5604	14154
Erigeron annuus	Asteraceae	Erigeron	37.22	-80.31	37.22	43.5804	N	706	12.2	34.7	42	2.68	0.0268	8	Non-woody	AM	Johnson & Broadhead Unpublished	Zhang	12.6583	37.8992	787.029	28.2	-5.2	33.4	19.0167	1.45	20.9	1.45	101	69	12.2796	287	213	277	213	1234	0.8337	14318.3
Erigeron annuus	Asteraceae	Erigeron	35.44	-78.42	35.44	35.9805	N	60	7.9	173.5	54	2.46	0.0246	8	Non-woody	AM	Johnson & Broadhead Unpublished	Zhang	12.725	38.4441	774.972	32.1	-1	33.1	24.5833	11.3833	25.15	5.98333	139	76	18.6595	371	239	367	281	1416	0.8525	15149.9
Erigeron annuus	Asteraceae	Erigeron	35.47	-78.4	35.47	35.8844	N	46	7.9	173.5	71	1.67	0.0167	8	Non-woody	AM	Johnson & Broadhead Unpublished	Zhang	12.8167	38.6044	775.704	32.3	-0.9	33.2	24.65	11.4167	25.2	6.01667	138	76	18.6784	370	237	364	278	1424	0.8446	15253.8
Erigeron annuus	Asteraceae	Erigeron	36.28	-79.21	36.28	38.0638	N	198	11	61.5	93	5.24	0.0524	8	Non-woody	AM	Johnson & Broadhead Unpublished	Zhang	13	38.2353	801.371	31.3	-2.7	34	22.1333	9.6	24.0833	4.23333	114	81	10.743	317	257	317	269	1367	0.8334	14989.6
Erigeron speciosus	Asteraceae	Erigeron	38.57	-106.59	38.57	65.3268	N	2970	8.6	206.6	4	3.95	0.0395	8	Non-woody	AM	Louda et al. 1987	Zhang	17.7417	41.3559	915.032	23.1	-19.8	42.9	12.2333	5.7	12.7167	-9.85	53	27	23.2781	139	85	128	107	1230	0.351	16634.8
Erigeron strigosus	Asteraceae	Erigeron	42.25	-76.31	42.25	46.1959	N	438	8	880	35	1.2	0.012	8	Non-woody	AM	Carson & Root 1999	Zhang	10.7583	29.5559	943.748	26.1	-10.3	36.4	16.8167	-3.46667	18.9	-4.36667	101	60	15.3533	284	193	279	197	1006	0.9819	12577.1
Eriogonum tomentosum	Polygonaceae	Eriogonum	29.38	-82.2	29.38	29.6773	N	33	20	1350	47	13.82	0.1382	7	Non-woody	NM-AM	Knight & Holt 2005	Zhang	13.4917	49.7847	525.934	33.1	6	27.1	26.7667	18.0167	26.7667	13.95	185	61	42.688	538	192	538	253	1665	0.7908	16904.7
Eriogonum umbellatum	Polygonaceae	Eriogonum	38.57	-106.59	38.57	64.6961	N	2900	10.6	525	4	0.6	0.006	7	Non-woody	NM-AM	Ness et al. 2011	Zhang	17.7417	41.3559	915.032	23.1	-19.8	42.9	12.2333	5.7	12.7167	-9.85	53	27	23.2781	139	85	128	107	1230	0.351	16634.8
Eriotheca gracilipes	Malvaceae	Eriotheca	-21.98	-47.86	21.98	29.6377	S	850	21.8	2434.7	29	2.2	0.022	7	Woody	AM	Gadotti & Batalha 2010	Zhang	10.9083	63.054	218.446	26.8	9.5	17.3	21.7333	16.6	21.7833	16.6	244	27	69.1587	680	94	597	94	1438	0.983	15254.2
Eriotheca sp.	Malvaceae	Eriotheca	-3.57	-73.24	3.57	4.74117	S	130	26.7	3000	37	28.74	0.2874	7	Woody	AM	Fine et al. 2006	Zhang	9.70833	85.9144	43.665	31.7	20.4	11.3	26.1667	25.6667	26.55	25.4833	305	162	20.6468	871	523	753	540	1152	2.5087	12942.6
Erythrina abyssinica	Fabaceae	Erythrina	0.27	30.25	0.27	8.72946	N	939	20.5	1741	14	2	0.02	8	Woody	AM	Burgess & Chapman 2005	Zhang	10.4583	87.1528	36.7088	28.6	16.6	12	22.3167	22.6167	22.9833	22.1667	129	32	40.5193	333	142	258	168	1555	0.6073	16675
Erythrina poeppigiana	Fabaceae	Erythrina	9.51	-83.39	9.51	15.1857	N	630	22.9	2700	52	5.5	0.055	8	Woody	AM	Ewel et al. 1982	Zhang	9.70833	80.9028	59.6756	22.8	10.8	12	16.7833	16.45	17.4	15.95	349	60	48.3562	927	228	401	493	1247	1.9948	18472.1
Erythrina sandwicensis	Fabaceae	Erythrina	21.18	-157.47	21.18	21.4773	N	33	23	798.6	8	12.66	0.1266	8	Woody	AM	Funk & Throop 2010	Zhang	7.1	61.7391	146.977	29.8	18.3	11.5	23.25	25.6667	26.0167	22.4833	161	13	76.5194	330	53	57	296	2077	0.3161	19376.2
Erythrina speciosa	Fabaceae	Erythrina	-21.11	-44.16	21.11	29.5334	S	935	19.8417	1490.8	Rural area 1	8.28	0.0828	8	Woody	AM	Mendes et al.2021	Mendes	11.8667	64.1441	221.819	27.9	9.4	18.5	22.0333	16.75	22.1167	16.75	291	12	82.3144	736	48	622	48	1337	1.0697	14787.7
Erythrina speciosa	Fabaceae	Erythrina	-21.13	-44.26	21.13	29.5534	S	935	19.8333	1482.1	Rural area 2	10.63	0.1063	8	Woody	AM	Mendes et al.2021	Mendes	12.05	64.4385	223.874	27.8	9.1	18.7	21.8833	16.5667	21.95	16.5667	302	12	82.5185	755	49	640	49	1344	1.0928	14742
Erythrochiton brasiliensis	Rutaceae	Erythrochiton	-19.77	-42.62	19.77	22.5358	S	307	23.3833	1177.7	Parque Estadual do Rio Doce 3	8.54	0.0854	7	Woody	AM	Mendes et al.2021	Mendes	11.5833	63.2969	208.67	31.1	12.8	18.3	24.2833	19.8667	25.05	19.8667	249	10	82.3376	656	35	482	35	1340	0.9105	14918.2
Erythroxylum campestre	Erythroxylaceae	Erythroxylum	-15.56	-44.55	15.56	20.2627	S	522	22	1400	10	4.47	0.0447	7	Woody	AM	Marquis et al. 2001	Zhang	12.9417	68.8387	142.671	32.6	13.8	18.8	24.6333	21.9333	25.2333	21.9167	218	2	97.5351	582	7	272	19	1661	0.5794	17166.1
Erythroxylum deciduum	Erythroxylaceae	Erythroxylum	-15.56	-44.55	15.56	20.2627	S	522	22	1400	10	6.91	0.0691	7	Woody	AM	Marquis et al. 2001	Zhang	12.9417	68.8387	142.671	32.6	13.8	18.8	24.6333	21.9333	25.2333	21.9167	218	2	97.5351	582	7	272	19	1661	0.5794	17166.1
Erythroxylum mexicanum	Erythroxylaceae	Erythroxylum	19.3	-105.03	19.3	21.5523	N	250	24.9	748	5	8	0.08	7	Woody	AM	Cuevas-Reyes et al. 2006	Zhang	12.8917	69.6847	214.735	32.7	14.2	18.5	27.5167	22.7	27.5333	22.5667	256	2	110.892	628	8	478	40	1830	0.5146	18462.3
Erythroxylum pelleterianum	Erythroxylaceae	Erythroxylum	-19.3	-43.6	19.3	28.8045	S	1055	19.2417	1541.2	Serra do Cipo 2	11.28	0.1128	7	Woody	AM	Mendes et al.2021	Mendes	11.575	65.767	203.765	26.3	8.7	17.6	20.35	15.8167	20.7333	15.8167	316	8	89.7174	842	29	622	29	1355	1.0937	15712.8
Erythroxylum suberosum	Erythroxylaceae	Erythroxylum	-15.56	-44.55	15.56	20.2627	S	522	22	1400	10	13.25	0.1325	7	Woody	AM	Marquis et al. 2001	Zhang	12.9417	68.8387	142.671	32.6	13.8	18.8	24.6333	21.9333	25.2333	21.9167	218	2	97.5351	582	7	272	19	1661	0.5794	17166.1
Erythroxylum torthroxylum	Erythroxylaceae	Erythroxylum	-19.35	-43.59	19.35	26.6293	S	808	18.9333	1569.9	Serra do Cipo 1	3.64	0.0364	7	Woody	AM	Mendes et al.2021	Mendes	11.925	65.1639	211.178	27.8	9.5	18.3	21.5167	16.8667	21.95	16.8667	311	6	90.7745	816	25	601	25	1378	1.0379	15725.5
Erythroxylum tortuosum	Erythroxylaceae	Erythroxylum	-15.56	-44.55	15.56	20.2627	S	522	22	1400	10	2.93	0.0293	7	Woody	AM	Marquis et al. 2001	Zhang	12.9417	68.8387	142.671	32.6	13.8	18.8	24.6333	21.9333	25.2333	21.9167	218	2	97.5351	582	7	272	19	1661	0.5794	17166.1
Eschweilera coriacea	Lecythidaceae	Eschweilera	-0.4	-76.24	0.4	2.47207	S	230	27	2826	2	6.67	0.0667	7	Woody	AM	Cardenas et al. 2014	Zhang	9.30833	85.3975	53.5183	30.7	19.8	10.9	24.8167	25.6333	25.75	24.4333	347	197	19.7612	1018	606	678	868	1179	2.7863	13308.7
Eschweilera giga	Lecythidaceae	Eschweilera	-0.4	-76.24	0.4	2.47207	S	230	27	2826	2	15.95	0.1595	7	Woody	AM	Cardenas et al. 2014	Zhang	9.30833	85.3975	53.5183	30.7	19.8	10.9	24.8167	25.6333	25.75	24.4333	347	197	19.7612	1018	606	678	868	1179	2.7863	13308.7
Eschweilera ovata	Lecythidaceae	Eschweilera	-18.43	-39.71	18.43	18.5246	S	10.5	24.2	1398.2	Itaunas	2.65	0.0265	7	Woody	AM	Mendes et al.2021	Mendes	8.4	61.3139	176.143	30.7	17	13.7	25.3333	21.85	26.2	21.85	169	60	36.962	490	204	354	204	1481	0.8826	16490.2
Esenbeckia grandiflora	Rutaceae	Esenbeckia	-12.58	-38.01	12.58	12.6341	S	6	25.2	1705.9	Parque Municipal Klaus Peters	4.94	0.0494	7	Woody	AM	Mendes et al.2021	Mendes	6.78333	67.1617	127.035	30	19.9	10.1	24.8	25.9	26.3333	23.3	287	68	50.6671	749	251	306	356	1625	1.0375	18159.5
Esenbeckia grandiflora	Rutaceae	Esenbeckia	-10.39	-36.47	10.39	10.4846	S	10.5	25.8583	1221.9	APA da Marituba do Peixe	0.08	0.0008	7	Woody	AM	Mendes et al.2021	Mendes	7.93333	67.8063	141.188	31.2	19.5	11.7	24.9833	26.3	26.6667	23.3167	227	32	65.7495	618	108	215	448	1580	0.8151	17815
Eucalyptus blakelyi	Myrtaceae	Eucalyptus	-30.59	151.29	30.59	38.7522	S	906	13	760	22	11.75	0.1175	6	Woody	EcM-AM	Lowman & Heatwole 1992	Zhang	13.1083	49.2794	511.275	27.4	0.8	26.6	18.9667	11.1833	20.1333	7.45	99	37	32.7016	281	123	271	144	1627	0.4719	17593.8
Eucalyptus botryoides	Myrtaceae	Eucalyptus	-31.57	115.5	31.57	32.1286	S	62	19.6	869	103	10.8	0.108	6	Woody	EcM-AM	Radho-Toly et al. 2001	Zhang	10.8583	48.6921	428.91	31.1	8.8	22.3	13.5	23.5167	23.9	13.5	150	9	83.1622	405	40	49	405	2137	0.3443	20211.1
Eucalyptus caliginosa	Myrtaceae	Eucalyptus	-30.59	151.29	30.59	38.7522	S	906	13	760	22	22.9	0.229	6	Woody	EcM-AM	Lowman & Heatwole 1992	Zhang	13.1083	49.2794	511.275	27.4	0.8	26.6	18.9667	11.1833	20.1333	7.45	99	37	32.7016	281	123	271	144	1627	0.4719	17593.8
Eucalyptus dalrympleana	Myrtaceae	Eucalyptus	-30.59	151.29	30.59	38.7522	S	906	13	760	22	19	0.19	6	Woody	EcM-AM	Lowman & Heatwole 1992	Zhang	13.1083	49.2794	511.275	27.4	0.8	26.6	18.9667	11.1833	20.1333	7.45	99	37	32.7016	281	123	271	144	1627	0.4719	17593.8
Eucalyptus delegatensis	Myrtaceae	Eucalyptus	-35.2	141.5	35.2	45.1099	S	1100	20	1150	101	2.6	0.026	6	Woody	EcM-AM	Ohmart et al. 1983	Zhang	14.0833	50.8424	506.752	32.1	4.4	27.7	13.25	22.4	22.7833	10.3	36	17	24.2137	105	57	60	97	2043	0.1595	17524.6
Eucalyptus delegatensis	Myrtaceae	Eucalyptus	-35.17	148.44	35.17	45.0799	S	1100	20	1150	102	4.03	0.0403	6	Woody	EcM-AM	Ohmart et al. 1983	Zhang	12.3167	45.7869	532.385	26.7	-0.2	26.9	5.6	18.6167	18.6667	5.6	129	57	24.3767	357	195	199	357	1444	0.776	17220
Eucalyptus dives	Myrtaceae	Eucalyptus	-35.2	141.5	35.2	45.1099	S	1100	20	1150	101	2.05	0.0205	6	Woody	EcM-AM	Ohmart et al. 1983	Zhang	14.0833	50.8424	506.752	32.1	4.4	27.7	13.25	22.4	22.7833	10.3	36	17	24.2137	105	57	60	97	2043	0.1595	17524.6
Eucalyptus dives	Myrtaceae	Eucalyptus	-35.17	148.44	35.17	45.0799	S	1100	20	1150	102	5.34	0.0534	6	Woody	EcM-AM	Ohmart et al. 1983	Zhang	12.3167	45.7869	532.385	26.7	-0.2	26.9	5.6	18.6167	18.6667	5.6	129	57	24.3767	357	195	199	357	1444	0.776	17220
Eucalyptus globulus	Myrtaceae	Eucalyptus	-34.53	118.05	34.53	36.1336	S	178	8.5	848	206	18.1	0.181	6	Woody	EcM-AM	Loch & Matsuki 2010	Zhang	11.6833	55.9011	363.079	27.2	6.3	20.9	12.2167	19.8333	19.95	11.2167	64	16	44.1985	177	54	60	175	1649	0.2806	18160.9
Eucalyptus globulus	Myrtaceae	Eucalyptus	-34.44	117.2	34.44	36.449	S	223	15	848	207	32.8	0.328	6	Woody	EcM-AM	Loch & Matsuki 2010	Zhang	11.15	54.1262	360.543	26.9	6.3	20.6	11.7	19.35	19.5	10.7833	96	18	54.8817	253	57	61	253	1614	0.374	18405.6
Eucalyptus globulus	Myrtaceae	Eucalyptus	-34.33	117.02	34.33	36.5282	S	244	15	848	208	20.9	0.209	6	Woody	EcM-AM	Loch & Matsuki 2010	Zhang	11.8833	54.2618	382.146	28	6.1	21.9	11.7333	19.8667	19.9667	10.7833	93	17	56.4277	249	55	58	249	1685	0.3458	18427
Eucalyptus globulus	Myrtaceae	Eucalyptus	-34.14	116.11	34.14	36.4553	S	257	14.7	848	210	27.1	0.271	6	Woody	EcM-AM	Loch & Matsuki 2010	Zhang	10.9	52.657	364.732	27	6.3	20.7	10.8167	19.4833	19.6667	10.8167	147	15	70.4518	399	51	59	399	1653	0.4988	18684.2
Eucalyptus gomphocephala	Myrtaceae	Eucalyptus	-31.57	115.5	31.57	32.1286	S	62	19.6	869	103	6.7	0.067	6	Woody	EcM-AM	Radho-Toly et al. 2001	Zhang	10.8583	48.6921	428.91	31.1	8.8	22.3	13.5	23.5167	23.9	13.5	150	9	83.1622	405	40	49	405	2137	0.3443	20211.1
Eucalyptus haemastoma	Myrtaceae	Eucalyptus	-33.39	151.13	33.39	35.0116	S	180	20	1125.3	18	25.23	0.2523	6	Woody	EcM-AM	Moles & Westoby 2000	Zhang	9.68333	47.4673	400.846	26.1	5.7	20.4	21.05	12.1667	21.2833	11.3333	135	50	31.7619	402	170	352	193	1503	0.729	16842.2
Eucalyptus marginata	Myrtaceae	Eucalyptus	-31.57	115.5	31.57	32.1286	S	62	19.6	869	103	10.3	0.103	6	Woody	EcM-AM	Radho-Toly et al. 2001	Zhang	10.8583	48.6921	428.91	31.1	8.8	22.3	13.5	23.5167	23.9	13.5	150	9	83.1622	405	40	49	405	2137	0.3443	20211.1
Eucalyptus marginata	Myrtaceae	Eucalyptus	-34.14	116.8	34.14	36.2301	S	232	14.7	1010	209	12.47	0.1247	6	Woody	EcM-AM	Abbott et al. 1993	Zhang	12.0917	53.5029	397.54	28.5	5.9	22.6	10.7667	20.2833	20.3333	10.7667	97	14	61.5446	264	52	57	264	1723	0.3377	18633.2
Eucalyptus melliodora	Myrtaceae	Eucalyptus	-30.59	151.29	30.59	38.7522	S	906	13	760	22	10.2	0.102	6	Woody	EcM-AM	Lowman & Heatwole 1992	Zhang	13.1083	49.2794	511.275	27.4	0.8	26.6	18.9667	11.1833	20.1333	7.45	99	37	32.7016	281	123	271	144	1627	0.4719	17593.8
Eucalyptus nova-anglica	Myrtaceae	Eucalyptus	-30.59	151.29	30.59	38.7522	S	906	13	760	22	60.5	0.605	6	Woody	EcM-AM	Lowman & Heatwole 1992	Zhang	13.1083	49.2794	511.275	27.4	0.8	26.6	18.9667	11.1833	20.1333	7.45	99	37	32.7016	281	123	271	144	1627	0.4719	17593.8
Eucalyptus pauciflora	Myrtaceae	Eucalyptus	-35.2	141.5	35.2	45.1099	S	1100	20	1150	101	1.7	0.017	6	Woody	EcM-AM	Ohmart et al. 1983	Zhang	14.0833	50.8424	506.752	32.1	4.4	27.7	13.25	22.4	22.7833	10.3	36	17	24.2137	105	57	60	97	2043	0.1595	17524.6
Eucalyptus pauciflora	Myrtaceae	Eucalyptus	-35.17	148.44	35.17	45.0799	S	1100	20	1150	102	9.92	0.0992	6	Woody	EcM-AM	Ohmart et al. 1983	Zhang	12.3167	45.7869	532.385	26.7	-0.2	26.9	5.6	18.6167	18.6667	5.6	129	57	24.3767	357	195	199	357	1444	0.776	17220
Eucalyptus pauciflora	Myrtaceae	Eucalyptus	-37	147.11	37	50.9865	S	1552.5	7.0625	1850	Mt Blowhard	17.02	0.1702	6	Woody	EcM-AM	Dashiell et al. 2017	Our own searched data	7.90833	36.6127	495.907	19.2	-2.4	21.6	1.06667	13.0333	13.25	1.06667	237	73	32.7778	523	268	271	523	1099	1.4063	15646.8
Eucalyptus pauciflora	Myrtaceae	Eucalyptus	-37.21	146.61	37.21	51.5118	S	1587.5	7.1	1850	King Billy	22.65	0.2265	6	Woody	EcM-AM	Dashiell et al. 2017	Our own searched data	7.56667	36.2041	488.718	19.1	-1.8	20.9	1.21667	13.2333	13.2333	1.21667	159	62	31.3617	467	204	204	467	1089	1.2624	15440.7
Eucalyptus pauciflora	Myrtaceae	Eucalyptus	-37.26	146.62	37.26	51.6564	S	1598	8.93333	1850	Mt Magdala	13.58	0.1358	6	Woody	EcM-AM	Dashiell et al. 2017	Our own searched data	8.88333	40.3788	474.755	21.5	-0.5	22	3.58333	14.8667	14.8667	3.18333	143	55	28.7918	409	194	194	405	1192	1.0262	15738.7
Eucalyptus pauciflora	Myrtaceae	Eucalyptus	-37.18	146.64	37.18	51.6124	S	1602	7.13333	1850	Mt Howitt	14.53	0.1453	6	Woody	EcM-AM	Dashiell et al. 2017	Our own searched data	7.66667	36.5079	491.026	19.2	-1.8	21	1.21667	13.3	13.3	1.21667	158	62	31.2727	468	205	205	468	1090	1.264	15469
Eucalyptus pauciflora	Myrtaceae	Eucalyptus	-36.98	147.13	36.98	52.0926	S	1677.5	6.01667	1850	Mt Hotham	7.05	0.0705	6	Woody	EcM-AM	Dashiell et al. 2017	Our own searched data	7.51667	35.456	499.26	18	-3.2	21.2	0.0166667	12.25	12.25	0.0166667	176	80	23.9366	514	279	279	514	1061	1.55	15394
Eucalyptus radiata	Myrtaceae	Eucalyptus	-30.59	151.29	30.59	38.7522	S	906	13	760	22	14.3	0.143	6	Woody	EcM-AM	Lowman & Heatwole 1992	Zhang	13.1083	49.2794	511.275	27.4	0.8	26.6	18.9667	11.1833	20.1333	7.45	99	37	32.7016	281	123	271	144	1627	0.4719	17593.8
Eucalyptus stellulata	Myrtaceae	Eucalyptus	-30.59	151.29	30.59	38.7522	S	906	13	760	22	35.9	0.359	6	Woody	EcM-AM	Lowman & Heatwole 1992	Zhang	13.1083	49.2794	511.275	27.4	0.8	26.6	18.9667	11.1833	20.1333	7.45	99	37	32.7016	281	123	271	144	1627	0.4719	17593.8
Eucalyptus tereticornis	Myrtaceae	Eucalyptus	-33.62	150.73	33.62	33.8903	S	30	17.3083	848	Richmond	9.19	0.0919	6	Woody	EcM-AM	Gherlenda et al. 2016	Our own searched data	13.2333	52.5132	439.668	28.9	3.7	25.2	22.1667	12.5833	22.5	11.55	109	38	33.4584	315	133	292	141	1636	0.518	16953.9
Eucalyptus umbra	Myrtaceae	Eucalyptus	-33.33	151.17	33.33	35.6543	S	258	20	1125.3	26	11.16	0.1116	6	Woody	EcM-AM	Moles & Westoby 2000	Zhang	9.75	47.3301	405.428	25.9	5.3	20.6	20.7167	11.7667	20.95	10.8833	142	51	32.1628	416	172	364	196	1470	0.7731	16788.5
Eucalyptus viminalis	Myrtaceae	Eucalyptus	-30.59	151.29	30.59	38.7522	S	906	13	760	22	36.2	0.362	6	Woody	EcM-AM	Lowman & Heatwole 1992	Zhang	13.1083	49.2794	511.275	27.4	0.8	26.6	18.9667	11.1833	20.1333	7.45	99	37	32.7016	281	123	271	144	1627	0.4719	17593.8
Eucalyptus youmanii	Myrtaceae	Eucalyptus	-30.59	151.29	30.59	38.7522	S	906	13	760	22	14.3	0.143	6	Woody	EcM-AM	Lowman & Heatwole 1992	Zhang	13.1083	49.2794	511.275	27.4	0.8	26.6	18.9667	11.1833	20.1333	7.45	99	37	32.7016	281	123	271	144	1627	0.4719	17593.8
Eugenia bahiensis	Myrtaceae	Eugenia	-19.15	-40.03	19.15	19.7086	S	62	23.5208	1191	Mata Alta	13.2	0.132	6	Woody	AM	do Nascimento et al. 2017	Our own searched data	9.24167	61.2031	191.138	30.8	15.7	15.1	24.95	21.6333	25.7833	21.0833	179	42	50.0277	509	147	350	148	1360	0.8754	15489.2
Eugenia bahiensis	Myrtaceae	Eugenia	-19.15	-40.04	19.15	19.7086	S	62	23.5375	1192	Mussununga forests	5.8	0.058	6	Woody	AM	do Nascimento et al. 2017	Our own searched data	9.29167	61.5342	191.704	30.8	15.7	15.1	24.9833	21.65	25.8	21.0833	179	42	49.9449	509	148	352	148	1358	0.8771	15462.2
Eugenia dysenterica	Myrtaceae	Eugenia	-15.52	-44.66	15.52	19.2587	S	415	24.4	975	Minas Gerais 2	4.12	0.0412	6	Woody	AM	Silva et al. 2016	Our own searched data	12.9417	69.2068	145.609	32.2	13.5	18.7	24.3333	21.55	24.9	21.5167	231	2	98.1625	609	7	275	19	1656	0.6096	17217.8
Eugenia dysenterica	Myrtaceae	Eugenia	-15.52	-44.66	15.52	19.2587	S	415	24.4	975	Minas Gerais 2	1.07	0.0107	6	Woody	AM	Silva et al. 2016	Our own searched data	12.9417	69.2068	145.609	32.2	13.5	18.7	24.3333	21.55	24.9	21.5167	231	2	98.1625	609	7	275	19	1656	0.6096	17217.8
Eugenia florida	Myrtaceae	Eugenia	-0.4	-76.24	0.4	2.47207	S	230	27	2826	2	13.57	0.1357	6	Woody	AM	Cardenas et al. 2014	Zhang	9.30833	85.3975	53.5183	30.7	19.8	10.9	24.8167	25.6333	25.75	24.4333	347	197	19.7612	1018	606	678	868	1179	2.7863	13308.7
Eugenia fluminensis	Myrtaceae	Eugenia	-19.15	-40.03	19.15	19.7086	S	62	23.5208	1191	Mata Alta	7.4	0.074	6	Woody	AM	do Nascimento et al. 2017	Our own searched data	9.24167	61.2031	191.138	30.8	15.7	15.1	24.95	21.6333	25.7833	21.0833	179	42	50.0277	509	147	350	148	1360	0.8754	15489.2
Eugenia glazioviana	Myrtaceae	Eugenia	-19.15	-40.04	19.15	19.7086	S	62	23.5375	1192	Mussununga forests	9.6	0.096	6	Woody	AM	do Nascimento et al. 2017	Our own searched data	9.29167	61.5342	191.704	30.8	15.7	15.1	24.9833	21.65	25.8	21.0833	179	42	49.9449	509	148	352	148	1358	0.8771	15462.2
Eugenia minicomun	Myrtaceae	Eugenia	-0.4	-76.24	0.4	2.47207	S	230	27	2826	2	2.38	0.0238	6	Woody	AM	Cardenas et al. 2014	Zhang	9.30833	85.3975	53.5183	30.7	19.8	10.9	24.8167	25.6333	25.75	24.4333	347	197	19.7612	1018	606	678	868	1179	2.7863	13308.7
Eugenia ochneocarpa	Myrtaceae	Eugenia	1.43	110.27	1.43	1.78135	N	39	27	4000	88	5.16	0.0516	6	Woody	AM	Cooke et al. 1984	Zhang	8.34167	86.8924	51.1441	31.8	22.2	9.6	25.85	26.9667	27.1333	25.85	652	183	41.8572	1594	599	710	1594	1418	2.7942	15624.2
Eugenia pisiformis	Myrtaceae	Eugenia	-19.15	-40.03	19.15	19.7086	S	62	23.5208	1191	Mata Alta	11.9	0.119	6	Woody	AM	do Nascimento et al. 2017	Our own searched data	9.24167	61.2031	191.138	30.8	15.7	15.1	24.95	21.6333	25.7833	21.0833	179	42	50.0277	509	147	350	148	1360	0.8754	15489.2
Eugenia platyphylla	Myrtaceae	Eugenia	-19.15	-40.03	19.15	19.7086	S	62	23.5208	1191	Mata Alta	19.2	0.192	6	Woody	AM	do Nascimento et al. 2017	Our own searched data	9.24167	61.2031	191.138	30.8	15.7	15.1	24.95	21.6333	25.7833	21.0833	179	42	50.0277	509	147	350	148	1360	0.8754	15489.2
Eugenia platysema	Myrtaceae	Eugenia	-19.15	-40.03	19.15	19.7086	S	62	23.5208	1191	Mata Alta	11.1	0.111	6	Woody	AM	do Nascimento et al. 2017	Our own searched data	9.24167	61.2031	191.138	30.8	15.7	15.1	24.95	21.6333	25.7833	21.0833	179	42	50.0277	509	147	350	148	1360	0.8754	15489.2
Eugenia prasina	Myrtaceae	Eugenia	-19.15	-40.03	19.15	19.7086	S	62	23.5208	1191	Mata Alta	4.8	0.048	6	Woody	AM	do Nascimento et al. 2017	Our own searched data	9.24167	61.2031	191.138	30.8	15.7	15.1	24.95	21.6333	25.7833	21.0833	179	42	50.0277	509	147	350	148	1360	0.8754	15489.2
Eugenia rotundifolia	Myrtaceae	Eugenia	-19.15	-40.04	19.15	19.7086	S	62	23.5375	1192	Mussununga forests	9.5	0.095	6	Woody	AM	do Nascimento et al. 2017	Our own searched data	9.29167	61.5342	191.704	30.8	15.7	15.1	24.9833	21.65	25.8	21.0833	179	42	49.9449	509	148	352	148	1358	0.8771	15462.2
Eugenia sp.	Myrtaceae	Eugenia	-19.15	-40.04	19.15	19.7086	S	62	23.5375	1192	Mussununga forests	17.3	0.173	6	Woody	AM	do Nascimento et al. 2017	Our own searched data	9.29167	61.5342	191.704	30.8	15.7	15.1	24.9833	21.65	25.8	21.0833	179	42	49.9449	509	148	352	148	1358	0.8771	15462.2
Eugenia spp.	Myrtaceae	Eugenia	-5.05	38.38	5.05	12.032	S	775	18	1074.7	11	12.12	0.1212	6	Woody	AM	Dawson et al. 2009	Zhang	8.89167	63.0615	181.101	26.2	12.1	14.1	19.8333	16.7833	21.1167	16.7667	238	46	56.9362	576	148	290	163	1235	1.0397	15198.4
Eugenia spp.	Myrtaceae	Eugenia	18.36	-95.07	18.36	21.7924	N	381	25.5	1432.3	6	9.08	0.0908	6	Woody	AM	Delacruz & Dirzo 1987	Zhang	8.59167	54.724	229.47	32.7	17	15.7	25.9833	23.8	26.8833	21.2833	308	20	73.8308	842	81	576	199	1681	1.0515	16467.8
Eugenia subterminalis	Myrtaceae	Eugenia	-19.15	-40.03	19.15	19.7086	S	62	23.5208	1191	Mata Alta	8.6	0.086	6	Woody	AM	do Nascimento et al. 2017	Our own searched data	9.24167	61.2031	191.138	30.8	15.7	15.1	24.95	21.6333	25.7833	21.0833	179	42	50.0277	509	147	350	148	1360	0.8754	15489.2
Eugenia sulcata	Myrtaceae	Eugenia	-19.15	-40.04	19.15	19.7086	S	62	23.5375	1192	Mussununga forests	6.5	0.065	6	Woody	AM	do Nascimento et al. 2017	Our own searched data	9.29167	61.5342	191.704	30.8	15.7	15.1	24.9833	21.65	25.8	21.0833	179	42	49.9449	509	148	352	148	1358	0.8771	15462.2
Eugenia uniflora	Myrtaceae	Eugenia	-15.52	-44.66	15.52	19.2587	S	415	24.4	975	Minas Gerais 2	1.55	0.0155	6	Woody	AM	Silva et al. 2016	Our own searched data	12.9417	69.2068	145.609	32.2	13.5	18.7	24.3333	21.55	24.9	21.5167	231	2	98.1625	609	7	275	19	1656	0.6096	17217.8
Eugenia uniflora	Myrtaceae	Eugenia	-15.52	-44.66	15.52	19.2587	S	415	24.4	975	Minas Gerais 2	2.27	0.0227	6	Woody	AM	Silva et al. 2016	Our own searched data	12.9417	69.2068	145.609	32.2	13.5	18.7	24.3333	21.55	24.9	21.5167	231	2	98.1625	609	7	275	19	1656	0.6096	17217.8
Eugenia uniflora	Myrtaceae	Eugenia	-15.52	-44.66	15.52	19.2587	S	415	24.4	975	Minas Gerais 2	4.88	0.0488	6	Woody	AM	Silva et al. 2016	Our own searched data	12.9417	69.2068	145.609	32.2	13.5	18.7	24.3333	21.55	24.9	21.5167	231	2	98.1625	609	7	275	19	1656	0.6096	17217.8
Euonymus alatus	Celastraceae	Euonymus	43.1	-73.5	43.1	44.0009	N	100	11	1140	7	4.3	0.043	8	Woody	AM	Ness et al. 2011	Zhang	11.8333	29.5096	1016.58	28	-12.1	40.1	20.1333	-3.81667	20.1333	-5.08333	107	54	18.0938	287	189	287	189	1042	0.935	12789
Euonymus alatus	Celastraceae	Euonymus	39.8	-84.96	39.8	42.6108	N	312	10.3958	1037	Wildman Woods	2.02	0.0202	8	Woody	AM	Bodawatta et al. 2019	Our own searched data	11.7417	31.3111	956.527	29.2	-8.3	37.5	19.7667	-1.91667	21.7833	-1.91667	117	60	20.8691	325	200	299	200	1155	0.8974	13561.4
Euonymus europaeus	Celastraceae	Euonymus	48.31	9.03	48.31	51.9586	N	405	8.8	700	49	16.67	0.1667	8	Woody	AM	Jackson et al. 1999	Zhang	8.09167	32.2377	647.114	20.6	-4.5	25.1	13.2	-0.0333333	14.85	-0.916667	116	63	20.6257	311	192	304	205	787	1.2166	11244.4
Euphorbia cyparissias	Euphorbiaceae	Euphorbia	46.28	7.16	46.28	64.9286	N	2070	1.93333	1605	La_Corde	0	0	8	Non-woody	AM	Descombes et al. 2020a	Our own searched data	6.46667	28.7407	586.919	14.6	-7.9	22.5	-3.08333	9.41667	9.41667	-4.48333	164	102	14.9167	473	322	322	431	818	1.9604	13667
Euphrasia minima	Orobanchaceae	Euphrasia	46.27	7.16	46.27	66.7205	N	2270	1.35833	1674	Paneirosse	0	0	7	Non-woody	NM	Descombes et al. 2020a	Our own searched data	6.21667	28.1297	582.037	13.8	-8.3	22.1	-3.48333	8.81667	8.81667	-5.01667	170	107	14.8135	493	335	335	450	801	2.0895	13781.9
Euphrasia rostkoviana	Orobanchaceae	Euphrasia	46.28	7.06	46.28	57.5413	N	1250	6.7	1268	Plan_Sey	1.3125	0.013125	7	Non-woody	NM	Descombes et al. 2020b	Our own searched data	8.85	34.9802	618.76	20.7	-4.6	25.3	0.383333	5.6	14.4667	-0.483333	127	82	13.0782	354	267	331	354	961	1.3181	13109.9
Eurya muricata	Pentaphylacaceae	Eurya	29.14	118.07	29.14	32.185	N	338	15.3	2000	9	4.315	0.04315	3	Woody	AM	Schuldt et al. 2010, Schuldt et al. 2012	Zhang	7.78333	25.6876	823.916	31.1	0.8	30.3	20.1667	7.8	26.05	5.83333	304	44	57.5394	798	172	576	223	1235	1.4084	14699.5
Eurya muricata	Pentaphylacaceae	Eurya	29.6	118.91	29.6	31.2757	N	186	17	1430	Thousand Island Lake	4.95	0.0495	3	Woody	AM	Luo et al. 2017	Our own searched data	6.93333	23.8259	817.717	31.1	2	29.1	20.1167	8.5	26.25	6.26667	257	41	51.3987	646	157	517	195	1218	1.2509	14727.6
Eurya rubiginosa	Pentaphylacaceae	Eurya	29.14	118.07	29.14	32.185	N	338	15.3	2000	9	2.84	0.0284	3	Woody	AM	Schuldt et al. 2012	Zhang	7.78333	25.6876	823.916	31.1	0.8	30.3	20.1667	7.8	26.05	5.83333	304	44	57.5394	798	172	576	223	1235	1.4084	14699.5
Euthamia graminifolia	Asteraceae	Euthamia	42.25	-76.31	42.25	46.1959	N	438	8	880	35	1.9	0.019	8	Non-woody	AM	Carson & Root 1999	Zhang	10.7583	29.5559	943.748	26.1	-10.3	36.4	16.8167	-3.46667	18.9	-4.36667	101	60	15.3533	284	193	279	197	1006	0.9819	12577.1
Excoecaria agallocha	Euphorbiaceae	Excoecaria	-9.29	147.11	9.29	9.42514	S	15	27	1000	13	1.3	0.013	8	Woody	AM	Johnstone 1981	Zhang	8.03333	81.1448	63.7764	32.1	22.2	9.9	27.3667	25.9833	27.5333	25.9833	251	43	50.5389	694	180	533	180	1797	0.9088	18376.5
Excoecaria agallocha	Euphorbiaceae	Excoecaria	-18.01	146.02	18.01	18.0821	S	8	26.2	1771.3	19	12	0.12	8	Woody	AM	Robertson & Duke 1987	Zhang	9.04167	52.8752	286.281	31.6	14.5	17.1	26.9333	22.4333	27.15	20.1167	418	47	77.6744	1049	162	854	228	1944	0.9854	19981.5
Excoecaria agallocha	Euphorbiaceae	Excoecaria	-19.17	147.03	19.17	19.3141	S	16	25.9	2047.7	23	7.8	0.078	8	Woody	AM	Robertson & Duke 1987	Zhang	7.28333	46.688	303.684	30.4	14.8	15.6	26.7167	20.0333	26.8333	19.4	237	12	99.4323	668	47	596	56	1946	0.5389	20578.9
Excoecaria agallocha	Euphorbiaceae	Excoecaria	-18.15	146.12	18.15	20.8347	S	298	26.2	1771.3	27	0.7	0.007	8	Woody	AM	Robertson & Duke 1987	Zhang	7.65833	49.4086	282.621	29.8	14.3	15.5	25.5167	18.7	25.5833	18.7	464	23	98.2868	1124	95	919	95	1779	1.0301	19867.3
Fagus crenata	Fagaceae	Fagus	35.18	135.43	35.18	36.9638	N	198	12.3	848	357	1.93	0.0193	6	Woody	EcM	Yamasaki & Kikuzawa 2003	Zhang	8.93333	28.0922	854.932	30.7	-1.1	31.8	20.9833	5.98333	24.45	3.61667	209	78	32.5727	547	267	526	268	1156	1.3972	12858.5
Fagus grandifolia	Fagaceae	Fagus	43.1	-73.5	43.1	44.0009	N	100	11	1140	7	13	0.13	6	Woody	EcM	Ness et al. 2011	Zhang	11.8333	29.5096	1016.58	28	-12.1	40.1	20.1333	-3.81667	20.1333	-5.08333	107	54	18.0938	287	189	287	189	1042	0.935	12789
Fagus grandifolia	Fagaceae	Fagus	43.39	-80.26	43.39	53.6242	N	1136	8.1	786.9	63	7.13	0.0713	6	Woody	EcM	Bray 1964	Zhang	9.625	26.1549	998.393	26.1	-10.7	36.8	18.35	-4.75	19.05	-5.43333	102	54	18.9363	283	171	271	185	939	0.9843	12839.4
Fagus grandifolia	Fagaceae	Fagus	29.23	-95.02	29.23	29.248	N	2	20	1170	69	5.57	0.0557	6	Woody	EcM	Siemann & Rogers 2003	Zhang	8.125	32.6305	626.977	32.2	7.3	24.9	27.7833	16.85	28.1	12.7167	165	66	27.666	388	203	350	260	1629	0.737	16256.4
Fagus sylvatica	Fagaceae	Fagus	50.56	10.1	50.56	51.2041	N	71.5	8.25	550	608	6.25	0.0625	6	Woody	EcM	Gossner et al. 2014b	Zhang	7.075	28.8776	668.412	20.6	-3.9	24.5	0.0333333	10.4333	15.2667	-1.08333	120	68	16.2546	316	228	245	299	810	1.2888	10221.2
Fagus sylvatica	Fagaceae	Fagus	51.1	10.5	51.1	54.2532	N	350	7.5	590	99	1.5	0.015	6	Woody	EcM	Sobek et al. 2009	Zhang	8.025	32.2289	642.839	22	-2.9	24.9	16.1667	3.7	16.1667	0.433333	79	45	16.0297	207	147	207	162	814	0.8576	10099.7
Fagus sylvatica	Fagaceae	Fagus	51.1	10.5	51.1	54.2532	N	350	7.5	590	99	1.5	0.015	6	Woody	EcM	Sobek et al. 2009	Zhang	8.025	32.2289	642.839	22	-2.9	24.9	16.1667	3.7	16.1667	0.433333	79	45	16.0297	207	147	207	162	814	0.8576	10099.7
Fagus sylvatica	Fagaceae	Fagus	47.57	7.6	47.57	51.025	N	383.5	10.5	842	Basel	3.3	0.033	6	Woody	EcM	Meyer et al. 2020	Our own searched data	9.04167	33.8639	664.405	25.6	-1.1	26.7	17.2167	3.91667	18.9667	2.63333	86	46	20.2218	250	146	243	162	960	0.8154	11544.1
Fagus sylvatica	Fagaceae	Fagus	53.33	-2.48	53.33	53.8435	N	57	10.8	920	624	3.14	0.0314	6	Woody	EcM	Phillipson & Thompson 1983	Zhang	7.1	37.9679	446.073	19.9	1.2	18.7	7.2	5.93333	15.0667	4.3	85	50	18.8425	248	161	193	199	738	1.076	9422.75
Fagus sylvatica	Fagaceae	Fagus	56.17	10.27	56.17	56.5574	N	43	7.8	605	630	5.68	0.0568	6	Woody	EcM	Nielsen 1978	Zhang	6.99167	28.6544	622.55	20.7	-3.7	24.4	8.76667	2.9	15.9667	0.9	66	34	21.588	196	110	177	124	745	0.8508	9583.25
Fagus sylvatica	Fagaceae	Fagus	50.95	3.77	50.95	51.1572	N	23	10.3958	791	Belgium	10.4	0.104	6	Woody	EcM	Dekeukeleire et al. 2019	Our own searched data	7.225	32.3991	561.311	23	0.7	22.3	7.31667	6.35	17.3833	3.7	81	50	14.7726	232	166	200	189	842	0.9388	10022.7
Fallopia japonica	Polygonaceae	Fallopia	42.53	-73.35	42.53	45.6651	N	348	8.3	312.5	501	2.54	0.0254	7	Non-woody	NM-AM	Ness et al. 2013	Zhang	11.6583	30.2814	977.346	26.4	-12.1	38.5	16.7167	-4.25	18.8	-5.33333	105	68	12.2638	302	227	301	228	990	1.0669	12763
Fallopia japonica	Polygonaceae	Fallopia	43.02	-73.45	43.02	45.4885	N	274	8.3	309.2	509	5.75	0.0575	7	Non-woody	NM-AM	Ness et al. 2013	Zhang	11.575	29.5281	1002.43	26.9	-12.3	39.2	19.3	-4.33333	19.3	-5.53333	109	59	16.361	298	201	298	206	1017	1.0077	12777.7
Fallopia multiflora	Polygonaceae	Fallopia	25.25	110.27	25.25	26.6014	N	150	19.1	1887.8	Guilin	0	0	7	Non-woody	NM-AM	Huang et al.2020	Our own searched data	7.40833	27.0377	744.768	32.6	5.2	27.4	23.1667	11.7667	27.8833	9.78333	343	47	66.2381	896	178	687	191	1248	1.466	13554.8
Faramea occidentalis	Rubiaceae	Faramea	18.58	-95.08	18.58	20.1295	N	172	23.6833	2104.8	San Andres Tuxtlas	5.63	0.0563	8	Woody	AM	Mendes et al.2021	Mendes	8.81667	57.2511	216.095	32.5	17.1	15.4	25.7167	23.8833	26.9	21.6167	414	31	69.1863	1058	125	633	329	1705	1.339	16375.4
Faramea occidentalis	Rubiaceae	Faramea	18.36	-95.07	18.36	21.7924	N	381	25.5	1432.3	6	12.89	0.1289	8	Woody	AM	Delacruz & Dirzo 1987	Zhang	8.59167	54.724	229.47	32.7	17	15.7	25.9833	23.8	26.8833	21.2833	308	20	73.8308	842	81	576	199	1681	1.0515	16467.8
Faramea occidentalis	Rubiaceae	Faramea	9.08	-79.5	9.08	9.70162	N	69	27	2600	12	26.19	0.2619	8	Woody	AM	Richards & Coley 2007	Zhang	6.80833	74.8168	71.3015	31.5	22.4	9.1	25.95	27.5333	27.7	25.95	331	22	68.7808	943	137	163	943	1665	1.1786	18252.4
Faramea occidentalis	Rubiaceae	Faramea	9.08	-79.66	9.08	10.1431	N	118	26.2333	2050	Charco	0.59	0.0059	8	Woody	AM	Weissflog et al. 2018	Our own searched data	6.25	74.4048	69.1945	30.6	22.2	8.4	25.6167	26.4	27.2167	25.5167	358	13	65.6764	975	63	393	827	1712	1.365	19505.7
Faramea occidentalis	Rubiaceae	Faramea	8.94	-79.6	8.94	9.26432	N	36	26.8125	1756	Panama Pacifico	1	0.01	8	Woody	AM	Weissflog et al. 2018	Our own searched data	6.60833	76.8411	64.6714	31.3	22.7	8.6	26.2	27.0833	27.7167	26.15	335	9	68.1039	965	67	421	751	1752	1.3232	19396.2
Faurea saligna	Proteaceae	Faurea	-29.82	30.93	29.82	31.3335	S	168	20.0083	981.4	Palmiet Nature Reserve	14.83	0.1483	5	Woody	NM	Mendes et al.2021	Mendes	9.45	53.0899	277.356	27.7	9.9	17.8	23.4333	17.05	23.4333	16.5833	135	21	45.9278	379	110	379	110	1491	0.6678	16482.5
Festuca altaica	Poaceae	Festuca	61	-138	61	79.018	N	2000	-0.1	262.3	16	0	0	8	Non-woody	AM	Hik et al. 2003	Zhang	11.3417	28.786	1043.82	15.5	-23.9	39.4	8.28333	-10.9167	8.28333	-16.9	63	13	46.6826	167	51	167	71	663	0.5829	8711.92
Festuca arundinacea	Poaceae	Festuca	-36.27	-58.25	36.27	36.4051	S	15	15.1	983	Pila	8.79	0.0879	8	Non-woody	AM	Graff et al. 2020	Our own searched data	12	46.6926	498.53	29.2	3.5	25.7	20.8167	8.96667	21.2833	8.96667	109	46	25.9951	294	156	292	156	1333	0.7144	15981.2
Festuca campestris	Poaceae	Festuca	61	-138	61	79.018	N	2000	-0.1	262.3	16	0.54	0.0054	8	Non-woody	AM	Hik et al. 2003	Zhang	11.3417	28.786	1043.82	15.5	-23.9	39.4	8.28333	-10.9167	8.28333	-16.9	63	13	46.6826	167	51	167	71	663	0.5829	8711.92
Festuca laevigata	Poaceae	Festuca	46.28	7.16	46.28	64.9286	N	2070	1.93333	1605	La_Corde	0.54	0.0054	8	Non-woody	AM	Descombes et al. 2020a	Our own searched data	6.46667	28.7407	586.919	14.6	-7.9	22.5	-3.08333	9.41667	9.41667	-4.48333	164	102	14.9167	473	322	322	431	818	1.9604	13667
Festuca laevigata	Poaceae	Festuca	46.27	7.16	46.27	66.7205	N	2270	1.35833	1674	Paneirosse	0.08	0.0008	8	Non-woody	AM	Descombes et al. 2020a	Our own searched data	6.21667	28.1297	582.037	13.8	-8.3	22.1	-3.48333	8.81667	8.81667	-5.01667	170	107	14.8135	493	335	335	450	801	2.0895	13781.9
Festuca pratensis	Poaceae	Festuca	50.57	11.37	50.57	51.7412	N	130	8.6	565	3	1.31	0.0131	8	Non-woody	AM	Loranger et al. 2014	Zhang	8.325	32.2674	671.76	22.6	-3.2	25.8	15.0333	1.05	16.5167	0.05	82	42	18.6269	221	144	221	151	812	0.8812	10138.7
Festuca rubra	Poaceae	Festuca	50.57	11.37	50.57	51.7412	N	130	8.6	565	3	1.84	0.0184	8	Non-woody	AM	Loranger et al. 2014	Zhang	8.325	32.2674	671.76	22.6	-3.2	25.8	15.0333	1.05	16.5167	0.05	82	42	18.6269	221	144	221	151	812	0.8812	10138.7
Festuca rubra	Poaceae	Festuca	50.21	11	50.21	58.0478	N	870	6	950	17	0.65	0.0065	8	Non-woody	AM	Unsicker et al. 2006	Zhang	8.43333	32.4359	680.093	22.7	-3.3	26	16.6167	3.73333	16.6167	-0.05	78	48	15.6677	221	153	221	181	818	0.9131	10315.5
Festuca rubra	Poaceae	Festuca	46.28	7.16	46.28	64.9286	N	2070	1.93333	1605	La_Corde	0.48	0.0048	8	Non-woody	AM	Descombes et al. 2020a	Our own searched data	6.46667	28.7407	586.919	14.6	-7.9	22.5	-3.08333	9.41667	9.41667	-4.48333	164	102	14.9167	473	322	322	431	818	1.9604	13667
Festuca rubra	Poaceae	Festuca	46.27	7.16	46.27	66.7205	N	2270	1.35833	1674	Paneirosse	0.19	0.0019	8	Non-woody	AM	Descombes et al. 2020a	Our own searched data	6.21667	28.1297	582.037	13.8	-8.3	22.1	-3.48333	8.81667	8.81667	-5.01667	170	107	14.8135	493	335	335	450	801	2.0895	13781.9
Festuca rubra aggr	Poaceae	Festuca	46.27	7.11	46.27	62.4862	N	1800	3.575	1492	Bovonne	0.74	0.0074	8	Non-woody	AM	Descombes et al. 2020a	Our own searched data	6.93333	30.4094	585.489	16.3	-6.5	22.8	-2.86667	10.9667	10.9667	-2.86667	156	96	15.2806	444	305	305	444	879	1.6968	13407.9
Festuca sp	Poaceae	Festuca	46.28	7.06	46.28	57.5413	N	1250	6.7	1268	Plan_Sey	2.02	0.0202	8	Non-woody	AM	Descombes et al. 2020b	Our own searched data	8.85	34.9802	618.76	20.7	-4.6	25.3	0.383333	5.6	14.4667	-0.483333	127	82	13.0782	354	267	331	354	961	1.3181	13109.9
Festuca sp	Poaceae	Festuca	46.28	7.06	46.28	57.5413	N	1250	6.7	1268	Plan_Sey	2.98	0.0298	8	Non-woody	AM	Descombes et al. 2020b	Our own searched data	8.85	34.9802	618.76	20.7	-4.6	25.3	0.383333	5.6	14.4667	-0.483333	127	82	13.0782	354	267	331	354	961	1.3181	13109.9
Ficus cotinifolia	Moraceae	Ficus	19.3	-105.03	19.3	21.5523	N	250	24.9	748	5	12.5	0.125	7	Woody	AM	Cuevas-Reyes et al. 2006	Zhang	12.8917	69.6847	214.735	32.7	14.2	18.5	27.5167	22.7	27.5333	22.5667	256	2	110.892	628	8	478	40	1830	0.5146	18462.3
Ficus insipida	Moraceae	Ficus	8.59	-79.33	8.59	8.74315	N	17	26.3	1850	20	1.35	0.0135	7	Woody	AM	Van Bael et al. 2004	Zhang	6.80833	77.3674	65.2312	31.6	22.8	8.8	26.4	27.2833	27.95	26.3667	516	16	87.5248	1124	79	203	1105	1729	1.2197	18831.8
Ficus tikoua	Moraceae	Ficus	25.25	110.27	25.25	26.6014	N	150	19.1	1887.8	Guilin	1.69	0.0169	7	Non-woody	AM	Huang et al.2020	Our own searched data	7.40833	27.0377	744.768	32.6	5.2	27.4	23.1667	11.7667	27.8833	9.78333	343	47	66.2381	896	178	687	191	1248	1.466	13554.8
Fragaria ovalis	Rosaceae	Fragaria	38.57	-106.59	38.57	65.3268	N	2970	8.6	206.6	4	9.85	0.0985	8	Non-woody	AM	Louda et al. 1987	Zhang	17.7417	41.3559	915.032	23.1	-19.8	42.9	12.2333	5.7	12.7167	-9.85	53	27	23.2781	139	85	128	107	1230	0.351	16634.8
Fragaria vesca	Rosaceae	Fragaria	46.28	7.06	46.28	57.5413	N	1250	6.7	1268	Plan_Sey	0	0	8	Non-woody	AM	Descombes et al. 2020b	Our own searched data	8.85	34.9802	618.76	20.7	-4.6	25.3	0.383333	5.6	14.4667	-0.483333	127	82	13.0782	354	267	331	354	961	1.3181	13109.9
Fragaria virginiana	Rosaceae	Fragaria	43.1	-73.5	43.1	44.0009	N	100	11	1140	7	10.8	0.108	8	Non-woody	AM	Ness et al. 2011	Zhang	11.8333	29.5096	1016.58	28	-12.1	40.1	20.1333	-3.81667	20.1333	-5.08333	107	54	18.0938	287	189	287	189	1042	0.935	12789
Fragaria virginiana	Rosaceae	Fragaria	38.57	-106.59	38.57	64.6961	N	2900	10.6	525	4	3.3	0.033	8	Non-woody	AM	Ness et al. 2011	Zhang	17.7417	41.3559	915.032	23.1	-19.8	42.9	12.2333	5.7	12.7167	-9.85	53	27	23.2781	139	85	128	107	1230	0.351	16634.8
Fragaria virginiana	Rosaceae	Fragaria	45.25	-93.12	45.25	47.7005	N	272	6	765	25	3.42	0.0342	8	Non-woody	AM	Schnitzer et al. 2002	Zhang	11.7	26.1161	1193.75	27.9	-16.9	44.8	20.4333	-9.08333	20.4333	-9.08333	111	21	51.4127	312	70	312	70	1050	0.7147	12785.5
Fraxinus excelsior	Oleaceae	Fraxinus	47.57	7.6	47.57	51.025	N	383.5	10.5	842	Basel	4.3	0.043	7	Woody	AM	Meyer et al. 2020	Our own searched data	9.04167	33.8639	664.405	25.6	-1.1	26.7	17.2167	3.91667	18.9667	2.63333	86	46	20.2218	250	146	243	162	960	0.8154	11544.1
Fraxinus pennsylvanica	Oleaceae	Fraxinus	43.39	-80.26	43.39	53.6242	N	1136	8.1	786.9	63	5	0.05	7	Woody	AM	Bray 1964	Zhang	9.625	26.1549	998.393	26.1	-10.7	36.8	18.35	-4.75	19.05	-5.43333	102	54	18.9363	283	171	271	185	939	0.9843	12839.4
Fraxinus rhynchophylla	Oleaceae	Fraxinus	35.38	127.58	35.38	40.0467	N	518	9.92083	1459	Site2, Mt. Jirisan National Park	7.81	0.0781	7	Woody	AM	Kim & Choi 2018	Our own searched data	9.525	27.689	934.832	26.4	-8	34.4	21.1	-1.93333	21.1	-1.93333	323	29	80.3889	799	106	799	106	1055	1.3817	13973.8
Fraxinus rhynchophylla	Oleaceae	Fraxinus	35.29	127.49	35.29	41.2359	N	660	10.5	1483	Site1, Mt. Jirisan National Park	5.08	0.0508	7	Woody	AM	Kim & Choi 2018	Our own searched data	9.7	28.2799	924.927	26.9	-7.4	34.3	21.5667	-1.2	21.5667	-1.2	328	30	79.9462	811	108	811	108	1102	1.3445	13978.6
Freycinetia excelsa	Pandanaceae	Freycinetia	-17.23	145.43	17.23	24.4372	S	800	21.3	3500	83	0	0	7	Non-woody	AM	Grubb et al. 2008	Zhang	9.85833	56.0133	277.378	29	11.4	17.6	23.15	17.6333	23.5333	16.8	457	20	103.824	975	87	923	112	1787	0.8776	19397.4
Fridericia bahiensis	Bignoniaceae	Fridericia	-14.88	-44	14.88	19.3755	S	499	24.4	871	Minas Gerais 3	3.36	0.0336	8	Woody	AM	Fonseca et al. 2018	Our own searched data	11.9417	68.6303	134.251	32.2	14.8	17.4	24.75	22.2167	25.3333	22.2167	196	1	98.0389	495	6	242	6	1715	0.4836	17395.5
Funtumia latifolia	Apocynaceae	Funtumia	0.27	30.25	0.27	8.72946	N	939	20.5	1741	14	9	0.09	8	Woody	AM	Burgess & Chapman 2005	Zhang	10.4583	87.1528	36.7088	28.6	16.6	12	22.3167	22.6167	22.9833	22.1667	129	32	40.5193	333	142	258	168	1555	0.6073	16675
Galinsoga quadriradiata	Asteraceae	Galinsoga	41.83	123.58	41.83	42.3345	N	56	8.5	698.5	Shenyang	0.55	0.0055	8	Non-woody	AM	Huang et al.2020	Our own searched data	11.2583	24.2636	1296.15	28.1	-18.3	46.4	22.7167	-9.38333	22.7167	-9.38333	171	4	103.329	417	16	417	16	1183	0.5604	14154
Galipea ciliata	Rutaceae	Galipea	-14.88	-44	14.88	19.3755	S	499	24.4	871	Minas Gerais 3	2.18	0.0218	7	Woody	AM	Fonseca et al. 2018	Our own searched data	11.9417	68.6303	134.251	32.2	14.8	17.4	24.75	22.2167	25.3333	22.2167	196	1	98.0389	495	6	242	6	1715	0.4836	17395.5
Galium anisophyllon	Rubiaceae	Galium	46.27	7.11	46.27	62.4862	N	1800	3.575	1492	Bovonne	0	0	8	Non-woody	NM-AM	Descombes et al. 2020a	Our own searched data	6.93333	30.4094	585.489	16.3	-6.5	22.8	-2.86667	10.9667	10.9667	-2.86667	156	96	15.2806	444	305	305	444	879	1.6968	13407.9
Galium anisophyllon	Rubiaceae	Galium	46.28	7.16	46.28	64.9286	N	2070	1.93333	1605	La_Corde	0	0	8	Non-woody	NM-AM	Descombes et al. 2020a	Our own searched data	6.46667	28.7407	586.919	14.6	-7.9	22.5	-3.08333	9.41667	9.41667	-4.48333	164	102	14.9167	473	322	322	431	818	1.9604	13667
Galium anisophyllon	Rubiaceae	Galium	46.27	7.16	46.27	66.7205	N	2270	1.35833	1674	Paneirosse	0.11	0.0011	8	Non-woody	NM-AM	Descombes et al. 2020a	Our own searched data	6.21667	28.1297	582.037	13.8	-8.3	22.1	-3.48333	8.81667	8.81667	-5.01667	170	107	14.8135	493	335	335	450	801	2.0895	13781.9
Galium biflorum	Rubiaceae	Galium	38.57	-106.59	38.57	65.3268	N	2970	8.6	206.6	4	2.4	0.024	8	Non-woody	NM-AM	Louda et al. 1987	Zhang	17.7417	41.3559	915.032	23.1	-19.8	42.9	12.2333	5.7	12.7167	-9.85	53	27	23.2781	139	85	128	107	1230	0.351	16634.8
Galium boreale	Rubiaceae	Galium	61	-138	61	79.018	N	2000	-0.1	262.3	16	11.83	0.1183	8	Non-woody	NM-AM	Hik et al. 2003	Zhang	11.3417	28.786	1043.82	15.5	-23.9	39.4	8.28333	-10.9167	8.28333	-16.9	63	13	46.6826	167	51	167	71	663	0.5829	8711.92
Galium boreale	Rubiaceae	Galium	38.57	-106.59	38.57	64.6961	N	2900	10.6	525	4	6.8	0.068	8	Non-woody	NM-AM	Ness et al. 2011	Zhang	17.7417	41.3559	915.032	23.1	-19.8	42.9	12.2333	5.7	12.7167	-9.85	53	27	23.2781	139	85	128	107	1230	0.351	16634.8
Galium boreale	Rubiaceae	Galium	44.03	-79.29	44.03	47.021	N	332	8.1	815	1	0.505	0.00505	8	Non-woody	NM-AM	Agrawal & Kotanen 2003, Agrawal et al. 2005	Zhang	8.95833	24.1465	1024.14	24.9	-12.2	37.1	17.75	-6.18333	18.3167	-6.68333	92	53	19.0738	261	166	257	173	885	1.0225	12719.2
Galium lucidum	Rubiaceae	Galium	46.28	7.06	46.28	57.5413	N	1250	6.7	1268	Plan_Sey	0.04	0.0004	8	Non-woody	NM-AM	Descombes et al. 2020b	Our own searched data	8.85	34.9802	618.76	20.7	-4.6	25.3	0.383333	5.6	14.4667	-0.483333	127	82	13.0782	354	267	331	354	961	1.3181	13109.9
Galium mollugo	Rubiaceae	Galium	50.57	11.37	50.57	51.7412	N	130	8.6	565	3	0.88	0.0088	8	Non-woody	NM-AM	Loranger et al. 2014	Zhang	8.325	32.2674	671.76	22.6	-3.2	25.8	15.0333	1.05	16.5167	0.05	82	42	18.6269	221	144	221	151	812	0.8812	10138.7
Galium verum	Rubiaceae	Galium	44.03	-79.29	44.03	47.021	N	332	8.1	815	1	0.55	0.0055	8	Non-woody	NM-AM	Agrawal & Kotanen 2003, Agrawal et al. 2005	Zhang	8.95833	24.1465	1024.14	24.9	-12.2	37.1	17.75	-6.18333	18.3167	-6.68333	92	53	19.0738	261	166	257	173	885	1.0225	12719.2
Garcinia buchneri	Clusiaceae	Garcinia	18.36	-95.07	18.36	21.7924	N	381	25.5	1432.3	6	9.78	0.0978	7	Woody	AM	Delacruz & Dirzo 1987	Zhang	8.59167	54.724	229.47	32.7	17	15.7	25.9833	23.8	26.8833	21.2833	308	20	73.8308	842	81	576	199	1681	1.0515	16467.8
Garcinia buchneri	Clusiaceae	Garcinia	9.08	-79.5	9.08	9.70162	N	69	27	2600	12	6.1	0.061	7	Woody	AM	Richards & Coley 2007	Zhang	6.80833	74.8168	71.3015	31.5	22.4	9.1	25.95	27.5333	27.7	25.95	331	22	68.7808	943	137	163	943	1665	1.1786	18252.4
Garcinia madruno	Clusiaceae	Garcinia	9.28	-79.97	9.28	10.3611	N	120	26.125	3203	San Lorenzo	0.02	0.0002	7	Woody	AM	Weissflog et al. 2018	Our own searched data	5.75	76.6667	55.4527	29.9	22.4	7.5	25.7	26.15	26.9	25.5167	444	22	68.5231	1000	84	292	635	1666	1.4225	19254
Genista sagittalis	Fabaceae	Genista	46.27	7.11	46.27	62.4862	N	1800	3.575	1492	Bovonne	0	0	8	Non-woody	AM	Descombes et al. 2020a	Our own searched data	6.93333	30.4094	585.489	16.3	-6.5	22.8	-2.86667	10.9667	10.9667	-2.86667	156	96	15.2806	444	305	305	444	879	1.6968	13407.9
Genista sagittalis	Fabaceae	Genista	46.27	7.11	46.27	62.4862	N	1800	3.575	1492	Bovonne	0	0	8	Non-woody	AM	Descombes et al. 2020a	Our own searched data	6.93333	30.4094	585.489	16.3	-6.5	22.8	-2.86667	10.9667	10.9667	-2.86667	156	96	15.2806	444	305	305	444	879	1.6968	13407.9
Gentiana acaulis	Gentianaceae	Gentiana	46.27	7.11	46.27	62.4862	N	1800	3.575	1492	Bovonne	0.23	0.0023	8	Non-woody	AM	Descombes et al. 2020a	Our own searched data	6.93333	30.4094	585.489	16.3	-6.5	22.8	-2.86667	10.9667	10.9667	-2.86667	156	96	15.2806	444	305	305	444	879	1.6968	13407.9
Gentiana acaulis	Gentianaceae	Gentiana	46.28	7.16	46.28	64.9286	N	2070	1.93333	1605	La_Corde	0.37	0.0037	8	Non-woody	AM	Descombes et al. 2020a	Our own searched data	6.46667	28.7407	586.919	14.6	-7.9	22.5	-3.08333	9.41667	9.41667	-4.48333	164	102	14.9167	473	322	322	431	818	1.9604	13667
Gentiana campestris	Gentianaceae	Gentiana	46.27	7.16	46.27	66.7205	N	2270	1.35833	1674	Paneirosse	2.29	0.0229	8	Non-woody	AM	Descombes et al. 2020a	Our own searched data	6.21667	28.1297	582.037	13.8	-8.3	22.1	-3.48333	8.81667	8.81667	-5.01667	170	107	14.8135	493	335	335	450	801	2.0895	13781.9
Gentiana clusii	Gentianaceae	Gentiana	46.27	7.16	46.27	66.7205	N	2270	1.35833	1674	Paneirosse	0.2	0.002	8	Non-woody	AM	Descombes et al. 2020a	Our own searched data	6.21667	28.1297	582.037	13.8	-8.3	22.1	-3.48333	8.81667	8.81667	-5.01667	170	107	14.8135	493	335	335	450	801	2.0895	13781.9
Gentiana parryi	Gentianaceae	Gentiana	38.57	-106.59	38.57	64.6961	N	2900	10.6	525	4	1.8	0.018	8	Non-woody	AM	Ness et al. 2011	Zhang	17.7417	41.3559	915.032	23.1	-19.8	42.9	12.2333	5.7	12.7167	-9.85	53	27	23.2781	139	85	128	107	1230	0.351	16634.8
Gentiana verna	Gentianaceae	Gentiana	46.28	7.16	46.28	64.9286	N	2070	1.93333	1605	La_Corde	0	0	8	Non-woody	AM	Descombes et al. 2020a	Our own searched data	6.46667	28.7407	586.919	14.6	-7.9	22.5	-3.08333	9.41667	9.41667	-4.48333	164	102	14.9167	473	322	322	431	818	1.9604	13667
Gentiana verna	Gentianaceae	Gentiana	46.27	7.16	46.27	66.7205	N	2270	1.35833	1674	Paneirosse	0	0	8	Non-woody	AM	Descombes et al. 2020a	Our own searched data	6.21667	28.1297	582.037	13.8	-8.3	22.1	-3.48333	8.81667	8.81667	-5.01667	170	107	14.8135	493	335	335	450	801	2.0895	13781.9
Geonoma congesta	Arecaceae	Geonoma	10.26	-84	10.26	11.1609	N	100	25.3	4000	68	13.4	0.134	7	Woody	AM	Grubb et al. 2008	Zhang	8.56667	77.8788	75.237	30	19	11	23.4167	24.85	25.25	23.3667	419	105	38.7317	1152	384	521	1044	1635	2.1687	19334.9
Geranium pratense	Geraniaceae	Geranium	50.57	11.37	50.57	51.7412	N	130	8.6	565	3	1.11	0.0111	7	Non-woody	AM	Loranger et al. 2014	Zhang	8.325	32.2674	671.76	22.6	-3.2	25.8	15.0333	1.05	16.5167	0.05	82	42	18.6269	221	144	221	151	812	0.8812	10138.7
Geranium richardsonii	Geraniaceae	Geranium	38.57	-106.59	38.57	64.6961	N	2900	10.6	525	4	3.4	0.034	7	Non-woody	AM	Ness et al. 2011	Zhang	17.7417	41.3559	915.032	23.1	-19.8	42.9	12.2333	5.7	12.7167	-9.85	53	27	23.2781	139	85	128	107	1230	0.351	16634.8
Geranium sylvaticum	Geraniaceae	Geranium	46.28	7.06	46.28	57.5413	N	1250	6.7	1268	Plan_Sey	0.726	0.00726	7	Non-woody	AM	Descombes et al. 2020b	Our own searched data	8.85	34.9802	618.76	20.7	-4.6	25.3	0.383333	5.6	14.4667	-0.483333	127	82	13.0782	354	267	331	354	961	1.3181	13109.9
Geranium sylvaticum	Geraniaceae	Geranium	46.27	7.11	46.27	62.4862	N	1800	3.575	1492	Bovonne	0.24	0.0024	7	Non-woody	AM	Descombes et al. 2020a	Our own searched data	6.93333	30.4094	585.489	16.3	-6.5	22.8	-2.86667	10.9667	10.9667	-2.86667	156	96	15.2806	444	305	305	444	879	1.6968	13407.9
Geranium sylvaticum	Geraniaceae	Geranium	46.28	7.16	46.28	64.9286	N	2070	1.93333	1605	La_Corde	3.42	0.0342	7	Non-woody	AM	Descombes et al. 2020a	Our own searched data	6.46667	28.7407	586.919	14.6	-7.9	22.5	-3.08333	9.41667	9.41667	-4.48333	164	102	14.9167	473	322	322	431	818	1.9604	13667
Geum aleppicum	Rosaceae	Geum	44.03	-79.29	44.03	47.021	N	332	8.1	815	1	12.045	0.12045	8	Non-woody	AM	Agrawal & Kotanen 2003, Agrawal et al. 2005	Zhang	8.95833	24.1465	1024.14	24.9	-12.2	37.1	17.75	-6.18333	18.3167	-6.68333	92	53	19.0738	261	166	257	173	885	1.0225	12719.2
Geum montanum	Rosaceae	Geum	46.28	7.16	46.28	64.9286	N	2070	1.93333	1605	La_Corde	0	0	8	Non-woody	AM	Descombes et al. 2020a	Our own searched data	6.46667	28.7407	586.919	14.6	-7.9	22.5	-3.08333	9.41667	9.41667	-4.48333	164	102	14.9167	473	322	322	431	818	1.9604	13667
Geum urbanum	Rosaceae	Geum	44.03	-79.29	44.03	47.021	N	332	8.1	815	1	8.875	0.08875	8	Non-woody	AM	Agrawal & Kotanen 2003, Agrawal et al. 2005	Zhang	8.95833	24.1465	1024.14	24.9	-12.2	37.1	17.75	-6.18333	18.3167	-6.68333	92	53	19.0738	261	166	257	173	885	1.0225	12719.2
Glechoma hederacea	Lamiaceae	Glechoma	50.57	11.37	50.57	51.7412	N	130	8.6	565	3	2.96	0.0296	8	Non-woody	AM	Loranger et al. 2014	Zhang	8.325	32.2674	671.76	22.6	-3.2	25.8	15.0333	1.05	16.5167	0.05	82	42	18.6269	221	144	221	151	812	0.8812	10138.7
Globularia alypum	Plantaginaceae	Globularia	43.71	4.95	43.71	45.0614	N	150	13.5333	672.9	Parc Naturel des Alpilles	0.44	0.0044	7	Woody	NM-AM	Mendes et al.2021	Mendes	9.875	35.1423	653.499	29.6	1.5	28.1	14.45	22.3667	22.3667	6.3	115	25	34.7763	258	114	114	184	1482	0.4998	14838.1
Glycine max	Fabaceae	Glycine	30.31	-87.54	30.31	30.4001	N	10	19	1270	312	63.17	0.6317	8	Non-woody	AM	Herbert et al. 1992	Zhang	9.66667	37.6135	621.227	31.9	6.2	25.7	27.1833	16.3167	27.1833	12	191	101	22.4589	525	318	525	359	1633	0.9921	16591.4
Glycine max	Fabaceae	Glycine	31.21	-85.2	31.21	31.8406	N	70	19	1270	316	43.95	0.4395	8	Non-woody	AM	Herbert et al. 1992	Zhang	13	43.3333	664.964	33.3	3.3	30	11.8333	19.8167	26.7333	10.4333	149	68	21.6855	417	249	395	400	1608	0.8606	16145.3
Glycine max	Fabaceae	Glycine	31.31	-87.19	31.31	31.9586	N	72	18	1540	318	26.55	0.2655	8	Non-woody	AM	Herbert et al. 1992	Zhang	13.3917	44.0515	668.309	32.9	2.5	30.4	11.2	19.0333	26.1833	9.85	175	75	19.3429	467	305	430	425	1535	1.0356	16217.6
Glycine max	Fabaceae	Glycine	31.61	-87.41	31.61	31.8442	N	26	18.4	1740	320	34.2	0.342	8	Non-woody	AM	Herbert et al. 1992	Zhang	13.475	43.4677	687.39	33.3	2.3	31	11.05	19.0333	26.45	9.6	171	69	21.2188	451	272	370	419	1542	0.9559	16214.5
Glycine max	Fabaceae	Glycine	32.26	-87.14	32.26	32.5483	N	32	17.7	1360	325	51.4	0.514	8	Non-woody	AM	Herbert et al. 1992	Zhang	12.9583	41.4004	713.466	33.3	2	31.3	10.6	23.15	26.5333	9	165	67	22.3035	433	258	322	401	1545	0.8836	16067.7
Glycine max	Fabaceae	Glycine	35.41	-78.41	35.41	35.8965	N	54	17	1242.3	364	11.17	0.1117	8	Non-woody	AM	Grinnan et al. 2013	Zhang	12.725	38.4441	775.456	32.2	-0.9	33.1	24.6333	11.4	25.2	6.01667	140	76	19.0486	373	238	370	281	1425	0.8482	15233.6
Glycine max	Fabaceae	Glycine	39.31	-84.43	39.31	40.9406	N	181	11.4	924	442	34.35	0.3435	8	Non-woody	AM	Rypstra & Marshall 2005	Zhang	12.475	33.0902	956.599	31.1	-6.6	37.7	11.8	-0.0666666	23.65	-0.0666666	115	65	17.0958	312	211	287	211	1280	0.8223	13536.8
Glycine max	Fabaceae	Glycine	39.53	-84.72	39.53	42.0075	N	275	10.9208	1047	Ohio	3.26	0.0326	8	Non-woody	AM	VanGorder et al. 2020	Our own searched data	12.0417	32.1111	947.104	29.7	-7.8	37.5	20.2167	-1.25	22.2167	-1.25	118	64	18.5323	316	210	290	210	1193	0.8772	13646.3
Glycine soja	Fabaceae	Glycine	41.83	123.58	41.83	42.3345	N	56	8.5	698.5	Shenyang	3.8	0.038	8	Non-woody	AM	Huang et al.2020	Our own searched data	11.2583	24.2636	1296.15	28.1	-18.3	46.4	22.7167	-9.38333	22.7167	-9.38333	171	4	103.329	417	16	417	16	1183	0.5604	14154
Glycine tabacina	Fabaceae	Glycine	-33.33	151.17	33.33	35.6543	S	258	20	1125.3	26	12.28	0.1228	8	Non-woody	AM	Moles & Westoby 2000	Zhang	9.75	47.3301	405.428	25.9	5.3	20.6	20.7167	11.7667	20.95	10.8833	142	51	32.1628	416	172	364	196	1470	0.7731	16788.5
Gomidesia martiana	Myrtaceae	Gomidesia	-19.15	-40.04	19.15	19.7086	S	62	23.5375	1192	Mussununga forests	7.8	0.078	6	Woody	#N/A	do Nascimento et al. 2017	Our own searched data	9.29167	61.5342	191.704	30.8	15.7	15.1	24.9833	21.65	25.8	21.0833	179	42	49.9449	509	148	352	148	1358	0.8771	15462.2
Goniorrhachis marginata	Fabaceae	Goniorrhachis	-14.88	-44.01	14.88	18.9341	S	450	24	871	Minas Gerais 4	3.54	0.0354	8	Woody	AM	Silva et al. 2015	Our own searched data	12.0583	68.5133	135.537	32.3	14.7	17.6	24.8	22.2167	25.3667	22.2167	197	1	98.1192	499	6	243	6	1713	0.4877	17353.8
Goniorrhachis marginata	Fabaceae	Goniorrhachis	-15.36	-44.4	15.36	21.2519	S	654	23.6	1057.4	108	1.83	0.0183	8	Woody	AM	Silva & Neves 2014	Zhang	12.2167	68.633	136.404	31.7	13.9	17.8	23.9667	21.4333	24.6	21.4167	245	1	104.347	610	4	252	16	1665	0.5764	17313.2
Goniorrhachis marginata	Fabaceae	Goniorrhachis	-14.88	-44	14.88	19.3755	S	499	24.4	871	Minas Gerais 3	4.25	0.0425	8	Woody	AM	Fonseca et al. 2018	Our own searched data	11.9417	68.6303	134.251	32.2	14.8	17.4	24.75	22.2167	25.3333	22.2167	196	1	98.0389	495	6	242	6	1715	0.4836	17395.5
Gossypium hirsutum	Malvaceae	Gossypium	35.35	-85.29	35.35	40.2419	N	543	17	1350	363	3.2	0.032	7	Non-woody	AM	Styrsky & Eubank 2010	Zhang	11.8083	36.7861	770.842	29.1	-3	32.1	4.9	18.75	22.4667	3.38333	169	97	15.5022	440	315	347	418	1265	1.2193	14924
Gossypium hirsutum	Malvaceae	Gossypium	18.9	-91.39	18.9	18.9	N	0	26.84	1343	Antenas (C)	28.02	0.2802	7	Non-woody	AM	Abdala‐Roberts et al. 2019	Our own searched data	10.2083	64.6097	194.673	35	19.2	15.8	28.2333	26.2333	28.8	24.1167	237	18	78.6992	662	62	470	117	1979	0.6779	18151.3
Gossypium hirsutum	Malvaceae	Gossypium	21.59	-87.92	21.59	21.626	N	4	25.89	791	Cangrejos (Y)	31.99	0.3199	7	Non-woody	AM	Abdala‐Roberts et al. 2019	Our own searched data	11.9	71.2575	183.772	33.6	16.9	16.7	27.0167	24.7333	27.5667	23.1667	130	25	54.0498	323	85	281	115	1850	0.4247	18180.8
Gossypium hirsutum	Malvaceae	Gossypium	21.25	-89.84	21.25	21.268	N	2	26.01	657	Chuburna (Y)	15.8	0.158	7	Non-woody	AM	Abdala‐Roberts et al. 2019	Our own searched data	10.1917	66.6122	185.698	33.5	18.2	15.3	27.2	25.25	27.8667	23.4333	124	16	65.2818	292	55	212	87	1908	0.3442	17909
Gossypium hirsutum	Malvaceae	Gossypium	20.95	-90.36	20.95	20.986	N	4	26.26	687	Cocodrilo (Y)	25.47	0.2547	7	Non-woody	AM	Abdala‐Roberts et al. 2019	Our own searched data	10.9083	69.4798	177.215	34.1	18.4	15.7	27.9167	25.65	28.1667	23.9333	131	9	78.3915	347	37	249	66	1992	0.3447	17928.9
Gossypium hirsutum	Malvaceae	Gossypium	21.35	-89.22	21.35	21.368	N	2	25.74	743	Cocos (Y)	10.83	0.1083	7	Non-woody	AM	Abdala‐Roberts et al. 2019	Our own searched data	11.575	68.4911	190.101	34	17.1	16.9	27.3167	25.05	27.6333	23.0833	140	16	66.5291	331	69	256	92	1888	0.3934	18083.3
Gossypium hirsutum	Malvaceae	Gossypium	21.55	-87.82	21.55	21.559	N	1	25.8	777	Cucas (Y)	33.2	0.332	7	Non-woody	AM	Abdala‐Roberts et al. 2019	Our own searched data	11.0583	70.4352	184.323	33.1	17.4	15.7	27	24.4333	27.4833	23.0667	129	25	54.4568	322	86	277	109	1827	0.4252	18428.1
Gossypium hirsutum	Malvaceae	Gossypium	21.35	-89.15	21.35	21.377	N	3	25.79	756	Dispersas (Y)	12.54	0.1254	7	Non-woody	AM	Abdala‐Roberts et al. 2019	Our own searched data	11.825	69.5588	183.923	34	17	17	27.3	25.0667	27.5833	23.1833	139	16	63.9647	334	71	261	107	1881	0.406	17922.4
Gossypium hirsutum	Malvaceae	Gossypium	21.3	-89.58	21.3	21.3	N	0	26	704	DosTorres (Y)	14.75	0.1475	7	Non-woody	AM	Abdala‐Roberts et al. 2019	Our own searched data	10.2417	66.0753	189.43	33.6	18.1	15.5	27.1333	25.1833	27.8167	23.3	131	21	60.3324	300	72	214	105	1884	0.3736	17805.4
Gossypium hirsutum	Malvaceae	Gossypium	21.17	-90.01	21.17	21.197	N	3	26.07	609	Gemelas (Y)	14.64	0.1464	7	Non-woody	AM	Abdala‐Roberts et al. 2019	Our own searched data	10.35	67.647	182.088	33.7	18.4	15.3	27.7	25.3667	27.95	23.6	115	12	69.9544	273	43	205	70	1936	0.3103	17967.7
Gossypium hirsutum	Malvaceae	Gossypium	21.36	-89.13	21.36	21.36	N	0	25.89	759	Hau (Y)	13.81	0.1381	7	Non-woody	AM	Abdala‐Roberts et al. 2019	Our own searched data	11.7417	70.3094	182.015	33.9	17.2	16.7	27.35	25.05	27.5833	23.25	138	16	64.5019	333	70	261	103	1887	0.4021	18005.3
Gossypium hirsutum	Malvaceae	Gossypium	19.03	-91.11	19.03	19.0841	N	6	26.61	1345	Langostas (C)	18.23	0.1823	7	Non-woody	AM	Abdala‐Roberts et al. 2019	Our own searched data	10.9167	65.3693	192.198	35.1	18.4	16.7	27.8667	25.95	28.4333	23.8333	238	18	83.7036	702	61	279	103	1951	0.6891	18195.6
Gossypium hirsutum	Malvaceae	Gossypium	21.58	-87.88	21.58	21.589	N	1	25.75	768	Muelle (Y)	46.19	0.4619	7	Non-woody	AM	Abdala‐Roberts et al. 2019	Our own searched data	10.825	69.8387	183.495	33	17.5	15.5	26.9833	24.4333	27.4667	23.0667	128	24	53.8681	317	83	271	113	1819	0.4219	18376.4
Gossypium hirsutum	Malvaceae	Gossypium	21.2	-89.94	21.2	21.209	N	1	25.97	633	Papadzul (Y)	9.34	0.0934	7	Non-woody	AM	Abdala‐Roberts et al. 2019	Our own searched data	10.3833	66.9892	187.259	33.7	18.2	15.5	27.2167	25.2667	27.9167	23.4333	120	14	65.5543	285	51	212	86	1909	0.3372	17805.6
Gossypium hirsutum	Malvaceae	Gossypium	21.56	-87.85	21.56	21.578	N	2	25.78	788	Perdido (Y)	26.58	0.2658	7	Non-woody	AM	Abdala‐Roberts et al. 2019	Our own searched data	11.4167	70.911	184.857	33.3	17.2	16.1	26.9833	24.5333	27.4833	23.0667	130	25	54.2468	324	86	281	112	1835	0.4276	18378.6
Gossypium hirsutum	Malvaceae	Gossypium	20.93	-90.37	20.93	20.966	N	4	26.29	692	Playeritos (Y)	21.99	0.2199	7	Non-woody	AM	Abdala‐Roberts et al. 2019	Our own searched data	10.975	69.462	176.693	34.2	18.4	15.8	27.9167	25.6833	28.1833	23.9667	133	8	79.4842	353	36	252	65	1999	0.346	17974.5
Gossypium hirsutum	Malvaceae	Gossypium	19.02	-91.14	19.02	19.02	N	0	26.67	1346	Porkys (C)	19.34	0.1934	7	Non-woody	AM	Abdala‐Roberts et al. 2019	Our own searched data	10.7333	65.0505	192.46	35.1	18.6	16.5	27.95	25.9667	28.5	23.8833	237	18	83.6594	700	62	493	105	1954	0.6872	18201.5
Gossypium hirsutum	Malvaceae	Gossypium	18.98	-91.21	18.98	18.989	N	1	26.73	1355	Sabancuy (C)	20.17	0.2017	7	Non-woody	AM	Abdala‐Roberts et al. 2019	Our own searched data	10.8167	65.5555	191.345	35.2	18.7	16.5	28.0167	26.1333	28.6	24.0167	233	18	82.4386	694	62	279	109	1972	0.6839	18156.3
Gossypium hirsutum	Malvaceae	Gossypium	21.19	-89.96	21.19	21.235	N	5	26.01	650	Seco (Y)	16.19	0.1619	7	Non-woody	AM	Abdala‐Roberts et al. 2019	Our own searched data	10.3667	67.316	184.894	33.7	18.3	15.4	27.2333	25.3167	27.9167	23.5	119	13	69.4053	282	47	210	72	1930	0.3217	17976.6
Gossypium hirsutum	Malvaceae	Gossypium	19.61	-90.69	19.61	19.61	N	0	26.47	1199	SeybaPlaya (C)	21.38	0.2138	7	Non-woody	AM	Abdala‐Roberts et al. 2019	Our own searched data	11.7333	64.4689	202.976	35.8	17.6	18.2	27.7667	26.0333	28.6667	23.7333	232	15	87.7644	652	51	257	77	1978	0.6059	18119.9
Gossypium hirsutum	Malvaceae	Gossypium	21.61	-87.97	21.61	21.628	N	2	25.83	780	Sindogos (Y)	33.65	0.3365	7	Non-woody	AM	Abdala‐Roberts et al. 2019	Our own searched data	11.7083	71.3923	179.98	33.5	17.1	16.4	27.0167	24.8167	27.5667	23.25	130	23	53.8631	323	83	281	118	1853	0.424	18185.5
Gossypium hirsutum	Malvaceae	Gossypium	20.99	-90.38	20.99	21.017	N	3	26.27	669	Tcodorniz (Y)	14.25	0.1425	7	Non-woody	AM	Abdala‐Roberts et al. 2019	Our own searched data	11.4167	69.6138	180.246	34.4	18	16.4	27.85	25.65	28.15	23.8333	128	9	76.0242	335	38	244	68	1983	0.3422	17872.9
Gossypium hirsutum	Malvaceae	Gossypium	21.33	-89.34	21.33	21.33	N	0	25.87	734	Telchac (Y)	12.27	0.1227	7	Non-woody	AM	Abdala‐Roberts et al. 2019	Our own searched data	11.1583	68.0386	191.067	33.9	17.5	16.4	27.45	25.0833	27.75	23.1833	137	17	63.7696	318	70	246	98	1884	0.391	17922.8
Gossypium hirsutum	Malvaceae	Gossypium	21.32	-89.44	21.32	21.32	N	0	25.89	714	Tiburoncin (Y)	22.49	0.2249	7	Non-woody	AM	Abdala‐Roberts et al. 2019	Our own searched data	10.825	67.236	192.123	33.8	17.7	16.1	27.05	25.1	27.8	23.1833	135	18	64.1074	312	69	232	93	1892	0.3773	17991.6
Gossypium hirsutum	Malvaceae	Gossypium	19.1	-91.03	19.1	19.118	N	2	26.54	1319	Tortugas (C)	52.16	0.5216	7	Non-woody	AM	Abdala‐Roberts et al. 2019	Our own searched data	10.95	65.1786	194.467	35	18.2	16.8	27.7667	25.8333	28.3667	23.7167	239	18	84.983	698	59	482	95	1937	0.6811	18228.5
Gossypium hirsutum	Malvaceae	Gossypium	21.3	-89.54	21.3	21.3	N	0	25.95	717	TropicalRivera (Y)	16.35	0.1635	7	Non-woody	AM	Abdala‐Roberts et al. 2019	Our own searched data	10.4667	65.8281	190.524	33.8	17.9	15.9	27.0667	25.1833	27.8167	23.25	132	21	56.7083	304	74	222	126	1868	0.3954	17616.6
Gossypium hirsutum	Malvaceae	Gossypium	21.61	-88.01	21.61	21.6641	N	6	25.78	780	ValleSalinera (Y)	35.36	0.3536	7	Non-woody	AM	Abdala‐Roberts et al. 2019	Our own searched data	11.7333	71.1111	178.854	33.5	17	16.5	26.9833	24.8167	27.5	23.2333	130	22	54.2917	322	82	281	117	1848	0.4242	18088.4
Gossypium thurberi	Malvaceae	Gossypium	31.41	-110.57	31.41	44.6623	N	1471	21	441	159	4.155	0.04155	7	Non-woody	AM	Rudgers 2004	Zhang	17.9417	51.8545	643.9	33.8	-0.8	34.6	23.25	18.9167	23.9167	8.28333	124	6	84.0859	282	32	243	108	2306	0.2198	19231.5
Gouania lupuloides	Rhamnaceae	Gouania	8.59	-79.33	8.59	8.74315	N	17	26.3	1850	20	8.71	0.0871	8	Woody	AM	Van Bael et al. 2004	Zhang	6.80833	77.3674	65.2312	31.6	22.8	8.8	26.4	27.2833	27.95	26.3667	516	16	87.5248	1124	79	203	1105	1729	1.2197	18831.8
Grevillea buxifolia	Proteaceae	Grevillea	-33.39	151.14	33.39	34.2999	S	101	20	1125.3	21	2.5	0.025	5	Woody	NM	Moles & Westoby 2000	Zhang	9.76667	47.6423	399.837	26.4	5.9	20.5	21.35	12.5167	21.5833	11.65	130	48	31.1776	387	168	338	189	1527	0.6957	16891.3
Grevillea mucronulata	Proteaceae	Grevillea	-34.11	151.07	34.11	35.0109	S	100	17.325	1266.6	Royal National Park	0.04	0.0004	5	Woody	NM	Mendes et al.2021	Mendes	8.45	46.6851	361.257	24.9	6.8	18.1	20.7833	12.6167	20.8667	11.9167	147	64	24.9102	394	217	328	273	1476	0.8271	16700.4
Grevillea sericea	Proteaceae	Grevillea	-33.39	151.13	33.39	35.0116	S	180	20	1125.3	18	0.83	0.0083	5	Woody	NM	Moles & Westoby 2000	Zhang	9.68333	47.4673	400.846	26.1	5.7	20.4	21.05	12.1667	21.2833	11.3333	135	50	31.7619	402	170	352	193	1503	0.729	16842.2
Grevillea sericea	Proteaceae	Grevillea	-33.39	151.14	33.39	34.2999	S	101	20	1125.3	21	2.58	0.0258	5	Woody	NM	Moles & Westoby 2000	Zhang	9.76667	47.6423	399.837	26.4	5.9	20.5	21.35	12.5167	21.5833	11.65	130	48	31.1776	387	168	338	189	1527	0.6957	16891.3
Grevillea speciosa	Proteaceae	Grevillea	-33.39	151.13	33.39	35.0116	S	180	20	1125.3	18	1.06	0.0106	5	Woody	NM	Moles & Westoby 2000	Zhang	9.68333	47.4673	400.846	26.1	5.7	20.4	21.05	12.1667	21.2833	11.3333	135	50	31.7619	402	170	352	193	1503	0.729	16842.2
Guapira macrocarpa	Nyctaginaceae	Guapira	19.5	-105.05	19.5	20.0856	N	65	26.1667	1161.2	Unam Estacion de Biologia	16.25	0.1625	6	Woody	EcM	Mendes et al.2021	Mendes	12.8917	69.6847	214.735	32.7	14.2	18.5	27.5167	22.7	27.5333	22.5667	256	2	110.892	628	8	478	40	1830	0.5146	18462.3
Guapira macrocarpa	Nyctaginaceae	Guapira	19.3	-105.03	19.3	21.5523	N	250	24.9	748	5	14.92	0.1492	6	Woody	EcM	Cuevas-Reyes et al. 2006	Zhang	12.8917	69.6847	214.735	32.7	14.2	18.5	27.5167	22.7	27.5333	22.5667	256	2	110.892	628	8	478	40	1830	0.5146	18462.3
Guapira macrocarpa	Nyctaginaceae	Guapira	20.91	-103.54	20.91	23.1623	N	250	24.6	748	90	8.55	0.0855	6	Woody	EcM	Pascual-Alvarado et al. 2008	Zhang	17.2917	64.0432	259.199	34.8	7.8	27	23.6	20.8833	24.3833	18.0333	194	1	116.736	509	14	162	33	1985	0.3712	18476.5
Guapira spp.	Nyctaginaceae	Guapira	19.3	-105.03	19.3	21.5523	N	250	24.9	748	5	13.36	0.1336	6	Woody	EcM	Filip et al. 1995	Zhang	12.8917	69.6847	214.735	32.7	14.2	18.5	27.5167	22.7	27.5333	22.5667	256	2	110.892	628	8	478	40	1830	0.5146	18462.3
Guarea glabra	Meliaceae	Guarea	18.36	-95	18.36	22.378	N	446	25.5	1432.3	32	18.3	0.183	7	Woody	AM	Delacruz & Dirzo 1987	Zhang	8.95	56.2893	225.054	32.2	16.3	15.9	25.4333	23.2667	26.3167	20.8167	289	16	72.8035	810	80	564	205	1636	1.0569	16360.1
Guarea guidonia	Meliaceae	Guarea	-19.26	-43.61	19.26	28.6924	S	1047	19.2417	1541.2	Serra do Cipo 6	3.07	0.0307	7	Woody	AM	Mendes et al.2021	Mendes	11.7	65	208.663	26.9	8.9	18	20.7833	16.15	21.2	16.15	310	9	89.5784	833	29	614	29	1349	1.0862	15558.3
Guarea guidonia	Meliaceae	Guarea	9.08	-79.66	9.08	10.1431	N	118	26.2333	2050	Charco	0.02	0.0002	7	Woody	AM	Weissflog et al. 2018	Our own searched data	6.25	74.4048	69.1945	30.6	22.2	8.4	25.6167	26.4	27.2167	25.5167	358	13	65.6764	975	63	393	827	1712	1.365	19505.7
Guarea sylvatica	Meliaceae	Guarea	-0.4	-76.24	0.4	2.47207	S	230	27	2826	2	17.15	0.1715	7	Woody	AM	Cardenas et al. 2014	Zhang	9.30833	85.3975	53.5183	30.7	19.8	10.9	24.8167	25.6333	25.75	24.4333	347	197	19.7612	1018	606	678	868	1179	2.7863	13308.7
Guatteria australis	Annonaceae	Guatteria	-19.27	-43.58	19.27	28.5763	S	1033	19.2417	1541.2	Serra do Cipo 5	0.3	0.003	6	Woody	AM	Mendes et al.2021	Mendes	11.8083	65.2394	210.337	26.9	8.8	18.1	20.7333	16.0667	21.15	16.0667	313	10	88.6456	837	32	619	32	1324	1.1203	15261.6
Guettarda elliptica	Rubiaceae	Guettarda	19.3	-105.03	19.3	21.5523	N	250	24.9	748	5	12.37	0.1237	8	Woody	AM	Cuevas-Reyes et al. 2006	Zhang	12.8917	69.6847	214.735	32.7	14.2	18.5	27.5167	22.7	27.5333	22.5667	256	2	110.892	628	8	478	40	1830	0.5146	18462.3
Guettarda elliptica	Rubiaceae	Guettarda	20.91	-103.54	20.91	23.1623	N	250	24.6	748	90	7.75	0.0775	8	Woody	AM	Pascual-Alvarado et al. 2008	Zhang	17.2917	64.0432	259.199	34.8	7.8	27	23.6	20.8833	24.3833	18.0333	194	1	116.736	509	14	162	33	1985	0.3712	18476.5
Guettarda insularis	Rubiaceae	Guettarda	18.71	-111.05	18.71	28.0794	N	1040	23	400	Socorro Island	16.41	0.1641	8	Woody	AM	Ruiz-Guerra et al. 2019	Our own searched data	9.98333	66.5556	190.74	31.1	16.1	15	26.3333	23.2	26.7	22.0667	102	0	122.881	218	1	208	11	1900	0.1604	18955.8
Gunnera mexicana	Gunneraceae	Gunnera	19.37	-97.44	19.37	31.5322	N	1350	25.3	1753	61	4	0.04	4	Non-woody	AM	Balick et al. 1978	Zhang	17.6333	69.697	204.86	25.8	0.5	25.3	16.25	11.6667	16.3833	11.4167	82	4	76.22	198	20	168	21	1587	0.2645	17497.2
Gustavia superba	Lecythidaceae	Gustavia	9.08	-79.66	9.08	10.1431	N	118	26.2333	2050	Charco	0.24	0.0024	7	Woody	AM	Weissflog et al. 2018	Our own searched data	6.25	74.4048	69.1945	30.6	22.2	8.4	25.6167	26.4	27.2167	25.5167	358	13	65.6764	975	63	393	827	1712	1.365	19505.7
Gustavia superba	Lecythidaceae	Gustavia	8.94	-79.6	8.94	9.26432	N	36	26.8125	1756	Panama Pacifico	7.41	0.0741	7	Woody	AM	Weissflog et al. 2018	Our own searched data	6.60833	76.8411	64.6714	31.3	22.7	8.6	26.2	27.0833	27.7167	26.15	335	9	68.1039	965	67	421	751	1752	1.3232	19396.2
Gyrocarpus jatrophifolius	Hernandiaceae	Gyrocarpus	19.3	-105.03	19.3	21.5523	N	250	24.9	748	5	73.68	0.7368	3	Woody	AM	Cuevas-Reyes et al. 2006	Zhang	12.8917	69.6847	214.735	32.7	14.2	18.5	27.5167	22.7	27.5333	22.5667	256	2	110.892	628	8	478	40	1830	0.5146	18462.3
Hakea dactyloides	Proteaceae	Hakea	-33.39	151.14	33.39	34.2999	S	101	20	1125.3	21	16.61	0.1661	5	Woody	NM	Moles & Westoby 2000	Zhang	9.76667	47.6423	399.837	26.4	5.9	20.5	21.35	12.5167	21.5833	11.65	130	48	31.1776	387	168	338	189	1527	0.6957	16891.3
Hakea gibbosa	Proteaceae	Hakea	-33.39	151.14	33.39	34.2999	S	101	20	1125.3	21	0	0	5	Woody	NM	Moles & Westoby 2000	Zhang	9.76667	47.6423	399.837	26.4	5.9	20.5	21.35	12.5167	21.5833	11.65	130	48	31.1776	387	168	338	189	1527	0.6957	16891.3
Hakea teretifolia	Proteaceae	Hakea	-33.39	151.13	33.39	35.0116	S	180	20	1125.3	18	1.11	0.0111	5	Woody	NM	Moles & Westoby 2000	Zhang	9.68333	47.4673	400.846	26.1	5.7	20.4	21.05	12.1667	21.2833	11.3333	135	50	31.7619	402	170	352	193	1503	0.729	16842.2
Hamelia longipes	Rubiaceae	Hamelia	18.36	-95.07	18.36	21.7924	N	381	25.5	1432.3	6	13.3	0.133	8	Woody	AM	Delacruz & Dirzo 1987	Zhang	8.59167	54.724	229.47	32.7	17	15.7	25.9833	23.8	26.8833	21.2833	308	20	73.8308	842	81	576	199	1681	1.0515	16467.8
Hampea appendiculata	Malvaceae	Hampea	10.25	-84.05	10.25	10.7005	N	50	25	4000	60	24.3	0.243	7	Woody	AM	Marquis & Clark 1989	Zhang	8.49167	79.3614	62.4181	26.6	15.9	10.7	20.9167	21.4833	21.8833	20.3333	429	102	37.0488	1199	405	497	976	1515	2.3097	18995.8
Handroanthus chrysotrichus	Bignoniaceae	Handroanthus	-21.04	-44.21	21.04	28.2472	S	800	19.8333	1482.1	Urban center 5	2.76	0.0276	8	Woody	AM	Mendes et al.2021	Mendes	11.9083	64.3694	219.581	27.6	9.1	18.5	21.7333	16.5167	21.8167	16.5167	299	13	82.6123	750	47	630	47	1337	1.0868	14816.1
Handroanthus guayacan	Bignoniaceae	Handroanthus	9.16	-79.75	9.16	10.0159	N	95	26.2583	2317	PLR	1.39	0.0139	8	Woody	AM	Muehleisen et al. 2020	Our own searched data	6.05	74.6914	70.2215	30.4	22.3	8.1	25.5333	26.35	27.25	25.5333	413	19	62.2435	1042	94	416	1042	1680	1.5695	19261.6
Handroanthus guayacan	Bignoniaceae	Handroanthus	9	-79.54	9	9.30631	N	34	26.9667	1837	PNM	1.92	0.0192	8	Woody	AM	Muehleisen et al. 2020	Our own searched data	6.8	77.2727	65.3081	31.5	22.7	8.8	26.3	27.25	27.8833	26.3	517	11	87.265	1193	78	194	1193	1730	1.2473	18853.7
Handroanthus heptaphyllus	Bignoniaceae	Handroanthus	-21.12	-44.2	21.12	28.3272	S	800	19.8333	1482.1	Urban center 2	3.06	0.0306	8	Woody	AM	Mendes et al.2021	Mendes	12.0167	63.9184	225.013	28.1	9.3	18.8	22.15	16.8	22.2333	16.8	294	12	82.4215	741	48	625	48	1340	1.0729	14716.4
Handroanthus heptaphyllus	Bignoniaceae	Handroanthus	-21.04	-44.21	21.04	28.2472	S	800	19.8333	1482.1	Urban center 5	4.87	0.0487	8	Woody	AM	Mendes et al.2021	Mendes	11.9083	64.3694	219.581	27.6	9.1	18.5	21.7333	16.5167	21.8167	16.5167	299	13	82.6123	750	47	630	47	1337	1.0868	14816.1
Handroanthus ochraceus	Bignoniaceae	Handroanthus	-14.88	-43.99	14.88	19.0241	S	460	27	871	133	8.79	0.0879	8	Woody	AM	Silva et al. 2012	Zhang	11.9417	68.6303	133.867	32.2	14.8	17.4	24.8	22.2333	25.3333	22.2333	196	1	98.4823	494	6	242	6	1713	0.4819	17414.5
Handroanthus ochraceus	Bignoniaceae	Handroanthus	-21.04	-44.21	21.04	30.4995	S	1050	19.8333	1482.1	Sao Jose Environmental Protection Area 1	5.94	0.0594	8	Woody	AM	Mendes et al.2021	Mendes	11.9083	64.3694	219.581	27.6	9.1	18.5	21.7333	16.5167	21.8167	16.5167	299	13	82.6123	750	47	630	47	1337	1.0868	14816.1
Handroanthus reticulatus	Bignoniaceae	Handroanthus	-14.88	-44.01	14.88	18.9341	S	450	24	871	Minas Gerais 4	4.44	0.0444	8	Woody	AM	Silva et al. 2015	Our own searched data	12.0583	68.5133	135.537	32.3	14.7	17.6	24.8	22.2167	25.3667	22.2167	197	1	98.1192	499	6	243	6	1713	0.4877	17353.8
Handroanthus spongiosus	Bignoniaceae	Handroanthus	-14.88	-43.99	14.88	19.0241	S	460	24	871	133	16.49	0.1649	8	Woody	AM	Oliveira et al. 2012	Zhang	11.9417	68.6303	133.867	32.2	14.8	17.4	24.8	22.2333	25.3333	22.2333	196	1	98.4823	494	6	242	6	1713	0.4819	17414.5
Hanguana malayana	Hanguanaceae	Hanguana	1.21	103.47	1.21	2.1109	N	100	26.7	2400	87	0.51	0.0051	0	Non-woody	AM	Grubb et al. 2008	Zhang	6.98333	85.1626	43.038	30.9	22.7	8.2	26.1333	27.0167	27.2	26.1333	293	149	21.4853	753	466	532	753	1463	1.5835	15991.3
Hardenbergia violacea	Fabaceae	Hardenbergia	-33.33	151.17	33.33	35.6543	S	258	20	1125.3	26	10.2	0.102	8	Non-woody	AM	Moles & Westoby 2000	Zhang	9.75	47.3301	405.428	25.9	5.3	20.6	20.7167	11.7667	20.95	10.8833	142	51	32.1628	416	172	364	196	1470	0.7731	16788.5
Harungana madagascariensis	Hypericaceae	Harungana	-1.19	9.86	1.19	1.92874	S	82	26	512.9	250	1.63	0.0163	7	Woody	AM	Dunham & Mikheyev 2010	Zhang	6.78333	61.6667	133.876	31.2	20.2	11	26.1	23.7833	27.0667	23.7833	392	3	73.3899	855	28	705	28	1121	1.7891	12295.4
Hedyosmum brasiliense	Chloranthaceae	Hedyosmum	-19.26	-43.61	19.26	28.6924	S	1047	19.2417	1541.2	Serra do Cipo 6	7.89	0.0789	6	Woody	AM	Mendes et al.2021	Mendes	11.7	65	208.663	26.9	8.9	18	20.7833	16.15	21.2	16.15	310	9	89.5784	833	29	614	29	1349	1.0862	15558.3
Hedyotis uncinella	Rubiaceae	Hedyotis	25.25	110.27	25.25	26.6014	N	150	19.1	1887.8	Guilin	0	0	8	Non-woody	AM	Huang et al.2020	Our own searched data	7.40833	27.0377	744.768	32.6	5.2	27.4	23.1667	11.7667	27.8833	9.78333	343	47	66.2381	896	178	687	191	1248	1.466	13554.8
Hedysarum hedysaroides	Fabaceae	Hedysarum	46.27	7.16	46.27	66.7205	N	2270	1.35833	1674	Paneirosse	1.77	0.0177	8	Non-woody	AM	Descombes et al. 2020a	Our own searched data	6.21667	28.1297	582.037	13.8	-8.3	22.1	-3.48333	8.81667	8.81667	-5.01667	170	107	14.8135	493	335	335	450	801	2.0895	13781.9
Helianthella quinquenervis	Asteraceae	Helianthella	38.57	-106.59	38.57	64.6961	N	2900	10.6	525	4	14.8	0.148	8	Non-woody	AM	Louda et al. 1987, Ness et al. 2011	Zhang	17.7417	41.3559	915.032	23.1	-19.8	42.9	12.2333	5.7	12.7167	-9.85	53	27	23.2781	139	85	128	107	1230	0.351	16634.8
Helianthemum nummularium	Cistaceae	Helianthemum	46.27	7.11	46.27	62.4862	N	1800	3.575	1492	Bovonne	0.75	0.0075	6	Non-woody	EcM	Descombes et al. 2020a	Our own searched data	6.93333	30.4094	585.489	16.3	-6.5	22.8	-2.86667	10.9667	10.9667	-2.86667	156	96	15.2806	444	305	305	444	879	1.6968	13407.9
Helianthemum nummularium	Cistaceae	Helianthemum	46.28	7.16	46.28	64.9286	N	2070	1.93333	1605	La_Corde	0.08	0.0008	6	Non-woody	EcM	Descombes et al. 2020a	Our own searched data	6.46667	28.7407	586.919	14.6	-7.9	22.5	-3.08333	9.41667	9.41667	-4.48333	164	102	14.9167	473	322	322	431	818	1.9604	13667
Helianthemum nummularium	Cistaceae	Helianthemum	46.27	7.16	46.27	66.7205	N	2270	1.35833	1674	Paneirosse	0	0	6	Non-woody	EcM	Descombes et al. 2020a	Our own searched data	6.21667	28.1297	582.037	13.8	-8.3	22.1	-3.48333	8.81667	8.81667	-5.01667	170	107	14.8135	493	335	335	450	801	2.0895	13781.9
Helictotrichon pubescens	Poaceae	Helictotrichon	46.28	7.16	46.28	64.9286	N	2070	1.93333	1605	La_Corde	0	0	8	Non-woody	AM	Descombes et al. 2020a	Our own searched data	6.46667	28.7407	586.919	14.6	-7.9	22.5	-3.08333	9.41667	9.41667	-4.48333	164	102	14.9167	473	322	322	431	818	1.9604	13667
Helictotrichon versicolor	Poaceae	Helictotrichon	46.27	7.16	46.27	66.7205	N	2270	1.35833	1674	Paneirosse	0	0	8	Non-woody	AM	Descombes et al. 2020a	Our own searched data	6.21667	28.1297	582.037	13.8	-8.3	22.1	-3.48333	8.81667	8.81667	-5.01667	170	107	14.8135	493	335	335	450	801	2.0895	13781.9
Heliocarpus americanus	Malvaceae	Heliocarpus	-3.97	-79.08	3.97	21.988	S	2000	15.3	2200	Zamora-Chinchipe	4.67	0.0467	7	Woody	AM	Adams & Fiedler 2016	Our own searched data	10.025	83.5417	38.6785	24	12	12	17.65	17.7667	17.8667	16.9167	110	46	28.894	279	148	153	191	1164	0.6884	13123.6
Heliocarpus appendiculatus	Malvaceae	Heliocarpus	18.36	-95.07	18.36	21.7924	N	381	25.5	1432.3	6	11.5	0.115	7	Woody	AM	Delacruz & Dirzo 1987	Zhang	8.59167	54.724	229.47	32.7	17	15.7	25.9833	23.8	26.8833	21.2833	308	20	73.8308	842	81	576	199	1681	1.0515	16467.8
Heliocarpus pallidus	Malvaceae	Heliocarpus	19.3	-105.03	19.3	21.6649	N	262.5	24.9	748	5	12.77	0.1277	7	Woody	AM	Filip et al. 1995, Cuevas-Reyes et al. 2011, Cuevas-Reyes et al. 2006	Zhang	12.8917	69.6847	214.735	32.7	14.2	18.5	27.5167	22.7	27.5333	22.5667	256	2	110.892	628	8	478	40	1830	0.5146	18462.3
Heliocarpus pallidus	Malvaceae	Heliocarpus	18.45	-98.5	18.45	29.441	N	1220	24.5	817.5	Morelos	26.14	0.2614	7	Woody	AM	Juan-Baeza et al. 2015	Our own searched data	16.25	71.5859	170.278	34.9	12.2	22.7	24.2833	21.5667	25.8	21.5167	158	3	102.396	427	13	239	20	1939	0.3815	17901.2
Hemarthria compressa	Poaceae	Hemarthria	30.26	114.58	30.26	30.4041	N	16	16.975	1295	Liangzi Lake	1.9	0.019	8	Non-woody	AM	Fan et al. 2016	Our own searched data	7.03333	22.328	899.739	32.4	0.9	31.5	25.55	7.66667	27.7333	5.55	221	31	56.1509	572	128	500	133	1235	1.0483	13572.5
Henriettella caudata	Melastomataceae	Henriettella	-2.25	-59.5	2.25	3.11486	S	96	26	2200	64	7.98	0.0798	8	Woody	#N/A	Faveri et al. 2008	Zhang	8.20833	80.4738	50.608	32	21.8	10.2	26.1833	26.6833	27.25	26.0667	314	94	42.4267	893	306	368	805	1364	1.6886	14936.1
Hepatica nobilis	Ranunculaceae	Hepatica	43.1	-73.5	43.1	44.0009	N	100	11	1140	7	7.6	0.076	8	Non-woody	AM	Ness et al. 2011	Zhang	11.8333	29.5096	1016.58	28	-12.1	40.1	20.1333	-3.81667	20.1333	-5.08333	107	54	18.0938	287	189	287	189	1042	0.935	12789
Heracleum sphondylium	Apiaceae	Heracleum	50.57	11.37	50.57	51.7412	N	130	8.6	565	3	1.28	0.0128	8	Non-woody	AM	Loranger et al. 2014	Zhang	8.325	32.2674	671.76	22.6	-3.2	25.8	15.0333	1.05	16.5167	0.05	82	42	18.6269	221	144	221	151	812	0.8812	10138.7
Heritiera littoralis	Malvaceae	Heritiera	-9.29	147.11	9.29	9.42514	S	15	27	1000	13	14.2	0.142	7	Woody	AM	Johnstone 1981	Zhang	8.03333	81.1448	63.7764	32.1	22.2	9.9	27.3667	25.9833	27.5333	25.9833	251	43	50.5389	694	180	533	180	1797	0.9088	18376.5
Heritiera littoralis	Malvaceae	Heritiera	-18.01	146.02	18.01	18.0821	S	8	26.2	1771.3	19	8.8	0.088	7	Woody	AM	Robertson & Duke 1987	Zhang	9.04167	52.8752	286.281	31.6	14.5	17.1	26.9333	22.4333	27.15	20.1167	418	47	77.6744	1049	162	854	228	1944	0.9854	19981.5
Heritiera littoralis	Malvaceae	Heritiera	-18.15	146.12	18.15	20.8347	S	298	26.2	1771.3	27	35	0.35	7	Woody	AM	Robertson & Duke 1987	Zhang	7.65833	49.4086	282.621	29.8	14.3	15.5	25.5167	18.7	25.5833	18.7	464	23	98.2868	1124	95	919	95	1779	1.0301	19867.3
Herrania purpurea	Malvaceae	Herrania	8.94	-79.6	8.94	9.26432	N	36	26.8125	1756	Panama Pacifico	0.53	0.0053	7	Woody	AM	Weissflog et al. 2018	Our own searched data	6.60833	76.8411	64.6714	31.3	22.7	8.6	26.2	27.0833	27.7167	26.15	335	9	68.1039	965	67	421	751	1752	1.3232	19396.2
Heteropogon contortus	Poaceae	Heteropogon	21.18	-157.47	21.18	21.4773	N	33	23	798.6	8	0	0	8	Non-woody	AM	Funk & Throop 2010	Zhang	7.1	61.7391	146.977	29.8	18.3	11.5	23.25	25.6667	26.0167	22.4833	161	13	76.5194	330	53	57	296	2077	0.3161	19376.2
Heteropterys umbellata	Malpighiaceae	Heteropterys	-21.05	-44.12	21.05	30.1491	S	1010	19.8417	1490.8	Sao Jose Environmental Protection Area 4	3.58	0.0358	4	Woody	AM	Mendes et al.2021	Mendes	11.4917	65.2936	208.015	26.6	9	17.6	20.5167	16.0667	21.1	16.0667	296	14	81.4462	760	50	635	50	1321	1.1165	14737.8
Hevea brasiliensis	Euphorbiaceae	Hevea	-5.05	38.38	5.05	12.032	S	775	18	1074.7	11	1.23	0.0123	8	Woody	AM	Dawson et al. 2009	Zhang	8.89167	63.0615	181.101	26.2	12.1	14.1	19.8333	16.7833	21.1167	16.7667	238	46	56.9362	576	148	290	163	1235	1.0397	15198.4
Hevea guianensis	Euphorbiaceae	Hevea	-3.57	-73.24	3.57	4.74117	S	130	26.7	3000	37	9.1	0.091	8	Woody	AM	Fine et al. 2006	Zhang	9.70833	85.9144	43.665	31.7	20.4	11.3	26.1667	25.6667	26.55	25.4833	305	162	20.6468	871	523	753	540	1152	2.5087	12942.6
Hevea parviflora	Euphorbiaceae	Hevea	-3.57	-73.24	3.57	4.74117	S	130	26.7	3000	37	7.87	0.0787	8	Woody	AM	Fine et al. 2006	Zhang	9.70833	85.9144	43.665	31.7	20.4	11.3	26.1667	25.6667	26.55	25.4833	305	162	20.6468	871	523	753	540	1152	2.5087	12942.6
Hibiscus tilliaceus	Malvaceae	Hibiscus	-30.4	30.69	30.4	30.6883	S	32	19.8833	1050.1	Umdoni Forest	9.72	0.0972	7	Woody	AM	Mendes et al.2021	Mendes	8.08333	51.8162	245.786	27.4	11.8	15.6	23.85	18.3333	23.85	17.7833	123	24	40.6189	362	123	362	126	1514	0.6727	16427.7
Hieracium pilosella	Asteraceae	Hieracium	46.28	7.06	46.28	57.5413	N	1250	6.7	1268	Plan_Sey	0.00667	6.67e-05	8	Non-woody	AM	Descombes et al. 2020b	Our own searched data	8.85	34.9802	618.76	20.7	-4.6	25.3	0.383333	5.6	14.4667	-0.483333	127	82	13.0782	354	267	331	354	961	1.3181	13109.9
Hippocrepis comosa	Fabaceae	Hippocrepis	46.27	7.11	46.27	62.4862	N	1800	3.575	1492	Bovonne	0	0	8	Non-woody	AM	Descombes et al. 2020a	Our own searched data	6.93333	30.4094	585.489	16.3	-6.5	22.8	-2.86667	10.9667	10.9667	-2.86667	156	96	15.2806	444	305	305	444	879	1.6968	13407.9
Hippocrepis comosa	Fabaceae	Hippocrepis	46.28	7.16	46.28	64.9286	N	2070	1.93333	1605	La_Corde	0.58	0.0058	8	Non-woody	AM	Descombes et al. 2020a	Our own searched data	6.46667	28.7407	586.919	14.6	-7.9	22.5	-3.08333	9.41667	9.41667	-4.48333	164	102	14.9167	473	322	322	431	818	1.9604	13667
Hirtella gracilipes	Chrysobalanaceae	Hirtella	-19.78	-42.59	19.78	21.8521	S	230	23.3833	1177.7	Parque Estadual do Rio Doce 1	0.59	0.0059	2	Woody	AM	Mendes et al.2021	Mendes	11.3333	62.963	207.352	31.2	13.2	18	24.45	20.0667	25.25	20.0667	245	9	82.282	649	34	477	34	1342	0.8998	14921.2
Hirtella myrmecophila	Chrysobalanaceae	Hirtella	-2.25	-59.48	2.25	3.08784	S	93	26.7	2100	248	0.54	0.0054	2	Woody	AM	Izzo & Vasconcelos 2002	Zhang	8.225	80.6372	49.2885	32	21.8	10.2	26.2	26.6833	27.25	26.0833	314	93	42.7869	892	304	365	807	1364	1.6836	14932.2
Hirtella physophora	Chrysobalanaceae	Hirtella	-2.24	-60	2.24	3.22198	S	109	26	2286	57	22.9	0.229	2	Woody	AM	Fowler 1993	Zhang	8.175	81.75	46.6836	31.8	21.8	10	26.0667	26.5	27.05	25.9667	329	111	37.3498	927	348	440	761	1348	1.8055	14896.4
Hirtella physophora	Chrysobalanaceae	Hirtella	5.03	-53.02	5.03	5.65162	N	69	25	500.6	258	0.76	0.0076	2	Woody	AM	Grangier et al. 2008	Zhang	7.65	76.5	48.0451	31.2	21.2	10	25.5333	26.1	26.15	24.9333	459	86	48.3974	1176	328	338	845	1578	1.8723	18331.5
Hirtella triandra	Chrysobalanaceae	Hirtella	9.16	-79.74	9.16	10.124	N	107	26.2292	2311	Pipeline Road	0.53	0.0053	2	Woody	AM	Weissflog et al. 2018	Our own searched data	6.075	75	70.2741	30.4	22.3	8.1	25.6	26.35	27.2	25.4667	414	21	61.582	1108	99	401	973	1681	1.6078	19274
Holcus lanatus	Poaceae	Holcus	50.57	11.37	50.57	51.7412	N	130	8.6	565	3	0.43	0.0043	8	Non-woody	AM	Loranger et al. 2014	Zhang	8.325	32.2674	671.76	22.6	-3.2	25.8	15.0333	1.05	16.5167	0.05	82	42	18.6269	221	144	221	151	812	0.8812	10138.7
Holcus lanatus	Poaceae	Holcus	50.21	11	50.21	58.0478	N	870	6	950	17	0.87	0.0087	8	Non-woody	AM	Unsicker et al. 2006	Zhang	8.43333	32.4359	680.093	22.7	-3.3	26	16.6167	3.73333	16.6167	-0.05	78	48	15.6677	221	153	221	181	818	0.9131	10315.5
Holcus lanatus	Poaceae	Holcus	21.18	-157.47	21.18	21.4773	N	33	23	798.6	8	0.64	0.0064	8	Non-woody	AM	Funk & Throop 2010	Zhang	7.1	61.7391	146.977	29.8	18.3	11.5	23.25	25.6667	26.0167	22.4833	161	13	76.5194	330	53	57	296	2077	0.3161	19376.2
Homogyne alpina	Asteraceae	Homogyne	46.27	7.11	46.27	62.4862	N	1800	3.575	1492	Bovonne	0	0	8	Non-woody	AM	Descombes et al. 2020a	Our own searched data	6.93333	30.4094	585.489	16.3	-6.5	22.8	-2.86667	10.9667	10.9667	-2.86667	156	96	15.2806	444	305	305	444	879	1.6968	13407.9
Homogyne alpina	Asteraceae	Homogyne	46.28	7.16	46.28	64.9286	N	2070	1.93333	1605	La_Corde	0.41	0.0041	8	Non-woody	AM	Descombes et al. 2020a	Our own searched data	6.46667	28.7407	586.919	14.6	-7.9	22.5	-3.08333	9.41667	9.41667	-4.48333	164	102	14.9167	473	322	322	431	818	1.9604	13667
Homogyne alpina	Asteraceae	Homogyne	46.27	7.16	46.27	66.7205	N	2270	1.35833	1674	Paneirosse	1.32	0.0132	8	Non-woody	AM	Descombes et al. 2020a	Our own searched data	6.21667	28.1297	582.037	13.8	-8.3	22.1	-3.48333	8.81667	8.81667	-5.01667	170	107	14.8135	493	335	335	450	801	2.0895	13781.9
Hopea beccariana	Dipterocarpaceae	Hopea	5.1	117.56	5.1	6.15405	N	117	26.8	3485.1	66	5.04	0.0504	8	Woody	EcM	Eichhorn et al. 2006	Zhang	7.53333	85.6061	48.6328	30.8	22	8.8	25.6833	26.6833	26.6833	25.4667	258	144	14.7418	703	526	526	698	1552	1.546	17610.6
Hopea nervosa	Dipterocarpaceae	Hopea	4.54	117.48	4.54	5.60306	N	118	26.7	2669	65	23.56	0.2356	8	Woody	EcM	Massey et al. 2006	Zhang	7.78333	88.447	36.2337	31	22.2	8.8	26.5	26.0167	26.85	25.9167	214	141	12.6658	600	461	557	497	1553	1.4215	17294.3
Hopea nervosa	Dipterocarpaceae	Hopea	5.1	117.56	5.1	6.15405	N	117	26.8	3485.1	66	11.21	0.1121	8	Woody	EcM	Eichhorn et al. 2006	Zhang	7.53333	85.6061	48.6328	30.8	22	8.8	25.6833	26.6833	26.6833	25.4667	258	144	14.7418	703	526	526	698	1552	1.546	17610.6
Hordeum vulgare	Poaceae	Hordeum	35.57	-78.59	35.57	36.1556	N	65	9.6	111.1	170	0	0	8	Non-woody	AM	Johnson & Broadhead Unpublished	Zhang	12.6833	38.2028	780.677	32	-1.2	33.2	24.4833	11.1	25.05	5.73333	128	77	16.4738	351	240	347	278	1418	0.8284	15263.7
Houttuynia cordata	Saururaceae	Houttuynia	25.25	110.27	25.25	26.6014	N	150	19.1	1887.8	Guilin	0	0	8	Non-woody	AM	Huang et al.2020	Our own searched data	7.40833	27.0377	744.768	32.6	5.2	27.4	23.1667	11.7667	27.8833	9.78333	343	47	66.2381	896	178	687	191	1248	1.466	13554.8
Humiria balsamifera	Humiriaceae	Humiria	-18.43	-39.71	18.43	18.5246	S	10.5	24.2	1398.2	Itaunas	1.88	0.0188	2	Woody	AM	Mendes et al.2021	Mendes	8.4	61.3139	176.143	30.7	17	13.7	25.3333	21.85	26.2	21.85	169	60	36.962	490	204	354	204	1481	0.8826	16490.2
Hura crepitans	Euphorbiaceae	Hura	-5.05	38.38	5.05	12.032	S	775	18	1074.7	11	4.33	0.0433	8	Woody	AM	Dawson et al. 2009	Zhang	8.89167	63.0615	181.101	26.2	12.1	14.1	19.8333	16.7833	21.1167	16.7667	238	46	56.9362	576	148	290	163	1235	1.0397	15198.4
Hybanthus prunifolius	Violaceae	Hybanthus	9.08	-79.5	9.08	9.70162	N	69	27	2600	12	14.51	0.1451	2	Woody	AM	Richards & Coley 2007	Zhang	6.80833	74.8168	71.3015	31.5	22.4	9.1	25.95	27.5333	27.7	25.95	331	22	68.7808	943	137	163	943	1665	1.1786	18252.4
Hydnocarpus pentandrus	Achariaceae	Hydnocarpus	-5.05	38.38	5.05	12.032	S	775	18	1074.7	11	6.16	0.0616	0	Woody	AM	Dawson et al. 2009	Zhang	8.89167	63.0615	181.101	26.2	12.1	14.1	19.8333	16.7833	21.1167	16.7667	238	46	56.9362	576	148	290	163	1235	1.0397	15198.4
Hymenaea courbaril	Fabaceae	Hymenaea	-18.18	-43.34	18.18	29.7791	S	1287.5	19.5417	1358.8	Parque Estadual do Rio Preto	3	0.03	8	Woody	AM	Mendes et al.2021	Mendes	10.475	65.4688	176.718	25.1	9.1	16	19.4667	15.55	19.9333	15.55	276	8	87.5471	784	31	586	31	1300	1.076	15342.8
Hypericum maculatum	Hypericaceae	Hypericum	46.28	7.06	46.28	57.5413	N	1250	6.7	1268	Plan_Sey	2.02	0.0202	7	Non-woody	AM	Descombes et al. 2020b	Our own searched data	8.85	34.9802	618.76	20.7	-4.6	25.3	0.383333	5.6	14.4667	-0.483333	127	82	13.0782	354	267	331	354	961	1.3181	13109.9
Hypericum perforatum	Hypericaceae	Hypericum	37.22	-80.31	37.22	43.5804	N	706	12.2	34.7	42	4.1	0.041	7	Non-woody	AM	Johnson & Broadhead Unpublished	Zhang	12.6583	37.8992	787.029	28.2	-5.2	33.4	19.0167	1.45	20.9	1.45	101	69	12.2796	287	213	277	213	1234	0.8337	14318.3
Hypericum perforatum	Hypericaceae	Hypericum	36.9	-81.19	36.9	43.4586	N	728	11.9	36.6	175	1.21	0.0121	7	Non-woody	AM	Johnson & Broadhead Unpublished	Zhang	13.375	39.2229	802.653	28.4	-5.7	34.1	18.9167	2.66667	20.85	1.01667	105	70	13.6177	298	214	283	217	1190	0.8459	14268.6
Hypericum perforatum	Hypericaceae	Hypericum	35.28	-78.55	35.28	35.8295	N	61	8.3	136.4	360	5.25	0.0525	7	Non-woody	AM	Johnson & Broadhead Unpublished	Zhang	12.6667	38.5005	774.351	32.1	-0.8	32.9	25.3333	11.5833	25.3333	6.16667	142	77	19.4827	379	241	379	283	1439	0.841	15221.8
Hypericum perforatum	Hypericaceae	Hypericum	35.52	-78.5	35.52	36.0605	N	60	7.9	173.5	373	0.01	0.0001	7	Non-woody	AM	Johnson & Broadhead Unpublished	Zhang	12.6917	38.3434	776.248	32	-1.1	33.1	24.4667	11.2	25.0167	5.81667	133	77	17.3302	360	240	356	279	1415	0.8412	15286.9
Hypericum perforatum	Hypericaceae	Hypericum	36.8	-79.26	36.8	38.6018	N	200	11.7	46.3	402	3.5	0.035	7	Non-woody	AM	Johnson & Broadhead Unpublished	Zhang	13.2167	38.4205	810.583	31.2	-3.2	34.4	23.15	5.36667	23.8167	3.71667	110	83	9.13974	305	254	299	257	1350	0.8288	14845
Hypochoeris radicata	Asteraceae	Hypochoeris	21.18	-157.47	21.18	21.4773	N	33	23	798.6	8	0.31	0.0031	8	Non-woody	AM	Funk & Throop 2010	Zhang	7.1	61.7391	146.977	29.8	18.3	11.5	23.25	25.6667	26.0167	22.4833	161	13	76.5194	330	53	57	296	2077	0.3161	19376.2
Hyptis saxatilis	Lamiaceae	Hyptis	-15.56	-44.55	15.56	20.2627	S	522	22	1400	10	5.12	0.0512	8	Woody	AM	Marquis et al. 2001	Zhang	12.9417	68.8387	142.671	32.6	13.8	18.8	24.6333	21.9333	25.2333	21.9167	218	2	97.5351	582	7	272	19	1661	0.5794	17166.1
Idesia polycarpa	Salicaceae	Idesia	29.16	118.53	29.16	30.9618	N	200	16.7	1800	Xingangshan	12.25	0.1225	6	Woody	AM	Schuldt et al. 2017	Our own searched data	7.83333	25.9382	816.773	30.1	-0.1	30.2	19.3	6.91667	25.05	4.96667	303	43	54.7687	770	172	599	220	1166	1.4996	14529.8
Ilex chinensis	Aquifoliaceae	Ilex	29.6	118.91	29.6	31.2757	N	186	17	1430	Thousand Island Lake	4.35	0.0435	8	Woody	AM	Luo et al. 2017	Our own searched data	6.93333	23.8259	817.717	31.1	2	29.1	20.1167	8.5	26.25	6.26667	257	41	51.3987	646	157	517	195	1218	1.2509	14727.6
Ilex dipyrena	Aquifoliaceae	Ilex	29.38	79.45	29.38	49.8575	N	2273	17.0167	1525.3	Nainital	5.72	0.0572	8	Woody	AM	Mendes et al.2021	Mendes	8.98333	40.284	461.737	25.1	2.8	22.3	18.1667	9.36667	19.3333	8.28333	567	14	106.864	1279	142	842	200	1481	1.3334	17334.7
Ilex paraguariensis	Aquifoliaceae	Ilex	-5.05	38.38	5.05	12.032	S	775	18	1074.7	11	3.74	0.0374	8	Woody	AM	Dawson et al. 2009	Zhang	8.89167	63.0615	181.101	26.2	12.1	14.1	19.8333	16.7833	21.1167	16.7667	238	46	56.9362	576	148	290	163	1235	1.0397	15198.4
Ilex socorroensis	Aquifoliaceae	Ilex	18.71	-111.05	18.71	28.0794	N	1040	23	400	Socorro Island	3.6	0.036	8	Woody	AM	Ruiz-Guerra et al. 2019	Our own searched data	9.98333	66.5556	190.74	31.1	16.1	15	26.3333	23.2	26.7	22.0667	102	0	122.881	218	1	208	11	1900	0.1604	18955.8
Impatiens capensis	Balsaminaceae	Impatiens	35.46	-78.4	35.46	35.8924	N	48	7.9	173.5	48	1.13	0.0113	8	Non-woody	AM	Johnson & Broadhead Unpublished	Zhang	12.7917	38.5291	775.659	32.3	-0.9	33.2	24.65	11.4333	25.2167	6.03333	138	76	18.5737	370	238	364	279	1426	0.8441	15272.1
Impatiens capensis	Balsaminaceae	Impatiens	35.43	-78.41	35.43	35.9075	N	53	7.9	173.5	53	3.04	0.0304	8	Non-woody	AM	Johnson & Broadhead Unpublished	Zhang	12.7667	38.57	774.926	32.2	-0.9	33.1	24.6333	11.4167	25.2	6.03333	140	76	18.9773	373	238	368	281	1425	0.8475	15219.2
Impatiens capensis	Balsaminaceae	Impatiens	36.4	-78.54	36.4	37.6613	N	140	10.3	104.9	74	1.15	0.0115	8	Non-woody	AM	Johnson & Broadhead Unpublished	Zhang	13.5167	39.0655	801.416	31.8	-2.8	34.6	23.6333	9.88333	24.2333	4.43333	107	79	11.0207	309	248	307	256	1369	0.8075	14996
Impatiens capensis	Balsaminaceae	Impatiens	35.48	-78.41	35.48	36.0205	N	60	7.9	173.5	122	2.44	0.0244	8	Non-woody	AM	Johnson & Broadhead Unpublished	Zhang	12.7667	38.57	774.262	32.1	-1	33.1	24.5333	11.3667	25.1	5.95	138	76	18.4875	369	238	363	279	1422	0.8458	15235.8
Impatiens capensis	Balsaminaceae	Impatiens	36.3	-79.22	36.3	37.8586	N	173	11	61.5	389	1.24	0.0124	8	Non-woody	AM	Johnson & Broadhead Unpublished	Zhang	13.075	38.231	802.591	31.5	-2.7	34.2	22.2333	9.66667	24.1833	4.3	114	81	10.7666	316	255	316	267	1370	0.8268	14998.2
Inga 6cuadra	Fabaceae	Inga	-0.4	-76.24	0.4	2.47207	S	230	27	2826	2	6.67	0.0667	8	Woody	AM	Cardenas et al. 2014	Zhang	9.30833	85.3975	53.5183	30.7	19.8	10.9	24.8167	25.6333	25.75	24.4333	347	197	19.7612	1018	606	678	868	1179	2.7863	13308.7
Inga acuminata	Fabaceae	Inga	9.09	-79.51	9.09	9.54045	N	50	26	2600	15	23.3	0.233	8	Woody	AM	Kursar et al. 2006	Zhang	6.75	75	70.8658	31.4	22.4	9	25.8833	26.9	27.6333	25.8833	446	9	83.4297	1124	53	162	1124	1692	1.2363	18706
Inga auristellae	Fabaceae	Inga	-0.4	-76.24	0.4	2.47207	S	230	27	2826	2	7.38	0.0738	8	Woody	AM	Cardenas et al. 2014	Zhang	9.30833	85.3975	53.5183	30.7	19.8	10.9	24.8167	25.6333	25.75	24.4333	347	197	19.7612	1018	606	678	868	1179	2.7863	13308.7
Inga capitata	Fabaceae	Inga	-0.4	-76.24	0.4	2.47207	S	230	27	2826	2	12.14	0.1214	8	Woody	AM	Cardenas et al. 2014	Zhang	9.30833	85.3975	53.5183	30.7	19.8	10.9	24.8167	25.6333	25.75	24.4333	347	197	19.7612	1018	606	678	868	1179	2.7863	13308.7
Inga cocleensis	Fabaceae	Inga	9.09	-79.51	9.09	9.54045	N	50	26	2600	15	23.6	0.236	8	Woody	AM	Kursar et al. 2006	Zhang	6.75	75	70.8658	31.4	22.4	9	25.8833	26.9	27.6333	25.8833	446	9	83.4297	1124	53	162	1124	1692	1.2363	18706
Inga densiflora	Fabaceae	Inga	10.01	-83.45	10.01	15.7758	N	640	22.9	1900	146	8.75	0.0875	8	Woody	AM	Koptur 1984	Zhang	8.41667	77.9321	74.5999	30.3	19.5	10.8	23.8167	25.2833	25.6667	23.7667	430	132	32.5906	1119	519	608	1036	1644	2.133	19150
Inga goldmanii	Fabaceae	Inga	9.09	-79.51	9.09	9.54045	N	50	26	2600	15	22.8	0.228	8	Woody	AM	Coley et al. 2005, Kursar et al. 2006	Zhang	6.75	75	70.8658	31.4	22.4	9	25.8833	26.9	27.6333	25.8833	446	9	83.4297	1124	53	162	1124	1692	1.2363	18706
Inga laurina	Fabaceae	Inga	9.09	-79.51	9.09	9.54045	N	50	26	2600	15	31.4	0.314	8	Woody	AM	Kursar et al. 2006	Zhang	6.75	75	70.8658	31.4	22.4	9	25.8833	26.9	27.6333	25.8833	446	9	83.4297	1124	53	162	1124	1692	1.2363	18706
Inga marginata	Fabaceae	Inga	9.09	-79.51	9.09	9.54045	N	50	26	2600	15	40.6	0.406	8	Woody	AM	Kursar et al. 2006	Zhang	6.75	75	70.8658	31.4	22.4	9	25.8833	26.9	27.6333	25.8833	446	9	83.4297	1124	53	162	1124	1692	1.2363	18706
Inga multijuga	Fabaceae	Inga	9.09	-79.51	9.09	9.54045	N	50	26	2600	15	42.5	0.425	8	Woody	AM	Kursar et al. 2006	Zhang	6.75	75	70.8658	31.4	22.4	9	25.8833	26.9	27.6333	25.8833	446	9	83.4297	1124	53	162	1124	1692	1.2363	18706
Inga nobilis	Fabaceae	Inga	9.09	-79.51	9.09	9.54045	N	50	26	2600	15	24.3	0.243	8	Woody	AM	Kursar et al. 2006	Zhang	6.75	75	70.8658	31.4	22.4	9	25.8833	26.9	27.6333	25.8833	446	9	83.4297	1124	53	162	1124	1692	1.2363	18706
Inga oerstediana	Fabaceae	Inga	10.42	-84	10.42	11.1632	N	82.5	25.8	3962	La Selva Biological Station	15.74	0.1574	8	Woody	AM	Taylor & Ostrowsky 2019	Our own searched data	8.43333	76.6667	79.5251	31.8	20.8	11	26.1833	26.75	27.15	25.15	477	137	36.1148	1268	444	595	1026	1697	2.1632	19423.1
Inga paraensis	Fabaceae	Inga	-2.24	-59.44	2.24	3.25802	S	113	26	2700	86	39	0.39	8	Woody	AM	Sinimbu et al. 2012	Zhang	8.24167	80.0162	50.5181	32	21.7	10.3	26.1167	26.6167	27.2	26.0167	311	92	43.0079	884	300	359	806	1364	1.6712	14937.8
Inga pezizifera	Fabaceae	Inga	9.09	-79.51	9.09	9.54045	N	50	26	2600	15	25.4	0.254	8	Woody	AM	Kursar et al. 2006	Zhang	6.75	75	70.8658	31.4	22.4	9	25.8833	26.9	27.6333	25.8833	446	9	83.4297	1124	53	162	1124	1692	1.2363	18706
Inga punctata	Fabaceae	Inga	10.01	-83.45	10.01	15.7758	N	640	22.9	1900	146	13	0.13	8	Woody	AM	Koptur 1984	Zhang	8.41667	77.9321	74.5999	30.3	19.5	10.8	23.8167	25.2833	25.6667	23.7667	430	132	32.5906	1119	519	608	1036	1644	2.133	19150
Inga sapindoides	Fabaceae	Inga	10.42	-84	10.42	11.1632	N	82.5	25.8	3962	La Selva Biological Station	9.69	0.0969	8	Woody	AM	Taylor & Ostrowsky 2019	Our own searched data	8.43333	76.6667	79.5251	31.8	20.8	11	26.1833	26.75	27.15	25.15	477	137	36.1148	1268	444	595	1026	1697	2.1632	19423.1
Inga sapindoides	Fabaceae	Inga	9.09	-79.51	9.09	9.54045	N	50	26	2600	15	22.4	0.224	8	Woody	AM	Kursar et al. 2006	Zhang	6.75	75	70.8658	31.4	22.4	9	25.8833	26.9	27.6333	25.8833	446	9	83.4297	1124	53	162	1124	1692	1.2363	18706
Inga spectabilis	Fabaceae	Inga	-0.4	-77.24	0.4	3.07568	S	297	25.5	2066.4	251	16.13	0.1613	8	Woody	AM	Brenes-Arguedas et al. 2008	Zhang	9.24167	88.8622	41.8941	29.9	19.5	10.4	24.2667	24.95	25.0333	24.0167	385	219	18.7391	1097	710	774	888	1183	2.9665	13414.1
Inga spp.	Fabaceae	Inga	18.36	-95.07	18.36	21.7924	N	381	25.5	1432.3	6	6.5	0.065	8	Woody	AM	Delacruz & Dirzo 1987	Zhang	8.59167	54.724	229.47	32.7	17	15.7	25.9833	23.8	26.8833	21.2833	308	20	73.8308	842	81	576	199	1681	1.0515	16467.8
Inga thibaudiana	Fabaceae	Inga	10.42	-84	10.42	11.1632	N	82.5	25.8	3962	La Selva Biological Station	6.56	0.0656	8	Woody	AM	Taylor & Ostrowsky 2019	Our own searched data	8.43333	76.6667	79.5251	31.8	20.8	11	26.1833	26.75	27.15	25.15	477	137	36.1148	1268	444	595	1026	1697	2.1632	19423.1
Inga umbellifera	Fabaceae	Inga	9.09	-79.51	9.09	9.54045	N	50	26	2600	15	20.95	0.2095	8	Woody	AM	Coley et al. 2005, Kursar et al. 2006	Zhang	6.75	75	70.8658	31.4	22.4	9	25.8833	26.9	27.6333	25.8833	446	9	83.4297	1124	53	162	1124	1692	1.2363	18706
Inga umbratica	Fabaceae	Inga	-0.4	-76.24	0.4	2.47207	S	230	27	2826	2	11.9	0.119	8	Woody	AM	Cardenas et al. 2014	Zhang	9.30833	85.3975	53.5183	30.7	19.8	10.9	24.8167	25.6333	25.75	24.4333	347	197	19.7612	1018	606	678	868	1179	2.7863	13308.7
Inga vera	Fabaceae	Inga	18.2	-66	18.2	49.7315	N	3500	18	400	151	18	0.18	8	Woody	AM	Myster 2002	Zhang	9.34167	72.9818	135.319	30.5	17.7	12.8	25.75	22.7333	25.9333	22.7333	240	75	34.3919	691	269	638	269	1826	1.0813	18758.9
Inga vera	Fabaceae	Inga	9.09	-79.51	9.09	9.54045	N	50	26	2600	15	34.4	0.344	8	Woody	AM	Kursar et al. 2006	Zhang	6.75	75	70.8658	31.4	22.4	9	25.8833	26.9	27.6333	25.8833	446	9	83.4297	1124	53	162	1124	1692	1.2363	18706
Ipomoea hederacea	Convolvulaceae	Ipomoea	35.4	-78	35.4	35.7153	N	35	7.7	206.3	62	12.49	0.1249	5	Non-woody	AM	Johnson & Broadhead Unpublished	Zhang	12.6583	38.5925	770.426	32.7	-0.1	32.8	25.2667	12.1333	25.85	6.8	140	75	20.8174	400	238	377	285	1457	0.848	15038.2
Ipomoea pauciflora	Convolvulaceae	Ipomoea	18.45	-98.5	18.45	29.441	N	1220	24.5	817.5	Morelos	30.81	0.3081	5	Non-woody	AM	Juan-Baeza et al. 2015	Our own searched data	16.25	71.5859	170.278	34.9	12.2	22.7	24.2833	21.5667	25.8	21.5167	158	3	102.396	427	13	239	20	1939	0.3815	17901.2
Ipomoea purpurea	Convolvulaceae	Ipomoea	35.4	-78	35.4	35.7153	N	35	7.7	206.3	62	3.5	0.035	5	Non-woody	AM	Johnson & Broadhead Unpublished	Zhang	12.6583	38.5925	770.426	32.7	-0.1	32.8	25.2667	12.1333	25.85	6.8	140	75	20.8174	400	238	377	285	1457	0.848	15038.2
Ipomoea purpurea	Convolvulaceae	Ipomoea	36.28	-79.2	36.28	38.1539	N	208	11	61.5	388	2.65	0.0265	5	Non-woody	AM	Johnson & Broadhead Unpublished	Zhang	12.95	38.2006	798.856	31.2	-2.7	33.9	22.0833	9.6	24.0167	4.23333	114	81	10.6365	317	258	317	270	1365	0.8353	14970.1
Ipomoea triloba	Convolvulaceae	Ipomoea	25.25	110.27	25.25	26.6014	N	150	19.1	1887.8	Guilin	4.07	0.0407	5	Non-woody	AM	Huang et al.2020	Our own searched data	7.40833	27.0377	744.768	32.6	5.2	27.4	23.1667	11.7667	27.8833	9.78333	343	47	66.2381	896	178	687	191	1248	1.466	13554.8
Ipomoea wolcottiana	Convolvulaceae	Ipomoea	19.3	-105	19.3	21.5523	N	250	24.9	748	40	40.42	0.4042	5	Woody	AM	Filip et al. 1995, Cuevas-Reyes et al. 2006	Zhang	12.8917	69.6847	214.735	32.7	14.2	18.5	27.5167	22.7	27.5333	22.5667	256	2	110.892	628	8	478	40	1830	0.5146	18462.3
Ipomopsis aggregata	Polemoniaceae	Ipomopsis	38.57	-106.59	38.57	64.6961	N	2900	10.6	525	4	2.5	0.025	7	Non-woody	AM	Ness et al. 2011	Zhang	17.7417	41.3559	915.032	23.1	-19.8	42.9	12.2333	5.7	12.7167	-9.85	53	27	23.2781	139	85	128	107	1230	0.351	16634.8
Iris missouriensis	Iridaceae	Iris	38.57	-106.59	38.57	64.6961	N	2900	10.6	525	4	1.2	0.012	8	Non-woody	AM	Ness et al. 2011	Zhang	17.7417	41.3559	915.032	23.1	-19.8	42.9	12.2333	5.7	12.7167	-9.85	53	27	23.2781	139	85	128	107	1230	0.351	16634.8
Isachne distichophylla	Poaceae	Isachne	21.18	-157.47	21.18	21.4773	N	33	23	798.6	8	0.58	0.0058	8	Non-woody	NM-AM	Funk & Throop 2010	Zhang	7.1	61.7391	146.977	29.8	18.3	11.5	23.25	25.6667	26.0167	22.4833	161	13	76.5194	330	53	57	296	2077	0.3161	19376.2
Isopogon anethifolius	Proteaceae	Isopogon	-33.39	151.13	33.39	35.0116	S	180	20	1125.3	18	5.73	0.0573	5	Woody	NM	Moles & Westoby 2000	Zhang	9.68333	47.4673	400.846	26.1	5.7	20.4	21.05	12.1667	21.2833	11.3333	135	50	31.7619	402	170	352	193	1503	0.729	16842.2
Ixeris chinensis	Asteraceae	Ixeris	41.83	123.58	41.83	42.3345	N	56	8.5	698.5	Shenyang	0.02	0.0002	8	Non-woody	AM	Huang et al.2020	Our own searched data	11.2583	24.2636	1296.15	28.1	-18.3	46.4	22.7167	-9.38333	22.7167	-9.38333	171	4	103.329	417	16	417	16	1183	0.5604	14154
Jacaranda caroba	Bignoniaceae	Jacaranda	-21.1	-44.2	21.1	30.5595	S	1050	19.8333	1482.1	Sao Jose Environmental Protection Area 2	10.02	0.1002	8	Woody	AM	Mendes et al.2021	Mendes	11.8167	64.5719	216.181	27	8.7	18.3	21.2167	16.05	21.2667	16.05	301	14	81.5852	761	52	641	52	1334	1.1133	14739.8
Jacquiniella leucomelana	Orchidaceae	Jacquiniella	19.31	-96.57	19.31	21.2289	N	213	25.3	1350	24	52	0.52	7	Non-woody	OM	Winkler et al. 2005	Zhang	13.025	64.801	223.099	34.6	14.5	20.1	26.0667	22.35	27	21.5667	272	11	109.358	708	34	258	38	1664	0.6657	16270.8
Jacquiniella teretifolia	Orchidaceae	Jacquiniella	19.31	-96.57	19.31	21.2289	N	213	25.3	1350	24	60	0.6	7	Non-woody	OM	Winkler et al. 2005	Zhang	13.025	64.801	223.099	34.6	14.5	20.1	26.0667	22.35	27	21.5667	272	11	109.358	708	34	258	38	1664	0.6657	16270.8
Jatropha curcas	Euphorbiaceae	Jatropha	19.25	-96.26	19.25	19.4482	N	22	25.1125	1350	San Julian	10.41	0.1041	8	Woody	AM	Martínez-Díaz et al. 2015	Our own searched data	12.8083	66.0223	219.287	34.4	15	19.4	26.65	22.6333	27.3333	22	253	12	101.896	745	42	528	48	1700	0.7273	16322.1
Jatropha curcas	Euphorbiaceae	Jatropha	15.88	-92.42	15.88	16.1863	N	34	24.2542	2250	Huixtla	8.19	0.0819	8	Woody	AM	Martínez-Díaz et al. 2015	Our own searched data	13.125	67.6546	149.886	33.9	14.5	19.4	24.65	23.2	26.0833	22.3333	298	3	102.482	808	15	412	15	1829	0.7919	18280.8
Jatropha curcas	Euphorbiaceae	Jatropha	14.83	-92.3	14.83	15.5958	N	85	27.725	1900	Tapachula	5.53	0.0553	8	Woody	AM	Martínez-Díaz et al. 2015	Our own searched data	13.2833	77.2287	70.1135	36.1	18.9	17.2	27.6	26.9833	28.7	26.9833	433	4	90.1715	1024	24	314	24	1984	1.0271	18089.2
Jatropha curcas	Euphorbiaceae	Jatropha	20.46	-97.29	20.46	21.433	N	108	23.7458	1100	Venustiano Carranza	5.57	0.0557	8	Woody	AM	Martínez-Díaz et al. 2015	Our own searched data	9.20833	51.7322	324.531	32.3	14.5	17.8	25.6833	20.2667	27.15	19.3	276	53	52.7011	627	178	390	218	1504	0.9859	16829.3
Jatropha curcas	Euphorbiaceae	Jatropha	14.98	-92.18	14.98	18.7638	N	420	25.6875	4250	Manuel Lazos	8.8	0.088	8	Woody	AM	Martínez-Díaz et al. 2015	Our own searched data	12.5583	80.5021	59.6248	33.2	17.6	15.6	25.5833	24.9833	26.4667	24.9833	653	18	79.2744	1719	87	660	87	1870	1.9563	18831.6
Jatropha curcas	Euphorbiaceae	Jatropha	18.89	-101.76	18.89	23.5206	N	514	24.6583	900	Manga de Coimbo	14.85	0.1485	8	Woody	AM	Martínez-Díaz et al. 2015	Our own searched data	15.9667	70.0292	152.417	36	13.2	22.8	25.0333	24.45	26.65	22.75	154	2	110.716	425	9	124	21	1821	0.3579	18158
Jatropha curcas	Euphorbiaceae	Jatropha	18.86	-101.66	18.86	25.1213	N	695	24.4125	900	Arronjadero	19.03	0.1903	8	Woody	AM	Martínez-Díaz et al. 2015	Our own searched data	16.125	68.9103	165.901	36	12.6	23.4	24.8833	24.2167	26.5333	22.3	159	2	111.907	435	9	128	21	1819	0.3638	18137.6
Jatropha curcas	Euphorbiaceae	Jatropha	14.73	-92.43	14.73	14.7931	N	7	28.0125	1350	Playa San Benito	7.42	0.0742	8	Woody	AM	Martínez-Díaz et al. 2015	Our own searched data	13.0917	78.3932	64.7416	36	19.3	16.7	27.8667	27.65	28.9	27.3333	340	1	97.3261	755	12	190	12	2090	0.6917	18430.8
Jatropha malacophylla	Euphorbiaceae	Jatropha	19.3	-105.03	19.3	21.5523	N	250	24.9	748	5	7.49	0.0749	8	Woody	AM	Cuevas-Reyes et al. 2006	Zhang	12.8917	69.6847	214.735	32.7	14.2	18.5	27.5167	22.7	27.5333	22.5667	256	2	110.892	628	8	478	40	1830	0.5146	18462.3
Jatropha standleyi	Euphorbiaceae	Jatropha	19.3	-105.03	19.3	21.5523	N	250	24.9	748	5	20.825	0.20825	8	Woody	AM	Filip et al. 1995, Cuevas-Reyes et al. 2006	Zhang	12.8917	69.6847	214.735	32.7	14.2	18.5	27.5167	22.7	27.5333	22.5667	256	2	110.892	628	8	478	40	1830	0.5146	18462.3
Juglans nigra	Juglandaceae	Juglans	36.4	-78.54	36.4	37.6613	N	140	10.3	104.9	74	6.81	0.0681	8	Woody	AM	Johnson & Broadhead Unpublished	Zhang	13.5167	39.0655	801.416	31.8	-2.8	34.6	23.6333	9.88333	24.2333	4.43333	107	79	11.0207	309	248	307	256	1369	0.8075	14996
Juglans nigra	Juglandaceae	Juglans	35.54	-80.52	35.54	37.7202	N	242	9.8	70.3	374	8.75	0.0875	8	Woody	AM	Johnson & Broadhead Unpublished	Zhang	13.125	39.0625	779.033	31.6	-2	33.6	22.55	10.25	24.3833	5.1	110	80	10.3816	317	263	313	275	1403	0.8196	15288.3
Juncus mertensianus	Juncaceae	Juncus	38.57	-106.59	38.57	64.6961	N	2900	10.6	525	4	7.5	0.075	6	Non-woody	NM-AM	Ness et al. 2011	Zhang	17.7417	41.3559	915.032	23.1	-19.8	42.9	12.2333	5.7	12.7167	-9.85	53	27	23.2781	139	85	128	107	1230	0.351	16634.8
Juniperus communis	Cupressaceae	Juniperus	46.56	-84.4	46.56	48.7492	N	243	4.6	249.2	96	0.3	0.003	5	Woody	AM	Johnson Unpublished	Zhang	10.8083	26.8864	1061.55	24.6	-15.6	40.2	12.45	-3.48333	16.9	-9.05	103	49	19.7834	288	173	252	207	891	1.0568	12309.3
Kageneckia lanceolata	Rosaceae	Kageneckia	-31.16	-64.34	31.16	38.8762	S	856.5	15.775	722.4	Reserva La Quebrada-Rio Ceballos	4.56	0.0456	8	Woody	AM	Mendes et al.2021	Mendes	12.575	50.9109	440.008	26.6	1.9	24.7	20.0333	9.01667	20.0333	9.01667	112	10	66.7576	326	35	326	35	1565	0.4688	17020.3
Kalimeris indica	Asteraceae	Kalimeris	41.83	123.58	41.83	42.3345	N	56	8.5	698.5	Shenyang	0.39	0.0039	8	Non-woody	AM	Huang et al.2020	Our own searched data	11.2583	24.2636	1296.15	28.1	-18.3	46.4	22.7167	-9.38333	22.7167	-9.38333	171	4	103.329	417	16	417	16	1183	0.5604	14154
Kalimeris indica	Asteraceae	Kalimeris	25.25	110.27	25.25	26.6014	N	150	19.1	1887.8	Guilin	0	0	8	Non-woody	AM	Huang et al.2020	Our own searched data	7.40833	27.0377	744.768	32.6	5.2	27.4	23.1667	11.7667	27.8833	9.78333	343	47	66.2381	896	178	687	191	1248	1.466	13554.8
Kalmia latifolia	Ericaceae	Kalmia	36.4	-78.54	36.4	37.6613	N	140	10.3	104.9	74	3.07	0.0307	8	Woody	ErM	Johnson & Broadhead Unpublished	Zhang	13.5167	39.0655	801.416	31.8	-2.8	34.6	23.6333	9.88333	24.2333	4.43333	107	79	11.0207	309	248	307	256	1369	0.8075	14996
Kalmia latifolia	Ericaceae	Kalmia	37.21	-80.32	37.21	42.6965	N	609	12.2	34.7	75	1.5	0.015	8	Woody	ErM	Johnson & Broadhead Unpublished	Zhang	12.8583	38.1553	791.186	28.8	-4.9	33.7	19.45	1.76667	21.3333	1.76667	100	68	12.4585	286	211	277	211	1241	0.8229	14338.1
Kalmia latifolia	Ericaceae	Kalmia	37.23	-80.3	37.23	41.1669	N	437	12.2	34.7	178	0.86	0.0086	8	Woody	ErM	Johnson & Broadhead Unpublished	Zhang	13.225	38.5569	803.912	29.8	-4.5	34.3	20.2167	2.26667	22.1667	2.26667	101	67	12.981	286	209	280	209	1257	0.8062	14393.8
Kielmeyera coriacea	Calophyllaceae	Kielmeyera	-19.17	-48.4	19.17	26.3412	S	796	22.2833	1452.7	Reserva Ecologica do Panga	3.79	0.0379	3	Woody	AM	Mendes et al.2021	Mendes	12.2333	69.1149	161.763	29.5	11.8	17.7	22.9667	19.7333	23	19.3333	288	16	80.457	786	48	692	63	1562	0.99	15837.2
Kielmeyera coriacea	Calophyllaceae	Kielmeyera	-19.35	-43.59	19.35	26.6293	S	808	18.9333	1569.9	Serra do Cipo 1	2.88	0.0288	3	Woody	AM	Mendes et al.2021	Mendes	11.925	65.1639	211.178	27.8	9.5	18.3	21.5167	16.8667	21.95	16.8667	311	6	90.7745	816	25	601	25	1378	1.0379	15725.5
Kielmeyera coriacea	Calophyllaceae	Kielmeyera	-15.56	-44.55	15.56	20.2627	S	522	22	1400	10	4.63	0.0463	3	Woody	AM	Marquis et al. 2001	Zhang	12.9417	68.8387	142.671	32.6	13.8	18.8	24.6333	21.9333	25.2333	21.9167	218	2	97.5351	582	7	272	19	1661	0.5794	17166.1
Kielmeyera regalis	Calophyllaceae	Kielmeyera	-19.28	-43.59	19.28	29.5142	S	1136	19.2417	1541.2	Serra do Cipo 3	0.68	0.0068	3	Woody	AM	Mendes et al.2021	Mendes	11.675	65.2235	205.553	26.5	8.6	17.9	20.4	15.85	20.8167	15.85	315	9	88.5261	843	32	625	32	1328	1.1256	15351.1
Kielmeyera variabilis	Calophyllaceae	Kielmeyera	-15.56	-44.55	15.56	20.2627	S	522	22	1400	10	4.63	0.0463	3	Woody	AM	Marquis et al. 2001	Zhang	12.9417	68.8387	142.671	32.6	13.8	18.8	24.6333	21.9333	25.2333	21.9167	218	2	97.5351	582	7	272	19	1661	0.5794	17166.1
Knautia arvensis	Caprifoliaceae	Knautia	50.57	11.37	50.57	51.7412	N	130	8.6	565	3	0.37	0.0037	7	Non-woody	AM	Loranger et al. 2014	Zhang	8.325	32.2674	671.76	22.6	-3.2	25.8	15.0333	1.05	16.5167	0.05	82	42	18.6269	221	144	221	151	812	0.8812	10138.7
Knautia dipsacifolia	Caprifoliaceae	Knautia	46.28	7.06	46.28	57.5413	N	1250	6.7	1268	Plan_Sey	1.78	0.0178	7	Non-woody	AM	Descombes et al. 2020b	Our own searched data	8.85	34.9802	618.76	20.7	-4.6	25.3	0.383333	5.6	14.4667	-0.483333	127	82	13.0782	354	267	331	354	961	1.3181	13109.9
Knautia dipsacifolia	Caprifoliaceae	Knautia	46.27	7.11	46.27	62.4862	N	1800	3.575	1492	Bovonne	0.42	0.0042	7	Non-woody	AM	Descombes et al. 2020a	Our own searched data	6.93333	30.4094	585.489	16.3	-6.5	22.8	-2.86667	10.9667	10.9667	-2.86667	156	96	15.2806	444	305	305	444	879	1.6968	13407.9
Kobresia myosuroides	Cyperaceae	Kobresia	46.27	7.16	46.27	66.7205	N	2270	1.35833	1674	Paneirosse	0	0	8	Non-woody	NM-AM, rarely EcM	Descombes et al. 2020a	Our own searched data	6.21667	28.1297	582.037	13.8	-8.3	22.1	-3.48333	8.81667	8.81667	-5.01667	170	107	14.8135	493	335	335	450	801	2.0895	13781.9
Koelreuteria bipinnata	Sapindaceae	Koelreuteria	29.16	118.53	29.16	30.9618	N	200	16.7	1800	Xingangshan	8.43	0.0843	8	Woody	AM	Schuldt et al. 2017	Our own searched data	7.83333	25.9382	816.773	30.1	-0.1	30.2	19.3	6.91667	25.05	4.96667	303	43	54.7687	770	172	599	220	1166	1.4996	14529.8
Lacistema aggregatum	Lacistemataceae	Lacistema	9.08	-79.66	9.08	10.1431	N	118	26.2333	2050	Charco	4	0.04	0	Woody	AM	Weissflog et al. 2018	Our own searched data	6.25	74.4048	69.1945	30.6	22.2	8.4	25.6167	26.4	27.2167	25.5167	358	13	65.6764	975	63	393	827	1712	1.365	19505.7
Lacistema aggregatum	Lacistemataceae	Lacistema	8.99	-79.54	8.99	9.24225	N	28	27	1874	Metropolitano	0.95	0.0095	0	Woody	AM	Weissflog et al. 2018	Our own searched data	6.83333	77.6515	64.1376	31.5	22.7	8.8	26.3333	27.75	27.9	26.3333	544	12	89.8736	1190	79	164	1190	1730	1.2433	18847.2
Lacistema aggregatum	Lacistemataceae	Lacistema	8.94	-79.6	8.94	9.26432	N	36	26.8125	1756	Panama Pacifico	0.18	0.0018	0	Woody	AM	Weissflog et al. 2018	Our own searched data	6.60833	76.8411	64.6714	31.3	22.7	8.6	26.2	27.0833	27.7167	26.15	335	9	68.1039	965	67	421	751	1752	1.3232	19396.2
Lacistema aggregatum	Lacistemataceae	Lacistema	9.16	-79.74	9.16	10.124	N	107	26.2292	2311	Pipeline Road	0.81	0.0081	0	Woody	AM	Weissflog et al. 2018	Our own searched data	6.075	75	70.2741	30.4	22.3	8.1	25.6	26.35	27.2	25.4667	414	21	61.582	1108	99	401	973	1681	1.6078	19274
Lacistema aggregatum	Lacistemataceae	Lacistema	9.28	-79.97	9.28	10.3611	N	120	26.125	3203	San Lorenzo	0.12	0.0012	0	Woody	AM	Weissflog et al. 2018	Our own searched data	5.75	76.6667	55.4527	29.9	22.4	7.5	25.7	26.15	26.9	25.5167	444	22	68.5231	1000	84	292	635	1666	1.4225	19254
Lacistema aggregatum	Lacistemataceae	Lacistema	9.34	-79.78	9.34	11.2499	N	212	25.7417	3053	Santa Rita	0.02	0.0002	0	Woody	AM	Weissflog et al. 2018	Our own searched data	5.93333	74.1667	68.8818	29.9	21.9	8	25.15	25.8	26.7	25	376	19	65.025	1062	86	418	898	1667	1.55	19255.7
Lacmellea panamensis	Apocynaceae	Lacmellea	9.16	-79.75	9.16	10.0159	N	95	26.2583	2317	PLR	2.55	0.0255	8	Woody	AM	Muehleisen et al. 2020	Our own searched data	6.05	74.6914	70.2215	30.4	22.3	8.1	25.5333	26.35	27.25	25.5333	413	19	62.2435	1042	94	416	1042	1680	1.5695	19261.6
Lacmellea panamensis	Apocynaceae	Lacmellea	9.28	-79.97	9.28	10.3611	N	120	26.125	3292	SHM	3.97	0.0397	8	Woody	AM	Muehleisen et al. 2020	Our own searched data	5.75	76.6667	55.4527	29.9	22.4	7.5	25.7	26.15	26.9	25.5167	444	22	68.5231	1000	84	292	635	1666	1.4225	19254
Lactuca canadensis	Asteraceae	Lactuca	44.03	-79.29	44.03	47.021	N	332	8.1	815	1	9.495	0.09495	8	Non-woody	AM	Agrawal & Kotanen 2003, Agrawal et al. 2005	Zhang	8.95833	24.1465	1024.14	24.9	-12.2	37.1	17.75	-6.18333	18.3167	-6.68333	92	53	19.0738	261	166	257	173	885	1.0225	12719.2
Lactuca ludoviciana	Asteraceae	Lactuca	39.05	-96.35	39.05	42.5365	N	387	13	69.9	34	12.89	0.1289	8	Non-woody	AM	Han et al. 2008	Zhang	12.675	30.9902	1027.36	32.4	-8.5	40.9	22.25	-0.783333	24.7	-0.783333	134	21	50.6926	350	74	321	74	1535	0.5769	15130.4
Lactuca serriola	Asteraceae	Lactuca	44.03	-79.29	44.03	47.021	N	332	8.1	815	1	3.815	0.03815	8	Non-woody	AM	Agrawal & Kotanen 2003, Agrawal et al. 2005	Zhang	8.95833	24.1465	1024.14	24.9	-12.2	37.1	17.75	-6.18333	18.3167	-6.68333	92	53	19.0738	261	166	257	173	885	1.0225	12719.2
Lactuca serriola	Asteraceae	Lactuca	39.05	-96.35	39.05	42.5365	N	387	13	69.9	34	5.38	0.0538	8	Non-woody	AM	Han et al. 2008	Zhang	12.675	30.9902	1027.36	32.4	-8.5	40.9	22.25	-0.783333	24.7	-0.783333	134	21	50.6926	350	74	321	74	1535	0.5769	15130.4
Lafoensia pacari	Lythraceae	Lafoensia	-18.57	-48.12	18.57	24.3448	S	641	22	1650	106	8.01	0.0801	7	Woody	AM	Korndorfer & Del-Claro 2006	Zhang	11.7833	69.7239	167.861	29.6	12.7	16.9	23.7667	20.3	23.85	20.0333	301	7	87.8841	776	25	667	41	1557	0.9389	15981.2
Laguncularia racemosa	Combretaceae	Laguncularia	-23.01	-40.38	23.01	23.037	S	3	23.7	1237.7	104	12.1	0.121	8	Woody	AM	Menezes & Peixoto 2009	Zhang	10.675	62.4269	209.691	32	14.9	17.1	26	21.1333	26.25	21.1333	182	46	46.8319	501	144	487	144	1445	0.8882	14676.2
Laguncularia racemosa	Combretaceae	Laguncularia	27.45	-82.34	27.45	27.6482	N	22	22.7	1291.2	117	0.39	0.0039	8	Woody	AM	Erickson et al. 2004	Zhang	11.925	51.1803	443.35	33.1	9.8	23.3	27.55	18.0167	27.5833	16.8667	222	40	61.8592	618	166	607	193	1793	0.7339	17378.4
Lantana camara	Verbenaceae	Lantana	25.25	110.27	25.25	26.6014	N	150	19.1	1887.8	Guilin	0.9	0.009	6	Non-woody	AM	Huang et al.2020	Our own searched data	7.40833	27.0377	744.768	32.6	5.2	27.4	23.1667	11.7667	27.8833	9.78333	343	47	66.2381	896	178	687	191	1248	1.466	13554.8
Lantana camara	Verbenaceae	Lantana	30.24	78.81	30.24	36.6905	N	716	18.8083	1535.7	Srinagar-Garhwal	0.71	0.0071	6	Non-woody	AM	Mendes et al.2021	Mendes	11.8583	41.0323	582.855	35.2	6.3	28.9	25.2833	13.6833	26.9333	12.9333	297	10	93.5414	733	105	451	153	1676	0.721	17784.5
Lantana camara	Verbenaceae	Lantana	10.42	-61.17	10.42	10.9786	N	62	27.2	630.2	31	5.58	0.0558	6	Non-woody	AM	GodfreyUpublished	Zhang	7.3	79.3478	58.5041	30.6	21.4	9.2	26.4667	25.8667	26.7	25.3667	293	77	42.445	760	249	644	429	1763	1.2375	18392.1
Lantana montevidensis	Verbenaceae	Lantana	25.25	110.27	25.25	26.6014	N	150	19.1	1887.8	Guilin	0.68	0.0068	6	Woody	AM	Huang et al.2020	Our own searched data	7.40833	27.0377	744.768	32.6	5.2	27.4	23.1667	11.7667	27.8833	9.78333	343	47	66.2381	896	178	687	191	1248	1.466	13554.8
Larix laricina	Pinaceae	Larix	47.33	-84.31	47.33	51.2579	N	436	3.9	269.6	78	0.8	0.008	8	Woody	EcM	Johnson Unpublished	Zhang	11.475	27	1100.62	22.9	-19.6	42.5	-2.18333	-5.56667	15.4167	-11.5667	135	65	22.1262	374	214	301	314	798	1.5047	12154.4
Larix laricina	Pinaceae	Larix	45.23	-75.42	45.23	45.9057	N	75	6	940	95	0.6	0.006	8	Woody	EcM	Thomsen Unpublished	Zhang	10.55	24.8235	1147.61	26.4	-16.1	42.5	18.0333	-7.98333	19.1333	-9.23333	93	61	13.0675	270	195	267	208	931	1.0312	12613.7
Larix laricina	Pinaceae	Larix	42.31	-83.51	42.31	44.274	N	218	10.8	84.8	495	12.23	0.1223	8	Woody	EcM	Johnson Unpublished	Zhang	10.4833	28.257	996.078	28.4	-8.7	37.1	21.2167	-2.13333	21.2167	-3.41667	88	45	19.7276	247	156	247	157	1120	0.7408	12830.1
Laserpitium latifolium	Apiaceae	Laserpitium	46.27	7.11	46.27	62.4862	N	1800	3.575	1492	Bovonne	0.83	0.0083	8	Non-woody	AM	Descombes et al. 2020a	Our own searched data	6.93333	30.4094	585.489	16.3	-6.5	22.8	-2.86667	10.9667	10.9667	-2.86667	156	96	15.2806	444	305	305	444	879	1.6968	13407.9
Lasiopetalum ferrugineum	Malvaceae	Lasiopetalum	-33.33	151.17	33.33	35.6543	S	258	20	1125.3	26	50.5	0.505	7	Woody	AM	Moles & Westoby 2000	Zhang	9.75	47.3301	405.428	25.9	5.3	20.6	20.7167	11.7667	20.95	10.8833	142	51	32.1628	416	172	364	196	1470	0.7731	16788.5
Lathyrus latifolius	Fabaceae	Lathyrus	36.28	-79.23	36.28	38.0187	N	193	11	61.5	94	0.76	0.0076	8	Non-woody	AM	Johnson & Broadhead Unpublished	Zhang	12.9917	38.2108	800.785	31.3	-2.7	34	22.15	9.65	24.0833	4.23333	114	81	10.9245	317	255	317	269	1367	0.8321	14979.6
Lathyrus latifolius	Fabaceae	Lathyrus	35.26	-81.53	35.26	37.4402	N	242	10.4	55.9	359	2.42	0.0242	8	Non-woody	AM	Johnson & Broadhead Unpublished	Zhang	13.325	39.3068	781.986	32	-1.9	33.9	6.88333	15.5833	24.6667	5.31667	125	84	10.9532	333	279	333	309	1419	0.8731	15374.8
Lathyrus latifolius	Fabaceae	Lathyrus	35.58	-80.5	35.58	37.7782	N	244	10.7	54.1	377	0.13	0.0013	8	Non-woody	AM	Johnson & Broadhead Unpublished	Zhang	13.1333	38.9713	781.559	31.6	-2.1	33.7	22.55	6.46667	24.3833	5.03333	110	80	10.1741	314	260	309	273	1398	0.8178	15276.6
Lathyrus latifolius	Fabaceae	Lathyrus	36.13	-81.36	36.13	39.8057	N	408	11.6	40.9	383	0.7	0.007	8	Non-woody	AM	Johnson & Broadhead Unpublished	Zhang	13.8833	40.4762	777.012	30.5	-3.8	34.3	20.9	5.06667	22.8	3.58333	117	89	9.88671	345	272	334	277	1291	0.965	14941.6
Lathyrus latifolius	Fabaceae	Lathyrus	36.18	-81.41	36.18	41.3602	N	575	11.6	40.9	384	0.54	0.0054	8	Non-woody	AM	Johnson & Broadhead Unpublished	Zhang	13.3667	40.02	757.9	29.3	-4.1	33.4	19.9667	4.63333	21.85	3.1	121	90	9.82882	353	280	340	280	1270	1.0091	14831.1
Lathyrus leucanthus	Fabaceae	Lathyrus	38.57	-106.59	38.57	65.3268	N	2970	8.6	206.6	4	5.75	0.0575	8	Non-woody	AM	Louda et al. 1987	Zhang	17.7417	41.3559	915.032	23.1	-19.8	42.9	12.2333	5.7	12.7167	-9.85	53	27	23.2781	139	85	128	107	1230	0.351	16634.8
Lathyrus pratensis	Fabaceae	Lathyrus	50.57	11.37	50.57	51.7412	N	130	8.6	565	3	2.69	0.0269	8	Non-woody	AM	Loranger et al. 2014	Zhang	8.325	32.2674	671.76	22.6	-3.2	25.8	15.0333	1.05	16.5167	0.05	82	42	18.6269	221	144	221	151	812	0.8812	10138.7
Lathyrus pratensis	Fabaceae	Lathyrus	46.28	7.06	46.28	57.5413	N	1250	6.7	1268	Plan_Sey	4.278	0.04278	8	Non-woody	AM	Descombes et al. 2020b	Our own searched data	8.85	34.9802	618.76	20.7	-4.6	25.3	0.383333	5.6	14.4667	-0.483333	127	82	13.0782	354	267	331	354	961	1.3181	13109.9
Lathyrus venosus	Fabaceae	Lathyrus	45.25	-93.12	45.25	47.7005	N	272	6	765	25	1.6	0.016	8	Non-woody	AM	Schnitzer et al. 2002	Zhang	11.7	26.1161	1193.75	27.9	-16.9	44.8	20.4333	-9.08333	20.4333	-9.08333	111	21	51.4127	312	70	312	70	1050	0.7147	12785.5
Laurentia longiflora	Campanulaceae	Laurentia	10.42	-61.17	10.42	10.9786	N	62	27.2	630.2	31	0.2	0.002	7	Non-woody	#N/A	GodfreyUpublished	Zhang	7.3	79.3478	58.5041	30.6	21.4	9.2	26.4667	25.8667	26.7	25.3667	293	77	42.445	760	249	644	429	1763	1.2375	18392.1
Lavoisiera cordata	Melastomataceae	Lavoisiera	-19.25	-43.61	19.25	28.6914	S	1048	19.2417	1541.2	Serra do Cipo 8	1.53	0.0153	8	Woody	AM	Mendes et al.2021	Mendes	11.775	65.4167	208.484	27	9	18	20.8333	16.2167	21.2667	16.2167	309	9	89.3501	832	30	615	30	1339	1.0952	15414.7
Leersia hexandra	Poaceae	Leersia	30.26	114.58	30.26	30.4041	N	16	16.975	1295	Liangzi Lake	2.31	0.0231	8	Non-woody	AM	Fan et al. 2016	Our own searched data	7.03333	22.328	899.739	32.4	0.9	31.5	25.55	7.66667	27.7333	5.55	221	31	56.1509	572	128	500	133	1235	1.0483	13572.5
Leonardoxa africana	Fabaceae	Leonardoxa	2.34	9.5	2.34	2.54721	N	23	25	2110.6	110	1.89	0.0189	8	Woody	AM	Gaume et al. 1997, Gaume & McKey 1999	Zhang	7.16667	74.6528	84.3649	30.9	21.3	9.6	25.2	26.3667	26.6167	24.5667	474	73	61.3904	1097	255	524	683	1262	2.0056	14849.7
Leonia glycycarpa	Violaceae	Leonia	-0.4	-76.24	0.4	2.47207	S	230	27	2826	2	11.43	0.1143	2	Woody	AM	Cardenas et al. 2014	Zhang	9.30833	85.3975	53.5183	30.7	19.8	10.9	24.8167	25.6333	25.75	24.4333	347	197	19.7612	1018	606	678	868	1179	2.7863	13308.7
Leontodon autumnalis	Asteraceae	Leontodon	50.57	11.37	50.57	51.7412	N	130	8.6	565	3	1.1	0.011	8	Non-woody	AM	Loranger et al. 2014	Zhang	8.325	32.2674	671.76	22.6	-3.2	25.8	15.0333	1.05	16.5167	0.05	82	42	18.6269	221	144	221	151	812	0.8812	10138.7
Leontodon hispidus	Asteraceae	Leontodon	50.57	11.37	50.57	51.7412	N	130	8.6	565	3	0.1	0.001	8	Non-woody	AM	Loranger et al. 2014	Zhang	8.325	32.2674	671.76	22.6	-3.2	25.8	15.0333	1.05	16.5167	0.05	82	42	18.6269	221	144	221	151	812	0.8812	10138.7
Leontodon hispidus	Asteraceae	Leontodon	46.28	7.06	46.28	57.5413	N	1250	6.7	1268	Plan_Sey	1.11	0.0111	8	Non-woody	AM	Descombes et al. 2020b	Our own searched data	8.85	34.9802	618.76	20.7	-4.6	25.3	0.383333	5.6	14.4667	-0.483333	127	82	13.0782	354	267	331	354	961	1.3181	13109.9
Leontodon hispidus	Asteraceae	Leontodon	46.27	7.11	46.27	62.4862	N	1800	3.575	1492	Bovonne	0.75	0.0075	8	Non-woody	AM	Descombes et al. 2020a	Our own searched data	6.93333	30.4094	585.489	16.3	-6.5	22.8	-2.86667	10.9667	10.9667	-2.86667	156	96	15.2806	444	305	305	444	879	1.6968	13407.9
Leontodon hispidus	Asteraceae	Leontodon	46.27	7.16	46.27	66.7205	N	2270	1.35833	1674	Paneirosse	0.07	0.0007	8	Non-woody	AM	Descombes et al. 2020a	Our own searched data	6.21667	28.1297	582.037	13.8	-8.3	22.1	-3.48333	8.81667	8.81667	-5.01667	170	107	14.8135	493	335	335	450	801	2.0895	13781.9
Lepidaploa rufogrisea	Asteraceae	Lepidaploa	-19.35	-43.59	19.35	26.6293	S	808	18.9333	1569.9	Serra do Cipo 1	2.86	0.0286	8	Woody	#N/A	Mendes et al.2021	Mendes	11.925	65.1639	211.178	27.8	9.5	18.3	21.5167	16.8667	21.95	16.8667	311	6	90.7745	816	25	601	25	1378	1.0379	15725.5
Lepidium campestre	Brassicaceae	Lepidium	44.03	-79.29	44.03	47.021	N	332	8.1	815	1	28.25	0.2825	7	Non-woody	NM	Agrawal & Kotanen 2003, Agrawal et al. 2005	Zhang	8.95833	24.1465	1024.14	24.9	-12.2	37.1	17.75	-6.18333	18.3167	-6.68333	92	53	19.0738	261	166	257	173	885	1.0225	12719.2
Lepidium densiflorum	Brassicaceae	Lepidium	44.03	-79.29	44.03	47.021	N	332	8.1	815	1	32.92	0.3292	7	Non-woody	NM	Agrawal & Kotanen 2003, Agrawal et al. 2005	Zhang	8.95833	24.1465	1024.14	24.9	-12.2	37.1	17.75	-6.18333	18.3167	-6.68333	92	53	19.0738	261	166	257	173	885	1.0225	12719.2
Leptaspis zeylanica	Poaceae	Leptaspis	0.34	30.21	0.34	13.8535	N	1500	20.5	1500	58	4.2	0.042	8	Non-woody	AM	Grubb et al. 2008	Zhang	11.1833	85.3689	42.8174	29.2	16.1	13.1	22	22.5	22.8667	21.8667	135	36	39.0963	360	156	274	317	1565	0.653	16530.7
Lespedeza capitata	Fabaceae	Lespedeza	45.25	-93.12	45.25	47.7005	N	272	6	660	25	8.91	0.0891	8	Non-woody	AM	Lau et al. 2008	Zhang	11.7	26.1161	1193.75	27.9	-16.9	44.8	20.4333	-9.08333	20.4333	-9.08333	111	21	51.4127	312	70	312	70	1050	0.7147	12785.5
Leucaena leucocephala	Fabaceae	Leucaena	21.18	-157.47	21.18	21.4773	N	33	23	798.6	8	2.1	0.021	8	Woody	AM	Funk & Throop 2010	Zhang	7.1	61.7391	146.977	29.8	18.3	11.5	23.25	25.6667	26.0167	22.4833	161	13	76.5194	330	53	57	296	2077	0.3161	19376.2
Leucanthemum adustum	Asteraceae	Leucanthemum	46.27	7.11	46.27	62.4862	N	1800	3.575	1492	Bovonne	5.24	0.0524	8	Non-woody	AM	Descombes et al. 2020a	Our own searched data	6.93333	30.4094	585.489	16.3	-6.5	22.8	-2.86667	10.9667	10.9667	-2.86667	156	96	15.2806	444	305	305	444	879	1.6968	13407.9
Leucanthemum adustum	Asteraceae	Leucanthemum	46.28	7.16	46.28	64.9286	N	2070	1.93333	1605	La_Corde	1.19	0.0119	8	Non-woody	AM	Descombes et al. 2020a	Our own searched data	6.46667	28.7407	586.919	14.6	-7.9	22.5	-3.08333	9.41667	9.41667	-4.48333	164	102	14.9167	473	322	322	431	818	1.9604	13667
Leucanthemum vulgare	Asteraceae	Leucanthemum	50.57	11.37	50.57	51.7412	N	130	8.6	565	3	1.3	0.013	8	Non-woody	AM	Loranger et al. 2014	Zhang	8.325	32.2674	671.76	22.6	-3.2	25.8	15.0333	1.05	16.5167	0.05	82	42	18.6269	221	144	221	151	812	0.8812	10138.7
Leucanthemum vulgare	Asteraceae	Leucanthemum	50.21	11	50.21	58.0478	N	870	6	950	17	5.03	0.0503	8	Non-woody	AM	Unsicker et al. 2006	Zhang	8.43333	32.4359	680.093	22.7	-3.3	26	16.6167	3.73333	16.6167	-0.05	78	48	15.6677	221	153	221	181	818	0.9131	10315.5
Leucopogon esquamatus	Ericaceae	Leucopogon	-33.39	151.13	33.39	35.0116	S	180	20	1125.3	18	0	0	8	Woody	ErM	Moles & Westoby 2000	Zhang	9.68333	47.4673	400.846	26.1	5.7	20.4	21.05	12.1667	21.2833	11.3333	135	50	31.7619	402	170	352	193	1503	0.729	16842.2
Leucopogon microphyllus	Ericaceae	Leucopogon	-33.39	151.13	33.39	35.0116	S	180	20	1125.3	18	1.54	0.0154	8	Woody	ErM	Moles & Westoby 2000	Zhang	9.68333	47.4673	400.846	26.1	5.7	20.4	21.05	12.1667	21.2833	11.3333	135	50	31.7619	402	170	352	193	1503	0.729	16842.2
Licania michauxii	Chrysobalanaceae	Licania	29.38	-82.2	29.38	29.6773	N	33	20	1350	47	12	0.12	2	Woody	AM	Knight & Holt 2005	Zhang	13.4917	49.7847	525.934	33.1	6	27.1	26.7667	18.0167	26.7667	13.95	185	61	42.688	538	192	538	253	1665	0.7908	16904.7
Ligusticum mutellina	Apiaceae	Ligusticum	46.28	7.16	46.28	64.9286	N	2070	1.93333	1605	La_Corde	0	0	8	Non-woody	AM	Descombes et al. 2020a	Our own searched data	6.46667	28.7407	586.919	14.6	-7.9	22.5	-3.08333	9.41667	9.41667	-4.48333	164	102	14.9167	473	322	322	431	818	1.9604	13667
Ligusticum mutellina	Apiaceae	Ligusticum	46.27	7.16	46.27	66.7205	N	2270	1.35833	1674	Paneirosse	2.29	0.0229	8	Non-woody	AM	Descombes et al. 2020a	Our own searched data	6.21667	28.1297	582.037	13.8	-8.3	22.1	-3.48333	8.81667	8.81667	-5.01667	170	107	14.8135	493	335	335	450	801	2.0895	13781.9
Ligustrum lucidum	Oleaceae	Ligustrum	-27.5	-65.67	27.5	31.1306	S	403	13.8	934	Argentina	1.75	0.0175	7	Woody	AM	Honaine et al. 2019	Our own searched data	13.175	48.4375	500.105	32.6	5.4	27.2	24.8167	15.5	25.8667	13.6167	131	27	50.8762	361	88	330	90	1763	0.4888	16452.2
Ligustrum vulgare	Oleaceae	Ligustrum	48.31	9.03	48.31	51.9586	N	405	8.8	700	49	1.4	0.014	7	Woody	AM	Jackson et al. 1999	Zhang	8.09167	32.2377	647.114	20.6	-4.5	25.1	13.2	-0.0333333	14.85	-0.916667	116	63	20.6257	311	192	304	205	787	1.2166	11244.4
Linaria vulgaris	Plantaginaceae	Linaria	38.57	-106.59	38.57	64.6961	N	2900	10.6	525	4	1.1	0.011	7	Non-woody	NM-AM	Ness et al. 2011	Zhang	17.7417	41.3559	915.032	23.1	-19.8	42.9	12.2333	5.7	12.7167	-9.85	53	27	23.2781	139	85	128	107	1230	0.351	16634.8
Linaria vulgaris	Plantaginaceae	Linaria	39.54	-75.47	39.54	39.567	N	3	11	112.1	76	3.34	0.0334	7	Non-woody	NM-AM	Cahill et al. 2001	Zhang	10.7167	31.2439	879.387	30.1	-4.2	34.3	22.7	1.6	23.2833	1.6	111	74	11.5056	318	257	309	257	1312	0.8685	14002.9
Lindera benzoin	Lauraceae	Lindera	43.1	-73.5	43.1	44.0009	N	100	11	1140	7	10.4	0.104	7	Woody	AM	Ness et al. 2011	Zhang	11.8333	29.5096	1016.58	28	-12.1	40.1	20.1333	-3.81667	20.1333	-5.08333	107	54	18.0938	287	189	287	189	1042	0.935	12789
Lindera benzoin	Lauraceae	Lindera	39.8	-84.96	39.8	42.6108	N	312	10.3958	1037	Wildman Woods	5.2	0.052	7	Woody	AM	Bodawatta et al. 2019	Our own searched data	11.7417	31.3111	956.527	29.2	-8.3	37.5	19.7667	-1.91667	21.7833	-1.91667	117	60	20.8691	325	200	299	200	1155	0.8974	13561.4
Linum alpinum	Linaceae	Linum	46.28	7.16	46.28	64.9286	N	2070	1.93333	1605	La_Corde	0	0	6	Non-woody	AM	Descombes et al. 2020a	Our own searched data	6.46667	28.7407	586.919	14.6	-7.9	22.5	-3.08333	9.41667	9.41667	-4.48333	164	102	14.9167	473	322	322	431	818	1.9604	13667
Linum lewisii	Linaceae	Linum	38.57	-106.59	38.57	64.6961	N	2900	10.6	525	4	6.9	0.069	6	Non-woody	AM	Ness et al. 2011	Zhang	17.7417	41.3559	915.032	23.1	-19.8	42.9	12.2333	5.7	12.7167	-9.85	53	27	23.2781	139	85	128	107	1230	0.351	16634.8
Lippia graveolens	Verbenaceae	Lippia	19.3	-105.03	19.3	21.5523	N	250	24.9	748	5	4.21	0.0421	6	Woody	AM	Cuevas-Reyes et al. 2006	Zhang	12.8917	69.6847	214.735	32.7	14.2	18.5	27.5167	22.7	27.5333	22.5667	256	2	110.892	628	8	478	40	1830	0.5146	18462.3
Lippia stachyoides	Verbenaceae	Lippia	-19.3	-43.6	19.3	28.8045	S	1055	19.2417	1541.2	Serra do Cipo 2	1.44	0.0144	6	Non-woody	AM	Mendes et al.2021	Mendes	11.575	65.767	203.765	26.3	8.7	17.6	20.35	15.8167	20.7333	15.8167	316	8	89.7174	842	29	622	29	1355	1.0937	15712.8
Liquidambar formosana	Altingiaceae	Liquidambar	29.16	118.53	29.16	30.9618	N	200	16.7	1800	Xingangshan	8.83	0.0883	0	Woody	AM	Schuldt et al. 2017	Our own searched data	7.83333	25.9382	816.773	30.1	-0.1	30.2	19.3	6.91667	25.05	4.96667	303	43	54.7687	770	172	599	220	1166	1.4996	14529.8
Liquidambar styraciflua	Altingiaceae	Liquidambar	35.97	-79	35.97	36.7268	N	84	16	812	123	1.44	0.0144	0	Woody	AM	Knepp et al. 2005	Zhang	13.35	38.9213	797.069	32.4	-1.9	34.3	24.4	10.6833	25.05	5.31667	109	78	11.5081	314	251	312	271	1425	0.8003	15122.2
Liquidambar styraciflua	Altingiaceae	Liquidambar	29.45	-95.2	29.45	29.5581	N	12	20	1112.5	157	3.03	0.0303	0	Woody	AM	Hartley et al. 2010	Zhang	9.48333	36.0583	628.412	32.6	6.3	26.3	27.4333	16.5667	27.75	12.35	163	68	27.2533	393	215	376	262	1595	0.7896	16076
Liquidambar styraciflua	Altingiaceae	Liquidambar	35.58	-79	35.58	36.3277	N	83	17	86.5	171	3.95	0.0395	0	Woody	AM	Hamilton et al. 2004	Zhang	13.2667	39.4841	777.591	32.2	-1.4	33.6	24.95	10.9333	24.95	5.7	118	77	14.0026	336	247	336	279	1428	0.8154	15273.5
Liriodendron tulipifera	Magnoliaceae	Liriodendron	35.58	-79.09	35.58	36.1566	N	64	16	812	41	3.08	0.0308	6	Woody	AM	Knepp et al. 2005	Zhang	13.4917	39.7984	782.59	32.3	-1.6	33.9	24.9667	10.7833	24.9667	5.58333	118	77	13.9595	336	247	336	279	1422	0.817	15285.4
Liriodendron tulipifera	Magnoliaceae	Liriodendron	35.46	-78.4	35.46	35.8924	N	48	7.9	173.5	48	3.16	0.0316	6	Woody	AM	Johnson & Broadhead Unpublished	Zhang	12.7917	38.5291	775.659	32.3	-0.9	33.2	24.65	11.4333	25.2167	6.03333	138	76	18.5737	370	238	364	279	1426	0.8441	15272.1
Liriodendron tulipifera	Magnoliaceae	Liriodendron	35.43	-78.41	35.43	35.9075	N	53	7.9	173.5	53	3.07	0.0307	6	Woody	AM	Johnson & Broadhead Unpublished	Zhang	12.7667	38.57	774.926	32.2	-0.9	33.1	24.6333	11.4167	25.2	6.03333	140	76	18.9773	373	238	368	281	1425	0.8475	15219.2
Liriodendron tulipifera	Magnoliaceae	Liriodendron	35.44	-78.42	35.44	35.9805	N	60	7.9	173.5	54	4.76	0.0476	6	Woody	AM	Johnson & Broadhead Unpublished	Zhang	12.725	38.4441	774.972	32.1	-1	33.1	24.5833	11.3833	25.15	5.98333	139	76	18.6595	371	239	367	281	1416	0.8525	15149.9
Liriodendron tulipifera	Magnoliaceae	Liriodendron	35.12	-83.25	35.12	43.8227	N	966	7	1800	70	2.55	0.0255	6	Woody	AM	Shure & Wilson 1993	Zhang	12.825	40.8439	707.976	27.1	-4.3	31.4	3.95	16.8167	20.1333	2.68333	192	132	9.81523	510	425	455	481	1283	1.4604	15196.2
Liriodendron tulipifera	Magnoliaceae	Liriodendron	36.28	-79.21	36.28	38.0638	N	198	11	61.5	93	2.87	0.0287	6	Woody	AM	Johnson & Broadhead Unpublished	Zhang	13	38.2353	801.371	31.3	-2.7	34	22.1333	9.6	24.0833	4.23333	114	81	10.743	317	257	317	269	1367	0.8334	14989.6
Liriodendron tulipifera	Magnoliaceae	Liriodendron	35.55	-84.17	35.55	38.0545	N	278	17.8	1360	375	2.51	0.0251	6	Woody	AM	Reichle et al. 1973	Zhang	13.4583	39.9357	785.527	31.4	-2.3	33.7	5.95	20.1167	23.95	4.53333	144	81	15.1055	383	278	344	362	1327	1.024	15061.1
Lithocarpus glaber	Fagaceae	Lithocarpus	29.16	118.53	29.16	30.9618	N	200	16.7	1800	Xingangshan	13.92	0.1392	6	Woody	EcM	Schuldt et al. 2017	Our own searched data	7.83333	25.9382	816.773	30.1	-0.1	30.2	19.3	6.91667	25.05	4.96667	303	43	54.7687	770	172	599	220	1166	1.4996	14529.8
Lithocarpus glaber	Fagaceae	Lithocarpus	29.21	118.11	29.21	36.0118	N	755	15	2000	Gutianshan	10.45	0.1045	6	Woody	EcM	Brezzi et al. 2017	Our own searched data	7.85833	25.8498	826.496	31.1	0.7	30.4	20.1667	7.78333	26.0833	5.78333	303	43	57.6822	789	168	573	219	1229	1.4002	14705.9
Lithocarpus glaber	Fagaceae	Lithocarpus	29.14	118.07	29.14	32.185	N	338	15.3	2000	9	11.785	0.11785	6	Woody	EcM	Schuldt et al. 2010, Schuldt et al. 2012	Zhang	7.78333	25.6876	823.916	31.1	0.8	30.3	20.1667	7.8	26.05	5.83333	304	44	57.5394	798	172	576	223	1235	1.4084	14699.5
Lithocarpus glaber	Fagaceae	Lithocarpus	29.6	118.91	29.6	31.2757	N	186	17	1430	Thousand Island Lake	7.43	0.0743	6	Woody	EcM	Luo et al. 2017	Our own searched data	6.93333	23.8259	817.717	31.1	2	29.1	20.1167	8.5	26.25	6.26667	257	41	51.3987	646	157	517	195	1218	1.2509	14727.6
Lithraea molleoides	Anacardiaceae	Lithraea	-15.73	-47.92	15.73	25.3426	S	1067	21.2583	1561.2	Parque Nacional de Brasilia	2.29	0.0229	8	Woody	AM	Mendes et al.2021	Mendes	11.2083	67.5201	119.585	28.3	11.7	16.6	21.5833	19.3167	21.8833	19.2167	251	8	77.7232	718	30	424	51	1538	0.9794	16460.3
Litsea umbrosa	Lauraceae	Litsea	29.38	79.45	29.38	49.8575	N	2273	17.0167	1525.3	Nainital	4.93	0.0493	7	Woody	AM	Mendes et al.2021	Mendes	8.98333	40.284	461.737	25.1	2.8	22.3	18.1667	9.36667	19.3333	8.28333	567	14	106.864	1279	142	842	200	1481	1.3334	17334.7
Livistona australis	Arecaceae	Livistona	-34.1	151.08	34.1	34.6405	S	60	17	1029	36	10	0.1	7	Woody	AM	Lowman 1992	Zhang	8.40833	46.4549	361.383	24.9	6.8	18.1	20.7	12.5	20.7833	11.8333	149	65	24.7227	400	222	334	279	1471	0.8426	16692.2
Lobelia cardinalis	Campanulaceae	Lobelia	35.43	-78.41	35.43	35.9075	N	53	7.9	173.5	53	0.4	0.004	7	Non-woody	OM	Johnson & Broadhead Unpublished	Zhang	12.7667	38.57	774.926	32.2	-0.9	33.1	24.6333	11.4167	25.2	6.03333	140	76	18.9773	373	238	368	281	1425	0.8475	15219.2
Lobelia cardinalis	Campanulaceae	Lobelia	35.43	-78.45	35.43	36.0066	N	64	7.9	173.5	365	2.5	0.025	7	Non-woody	OM	Johnson & Broadhead Unpublished	Zhang	12.7	38.3686	775.228	32.1	-1	33.1	24.55	11.35	25.1333	5.95	139	77	18.5476	371	240	367	280	1420	0.8496	15216
Lobelia cardinalis	Campanulaceae	Lobelia	36.1	-78.55	36.1	37.4063	N	145	10.6	75.8	382	0.5	0.005	7	Non-woody	OM	Johnson & Broadhead Unpublished	Zhang	13.3417	39.2402	786.332	31.6	-2.4	34	23.7	10.2	24.2667	4.81667	114	78	13.3105	330	249	322	266	1383	0.8302	15101
Lolium multiflorum	Poaceae	Lolium	37.22	-80.31	37.22	43.5804	N	706	12.2	34.7	42	0	0	8	Non-woody	AM	Johnson & Broadhead Unpublished	Zhang	12.6583	37.8992	787.029	28.2	-5.2	33.4	19.0167	1.45	20.9	1.45	101	69	12.2796	287	213	277	213	1234	0.8337	14318.3
Lolium multiflorum	Poaceae	Lolium	35.44	-78.42	35.44	35.9805	N	60	7.9	173.5	54	0.05	0.0005	8	Non-woody	AM	Johnson & Broadhead Unpublished	Zhang	12.725	38.4441	774.972	32.1	-1	33.1	24.5833	11.3833	25.15	5.98333	139	76	18.6595	371	239	367	281	1416	0.8525	15149.9
Lolium multiflorum	Poaceae	Lolium	35.47	-78.4	35.47	35.8844	N	46	7.9	173.5	71	0.05	0.0005	8	Non-woody	AM	Johnson & Broadhead Unpublished	Zhang	12.8167	38.6044	775.704	32.3	-0.9	33.2	24.65	11.4167	25.2	6.01667	138	76	18.6784	370	237	364	278	1424	0.8446	15253.8
Lolium multiflorum	Poaceae	Lolium	35.47	-78.41	35.47	35.8484	N	42	7.9	173.5	72	0.01	0.0001	8	Non-woody	AM	Johnson & Broadhead Unpublished	Zhang	12.8167	38.6044	775.704	32.3	-0.9	33.2	24.65	11.4167	25.2	6.01667	138	76	18.4667	368	238	363	279	1424	0.8431	15257.8
Lolium multiflorum	Poaceae	Lolium	35.57	-78.59	35.57	36.1556	N	65	9.6	111.1	170	0.03	0.0003	8	Non-woody	AM	Johnson & Broadhead Unpublished	Zhang	12.6833	38.2028	780.677	32	-1.2	33.2	24.4833	11.1	25.05	5.73333	128	77	16.4738	351	240	347	278	1418	0.8284	15263.7
Lolium multiflorum	Poaceae	Lolium	35.59	-78.58	35.59	36.4008	N	90	9.6	111.1	173	0.28	0.0028	8	Non-woody	AM	Johnson & Broadhead Unpublished	Zhang	12.625	38.0271	779.639	31.9	-1.3	33.2	24.3833	11.05	24.95	5.65	128	78	16.1877	352	242	347	278	1414	0.8347	15210.2
Lonchocarpus eriocarinalis	Fabaceae	Lonchocarpus	19.3	-105.03	19.3	21.5523	N	250	24.9	748	5	8.515	0.08515	8	Woody	AM	Filip et al. 1995, Cuevas-Reyes et al. 2006	Zhang	12.8917	69.6847	214.735	32.7	14.2	18.5	27.5167	22.7	27.5333	22.5667	256	2	110.892	628	8	478	40	1830	0.5146	18462.3
Lonchocarpus guatemalensis	Fabaceae	Lonchocarpus	18.36	-95.07	18.36	21.7924	N	381	25.5	1432.3	6	3.21	0.0321	8	Woody	AM	Delacruz & Dirzo 1987	Zhang	8.59167	54.724	229.47	32.7	17	15.7	25.9833	23.8	26.8833	21.2833	308	20	73.8308	842	81	576	199	1681	1.0515	16467.8
Lonchocarpus minor	Fabaceae	Lonchocarpus	-14.88	-44	14.88	19.3755	S	499	24.4	871	Minas Gerais 3	0	0	8	Woody	AM	Fonseca et al. 2018	Our own searched data	11.9417	68.6303	134.251	32.2	14.8	17.4	24.75	22.2167	25.3333	22.2167	196	1	98.0389	495	6	242	6	1715	0.4836	17395.5
Lonchocarpus spp.	Fabaceae	Lonchocarpus	19.3	-105.03	19.3	21.5523	N	250	24.9	748	5	11.27	0.1127	8	Woody	AM	Cuevas-Reyes et al. 2006	Zhang	12.8917	69.6847	214.735	32.7	14.2	18.5	27.5167	22.7	27.5333	22.5667	256	2	110.892	628	8	478	40	1830	0.5146	18462.3
Lonicera involucrata	Caprifoliaceae	Lonicera	38.57	-106.59	38.57	64.6961	N	2900	10.6	525	4	2.9	0.029	7	Woody	AM	Ness et al. 2011	Zhang	17.7417	41.3559	915.032	23.1	-19.8	42.9	12.2333	5.7	12.7167	-9.85	53	27	23.2781	139	85	128	107	1230	0.351	16634.8
Lonicera japonica	Caprifoliaceae	Lonicera	35.54	-84.2	35.54	37.6121	N	230	13.9	1322	73	8	0.08	7	Non-woody	AM	Sanders et al. 2004	Zhang	13.4583	39.8176	786.841	31.4	-2.4	33.8	5.95	20.15	23.9667	4.53333	145	82	14.9505	386	281	345	365	1330	1.0273	15055.1
Lonicera maackii	Caprifoliaceae	Lonicera	39.8	-84.96	39.8	42.6108	N	312	10.3958	1037	Wildman Woods	6.14	0.0614	7	Woody	AM	Bodawatta et al. 2019	Our own searched data	11.7417	31.3111	956.527	29.2	-8.3	37.5	19.7667	-1.91667	21.7833	-1.91667	117	60	20.8691	325	200	299	200	1155	0.8974	13561.4
Lonicera morrowi	Caprifoliaceae	Lonicera	43.1	-73.5	43.1	44.0009	N	100	11	1140	7	3.1	0.031	7	Woody	AM	Ness et al. 2011	Zhang	11.8333	29.5096	1016.58	28	-12.1	40.1	20.1333	-3.81667	20.1333	-5.08333	107	54	18.0938	287	189	287	189	1042	0.935	12789
Lonicera xylosteum	Caprifoliaceae	Lonicera	48.31	9.03	48.31	51.9586	N	405	8.8	700	49	1.62	0.0162	7	Woody	AM	Jackson et al. 1999	Zhang	8.09167	32.2377	647.114	20.6	-4.5	25.1	13.2	-0.0333333	14.85	-0.916667	116	63	20.6257	311	192	304	205	787	1.2166	11244.4
Loropetalum chinense	Hamamelidaceae	Loropetalum	29.14	118	29.14	31.3112	N	241	15.3	2000	310	6.1	0.061	7	Woody	AM	Schuldt et al. 2010	Zhang	7.96667	26.0349	829.249	31.7	1.1	30.6	20.65	8.2	26.6	6.23333	301	45	57.9088	790	173	560	225	1262	1.3561	14760.2
Loropetalum chinense	Hamamelidaceae	Loropetalum	29.6	118.91	29.6	31.2757	N	186	17	1430	Thousand Island Lake	4.55	0.0455	7	Woody	AM	Luo et al. 2017	Our own searched data	6.93333	23.8259	817.717	31.1	2	29.1	20.1167	8.5	26.25	6.26667	257	41	51.3987	646	157	517	195	1218	1.2509	14727.6
Lotus corniculatus	Fabaceae	Lotus	50.57	11.37	50.57	51.7412	N	130	8.6	565	3	1.38	0.0138	8	Non-woody	AM	Loranger et al. 2014	Zhang	8.325	32.2674	671.76	22.6	-3.2	25.8	15.0333	1.05	16.5167	0.05	82	42	18.6269	221	144	221	151	812	0.8812	10138.7
Lotus corniculatus	Fabaceae	Lotus	46.28	7.06	46.28	57.5413	N	1250	6.7	1268	Plan_Sey	2.84	0.0284	8	Non-woody	AM	Descombes et al. 2020b	Our own searched data	8.85	34.9802	618.76	20.7	-4.6	25.3	0.383333	5.6	14.4667	-0.483333	127	82	13.0782	354	267	331	354	961	1.3181	13109.9
Lotus corniculatus	Fabaceae	Lotus	46.27	7.11	46.27	62.4862	N	1800	3.575	1492	Bovonne	3.2	0.032	8	Non-woody	AM	Descombes et al. 2020a	Our own searched data	6.93333	30.4094	585.489	16.3	-6.5	22.8	-2.86667	10.9667	10.9667	-2.86667	156	96	15.2806	444	305	305	444	879	1.6968	13407.9
Lotus corniculatus	Fabaceae	Lotus	46.28	7.16	46.28	64.9286	N	2070	1.93333	1605	La_Corde	1.23	0.0123	8	Non-woody	AM	Descombes et al. 2020a	Our own searched data	6.46667	28.7407	586.919	14.6	-7.9	22.5	-3.08333	9.41667	9.41667	-4.48333	164	102	14.9167	473	322	322	431	818	1.9604	13667
Lotus corniculatus	Fabaceae	Lotus	46.27	7.16	46.27	66.7205	N	2270	1.35833	1674	Paneirosse	2.51	0.0251	8	Non-woody	AM	Descombes et al. 2020a	Our own searched data	6.21667	28.1297	582.037	13.8	-8.3	22.1	-3.48333	8.81667	8.81667	-5.01667	170	107	14.8135	493	335	335	450	801	2.0895	13781.9
Luehea seemannii	Malvaceae	Luehea	9.08	-79.5	9.08	9.70162	N	69	27	2600	12	48.37	0.4837	7	Woody	AM	Richards & Coley 2007	Zhang	6.80833	74.8168	71.3015	31.5	22.4	9.1	25.95	27.5333	27.7	25.95	331	22	68.7808	943	137	163	943	1665	1.1786	18252.4
Luehea seemannii	Malvaceae	Luehea	8.59	-79.33	8.59	8.74315	N	17	26.3	1850	20	5.38	0.0538	7	Woody	AM	Van Bael et al. 2004	Zhang	6.80833	77.3674	65.2312	31.6	22.8	8.8	26.4	27.2833	27.95	26.3667	516	16	87.5248	1124	79	203	1105	1729	1.2197	18831.8
Lumnitzera littorea	Combretaceae	Lumnitzera	-18.15	146.12	18.15	20.8347	S	298	26.2	1771.3	27	29.7	0.297	8	Woody	AM	Robertson & Duke 1987	Zhang	7.65833	49.4086	282.621	29.8	14.3	15.5	25.5167	18.7	25.5833	18.7	464	23	98.2868	1124	95	919	95	1779	1.0301	19867.3
Lumnitzera racemosa	Combretaceae	Lumnitzera	-9.29	147.11	9.29	9.42514	S	15	27	1000	13	9.2	0.092	8	Woody	AM	Johnstone 1981	Zhang	8.03333	81.1448	63.7764	32.1	22.2	9.9	27.3667	25.9833	27.5333	25.9833	251	43	50.5389	694	180	533	180	1797	0.9088	18376.5
Lumnitzera racemosa	Combretaceae	Lumnitzera	-18.01	146.02	18.01	18.0821	S	8	26.2	1771.3	19	10.5	0.105	8	Woody	AM	Robertson & Duke 1987	Zhang	9.04167	52.8752	286.281	31.6	14.5	17.1	26.9333	22.4333	27.15	20.1167	418	47	77.6744	1049	162	854	228	1944	0.9854	19981.5
Lumnitzera racemosa	Combretaceae	Lumnitzera	-19.17	147.03	19.17	19.3141	S	16	25.9	2047.7	23	3.5	0.035	8	Woody	AM	Robertson & Duke 1987	Zhang	7.28333	46.688	303.684	30.4	14.8	15.6	26.7167	20.0333	26.8333	19.4	237	12	99.4323	668	47	596	56	1946	0.5389	20578.9
Lupinus argenteus	Fabaceae	Lupinus	38.57	-106.59	38.57	65.0114	N	2935	9.6	365.8	4	5.825	0.05825	8	Non-woody	NM	Louda et al. 1987, Ness et al. 2011	Zhang	17.7417	41.3559	915.032	23.1	-19.8	42.9	12.2333	5.7	12.7167	-9.85	53	27	23.2781	139	85	128	107	1230	0.351	16634.8
Lupinus nanus	Fabaceae	Lupinus	38.19	-123.04	38.19	38.3071	N	13	11	1290	180	19.69	0.1969	8	Non-woody	NM	Rudgers & Hoeksema 2003	Zhang	11.5667	67.2481	227.086	22.3	5.1	17.2	10.15	15.2833	15.6667	10.15	200	4	90.159	522	15	25	522	1261	0.7818	15875.2
Luzula campestris	Juncaceae	Luzula	50.57	11.37	50.57	51.7412	N	130	8.6	565	3	1.21	0.0121	6	Non-woody	NM-AM	Loranger et al. 2014	Zhang	8.325	32.2674	671.76	22.6	-3.2	25.8	15.0333	1.05	16.5167	0.05	82	42	18.6269	221	144	221	151	812	0.8812	10138.7
Luzula multiflora	Juncaceae	Luzula	46.27	7.16	46.27	66.7205	N	2270	1.35833	1674	Paneirosse	0	0	6	Non-woody	NM-AM	Descombes et al. 2020a	Our own searched data	6.21667	28.1297	582.037	13.8	-8.3	22.1	-3.48333	8.81667	8.81667	-5.01667	170	107	14.8135	493	335	335	450	801	2.0895	13781.9
Luzula sp	Juncaceae	Luzula	46.28	7.06	46.28	57.5413	N	1250	6.7	1268	Plan_Sey	1.5	0.015	6	Non-woody	NM-AM	Descombes et al. 2020b	Our own searched data	8.85	34.9802	618.76	20.7	-4.6	25.3	0.383333	5.6	14.4667	-0.483333	127	82	13.0782	354	267	331	354	961	1.3181	13109.9
Lycaste aromatica	Orchidaceae	Lycaste	19.31	-96.57	19.31	21.2289	N	213	25.3	1350	24	40	0.4	7	Non-woody	OM	Winkler et al. 2005	Zhang	13.025	64.801	223.099	34.6	14.5	20.1	26.0667	22.35	27	21.5667	272	11	109.358	708	34	258	38	1664	0.6657	16270.8
Lychnophora pinaster	Asteraceae	Lychnophora	-20.04	-44.01	20.04	33.3733	S	1480	20.1083	1587.3	Parque Estadual da Serra do Rola Mo	0.05	0.0005	8	Woody	AM	Mendes et al.2021	Mendes	11.775	68.4593	181.164	26.1	8.9	17.2	20.0167	16.0833	20.4667	16.0833	332	13	88.1042	892	44	689	44	1369	1.1604	15535.4
Lycopersicon esculentum	Solanaceae	Lycopersicon	41.83	123.58	41.83	42.3345	N	56	8.5	698.5	Shenyang	0.44	0.0044	8	Non-woody	AM	Huang et al.2020	Our own searched data	11.2583	24.2636	1296.15	28.1	-18.3	46.4	22.7167	-9.38333	22.7167	-9.38333	171	4	103.329	417	16	417	16	1183	0.5604	14154
Lyonia ovalifolia	Ericaceae	Lyonia	29.6	118.91	29.6	31.2757	N	186	17	1430	Thousand Island Lake	9.58	0.0958	8	Woody	ErM	Luo et al. 2017	Our own searched data	6.93333	23.8259	817.717	31.1	2	29.1	20.1167	8.5	26.25	6.26667	257	41	51.3987	646	157	517	195	1218	1.2509	14727.6
Lythrum salicaria	Lythraceae	Lythrum	43.1	-73.5	43.1	44.0009	N	100	11	1140	7	10	0.1	7	Non-woody	NM-AM	Ness et al. 2011	Zhang	11.8333	29.5096	1016.58	28	-12.1	40.1	20.1333	-3.81667	20.1333	-5.08333	107	54	18.0938	287	189	287	189	1042	0.935	12789
Lythrum salicaria	Lythraceae	Lythrum	60.79	17.33	60.79	60.79	N	0	4.5	602	Esk?n	3.34	0.0334	7	Non-woody	NM-AM	Lehndal & Agren 2015b	Our own searched data	7.4	26.9091	716.331	20.6	-6.9	27.5	13.7833	-0.333333	14.8333	-2.75	72	29	26.847	204	104	190	122	692	0.8695	9518.25
Lythrum salicaria	Lythraceae	Lythrum	57.99	16.81	57.99	58.1071	N	13	6.5	560	Flatvarp	3.11	0.0311	7	Non-woody	NM-AM	Lehndal & Agren 2015b	Our own searched data	6.76667	26.4323	683.526	21.2	-4.4	25.6	15.0667	4.91667	15.8667	-0.8	64	30	23.0393	176	101	167	132	766	0.7304	10056.7
Lythrum salicaria	Lythraceae	Lythrum	60.4	18.22	60.4	60.4	N	0	5.5	554	Forsmark	20.6	0.206	7	Non-woody	NM-AM	Lehndal & Agren 2015a	Our own searched data	7.35833	26.6606	713.229	20.8	-6.8	27.6	14.0167	-0.283333	14.9833	-2.46667	68	29	28.2838	188	95	180	113	698	0.793	9738.5
Lythrum salicaria	Lythraceae	Lythrum	63.78	20.62	63.78	63.78	N	0	3.24583	604	Gulf of Bothnia	9.8	0.098	7	Non-woody	NM-AM	Lehndal et al. 2016	Our own searched data	5.925	20.7168	799.822	18.5	-10.1	28.6	4.11667	-3.25	13.6833	-5.95	69	36	23.8779	194	111	166	133	576	1.0469	8642.58
Lythrum salicaria	Lythraceae	Lythrum	57.67	16.75	57.67	57.7241	N	6	6.5	574	H?ndel?p	3.62	0.0362	7	Non-woody	NM-AM	Lehndal & Agren 2015b	Our own searched data	7.28333	28.23	670.745	21.4	-4.4	25.8	15.1	1.43333	15.8333	-0.5	66	31	24.6946	180	100	176	131	760	0.7549	10089.4
Lythrum salicaria	Lythraceae	Lythrum	60.87	17.33	60.87	60.879	N	1	4.5	590	Igg?n	3.08	0.0308	7	Non-woody	NM-AM	Lehndal & Agren 2015b	Our own searched data	7.28333	27.0756	699.641	20.3	-6.6	26.9	13.65	-0.366667	14.6167	-2.5	70	28	27.0102	200	101	187	119	686	0.8589	9553
Lythrum salicaria	Lythraceae	Lythrum	57.45	16.73	57.45	57.477	N	3	6.5	603	Kr?kelund	2.75	0.0275	7	Non-woody	NM-AM	Lehndal & Agren 2015b	Our own searched data	7.54167	29.345	659.55	21.4	-4.3	25.7	15.7667	5.15	15.7667	-0.25	68	28	25.74	187	103	187	138	759	0.7938	10140.8
Lythrum salicaria	Lythraceae	Lythrum	63.41	19.5	63.41	63.41	N	0	2.5	639	L?ngron	6.87	0.0687	7	Non-woody	NM-AM	Lehndal & Agren 2015b	Our own searched data	6.25	22.0848	785.646	19.6	-8.7	28.3	5.58333	-1.78333	14.9333	-4.23333	75	34	28.6874	219	107	166	142	693	0.9213	8891.83
Lythrum salicaria	Lythraceae	Lythrum	62.23	17.66	62.23	62.239	N	1	3.5	520	L?rudden	4.73	0.0473	7	Non-woody	NM-AM	Lehndal & Agren 2015b	Our own searched data	7.54167	26.3695	749.559	19.6	-9	28.6	13.2667	-1.43333	14.2333	-4.23333	65	23	31.1711	176	82	167	99	640	0.8123	9269
Lythrum salicaria	Lythraceae	Lythrum	65.79	22.89	65.79	65.799	N	1	1.5	509	P?l?nge	8.81	0.0881	7	Non-woody	NM-AM	Lehndal & Agren 2015b	Our own searched data	7.44167	21.6328	967.394	19.4	-15	34.4	12.5333	-5.75	13.8833	-10.0667	56	31	22.8108	162	93	145	112	550	0.9253	8380
Lythrum salicaria	Lythraceae	Lythrum	65.7	23.1	65.7	65.709	N	1	1.5	532	Skagsudden	6.055	0.06055	7	Non-woody	NM-AM	Lehndal & Agren 2015a, Lehndal & Agren 2015b	Our own searched data	6.1	21.5548	781.383	18.4	-9.9	28.3	9.51667	-3.51667	13.7	-5.13333	60	31	23.5399	171	95	151	104	607	0.8752	8104.83
Lythrum salicaria	Lythraceae	Lythrum	56.14	14.83	56.14	56.1941	N	6	7.5	573	St?rn?	3.87	0.0387	7	Non-woody	NM-AM	Lehndal & Agren 2015b	Our own searched data	7.65	30.3571	657.356	22	-3.2	25.2	8.06667	2.4	16.0667	0.0166666	60	34	20.1578	175	107	156	132	757	0.7566	10044.6
Lythrum salicaria	Lythraceae	Lythrum	63.65	20.29	63.65	63.65	N	0	2.5	602	Vitsk?rsudden	6.985	0.06985	7	Non-woody	NM-AM	Lehndal & Agren 2015a, Lehndal & Agren 2015b	Our own searched data	5.75833	20.2047	801.168	18.3	-10.2	28.5	4.11667	-3.38333	13.55	-6.11667	69	35	24.2081	194	109	165	133	555	1.0846	8652.83
Mabea fistulifera	Euphorbiaceae	Mabea	-20.8	-42.86	20.8	27.5613	S	750.5	20.325	1374.1	Mata do Paraiso	2.38	0.0238	8	Woody	AM	Mendes et al.2021	Mendes	12.05	61.7949	238.497	27.9	8.4	19.5	21	15.9667	21.8667	15.9667	250	21	77.1453	674	67	506	67	1227	1.0546	14282.2
Mabea occidentalis	Euphorbiaceae	Mabea	9.16	-79.74	9.16	10.124	N	107	26.2292	2311	Pipeline Road	0.06	0.0006	8	Woody	AM	Weissflog et al. 2018	Our own searched data	6.075	75	70.2741	30.4	22.3	8.1	25.6	26.35	27.2	25.4667	414	21	61.582	1108	99	401	973	1681	1.6078	19274
Mabea sessiliflorum	Euphorbiaceae	Mabea	-3.57	-73.24	3.57	4.74117	S	130	26.7	3000	37	12.94	0.1294	8	Woody	AM	Fine et al. 2006	Zhang	9.70833	85.9144	43.665	31.7	20.4	11.3	26.1667	25.6667	26.55	25.4833	305	162	20.6468	871	523	753	540	1152	2.5087	12942.6
Mabea spp.	Euphorbiaceae	Mabea	-3.57	-73.24	3.57	4.74117	S	130	26.7	3000	37	6.18	0.0618	8	Woody	AM	Fine et al. 2006	Zhang	9.70833	85.9144	43.665	31.7	20.4	11.3	26.1667	25.6667	26.55	25.4833	305	162	20.6468	871	523	753	540	1152	2.5087	12942.6
Macaranga bancana	Euphorbiaceae	Macaranga	4.2	113.5	4.2	4.74054	N	60	27	4000	38	3.73	0.0373	8	Woody	AM	Itino & Itioka 2001	Zhang	7.55833	86.8774	43.5607	31.8	23.1	8.7	26.7167	27.2	27.7333	26.6333	365	180	26.8525	1083	580	653	921	1552	1.9925	16793.4
Macaranga beccariana	Euphorbiaceae	Macaranga	4.2	113.5	4.2	4.74054	N	60	27	4000	38	2	0.02	8	Woody	AM	Itino & Itioka 2001	Zhang	7.55833	86.8774	43.5607	31.8	23.1	8.7	26.7167	27.2	27.7333	26.6333	365	180	26.8525	1083	580	653	921	1552	1.9925	16793.4
Macaranga conifera	Euphorbiaceae	Macaranga	3.14	101.38	3.14	4.01387	N	97	27.1	2000	45	4.82	0.0482	8	Woody	AM	Fiala et al. 1989	Zhang	8.85	87.6238	41.524	32.1	22	10.1	26.5167	27.1667	27.4	26.3333	281	113	27.8497	781	390	516	715	1485	1.5438	15787.8
Macaranga gigantea	Euphorbiaceae	Macaranga	3.14	101.38	3.14	4.01387	N	97	27.1	2000	45	4.94	0.0494	8	Woody	AM	Fiala et al. 1989	Zhang	8.85	87.6238	41.524	32.1	22	10.1	26.5167	27.1667	27.4	26.3333	281	113	27.8497	781	390	516	715	1485	1.5438	15787.8
Macaranga havilandii	Euphorbiaceae	Macaranga	4.2	113.5	4.2	4.74054	N	60	27	4000	38	2	0.02	8	Woody	AM	Itino & Itioka 2001	Zhang	7.55833	86.8774	43.5607	31.8	23.1	8.7	26.7167	27.2	27.7333	26.6333	365	180	26.8525	1083	580	653	921	1552	1.9925	16793.4
Macaranga hosei	Euphorbiaceae	Macaranga	4.2	113.5	4.2	4.74054	N	60	27	4000	38	2.5	0.025	8	Woody	AM	Itino & Itioka 2001	Zhang	7.55833	86.8774	43.5607	31.8	23.1	8.7	26.7167	27.2	27.7333	26.6333	365	180	26.8525	1083	580	653	921	1552	1.9925	16793.4
Macaranga hosei	Euphorbiaceae	Macaranga	3.14	101.38	3.14	4.01387	N	97	27.1	2000	45	1.08	0.0108	8	Woody	AM	Fiala et al. 1989	Zhang	8.85	87.6238	41.524	32.1	22	10.1	26.5167	27.1667	27.4	26.3333	281	113	27.8497	781	390	516	715	1485	1.5438	15787.8
Macaranga hosei	Euphorbiaceae	Macaranga	3.21	100.48	3.21	6.54333	N	370	28	2670	142	13.38	0.1338	8	Woody	AM	Fiala et al. 1994	Zhang	8.94167	91.2415	34.9973	32.1	22.3	9.8	26.6667	27.2167	27.45	26.55	293	117	28.3184	801	390	545	712	1530	1.5496	16233
Macaranga hosei	Euphorbiaceae	Macaranga	3.3	101.31	3.3	3.37207	N	8	21	1252.3	111	0.2	0.002	8	Woody	AM	Heil et al. 2001a	Zhang	8.81667	89.966	37.7993	32	22.2	9.8	26.5333	27.1333	27.3833	26.4167	282	116	28.1912	782	382	526	705	1516	1.5208	16196.4
Macaranga hullettii	Euphorbiaceae	Macaranga	4.2	113.5	4.2	4.74054	N	60	27	4000	38	3.6	0.036	8	Woody	AM	Itino & Itioka 2001	Zhang	7.55833	86.8774	43.5607	31.8	23.1	8.7	26.7167	27.2	27.7333	26.6333	365	180	26.8525	1083	580	653	921	1552	1.9925	16793.4
Macaranga hullettii	Euphorbiaceae	Macaranga	3.14	101.38	3.14	4.01387	N	97	27.1	2000	45	1.14	0.0114	8	Woody	AM	Fiala et al. 1989	Zhang	8.85	87.6238	41.524	32.1	22	10.1	26.5167	27.1667	27.4	26.3333	281	113	27.8497	781	390	516	715	1485	1.5438	15787.8
Macaranga hypoleuca	Euphorbiaceae	Macaranga	3.14	101.38	3.14	4.01387	N	97	27.1	2000	45	1.09	0.0109	8	Woody	AM	Fiala et al. 1989	Zhang	8.85	87.6238	41.524	32.1	22	10.1	26.5167	27.1667	27.4	26.3333	281	113	27.8497	781	390	516	715	1485	1.5438	15787.8
Macaranga kingii	Euphorbiaceae	Macaranga	4.2	113.5	4.2	4.74054	N	60	27	4000	38	0	0	8	Woody	AM	Itino & Itioka 2001	Zhang	7.55833	86.8774	43.5607	31.8	23.1	8.7	26.7167	27.2	27.7333	26.6333	365	180	26.8525	1083	580	653	921	1552	1.9925	16793.4
Macaranga lamellata	Euphorbiaceae	Macaranga	4.2	113.5	4.2	4.74054	N	60	27	4000	38	2	0.02	8	Woody	AM	Itino & Itioka 2001	Zhang	7.55833	86.8774	43.5607	31.8	23.1	8.7	26.7167	27.2	27.7333	26.6333	365	180	26.8525	1083	580	653	921	1552	1.9925	16793.4
Macaranga tanarius	Euphorbiaceae	Macaranga	3.14	101.38	3.14	4.01387	N	97	27.1	2000	45	5	0.05	8	Woody	AM	Fiala et al. 1989	Zhang	8.85	87.6238	41.524	32.1	22	10.1	26.5167	27.1667	27.4	26.3333	281	113	27.8497	781	390	516	715	1485	1.5438	15787.8
Macaranga tanarius	Euphorbiaceae	Macaranga	3.21	100.48	3.21	6.54333	N	370	28	2670	142	9.05	0.0905	8	Woody	AM	Fiala et al. 1994	Zhang	8.88333	90.6463	37.132	32.1	22.3	9.8	26.6167	27.2167	27.4833	26.5167	290	117	28.3992	798	388	539	711	1523	1.5442	16199.8
Macaranga tanarius	Euphorbiaceae	Macaranga	3.3	101.31	3.3	3.37207	N	8	21	1252.3	111	3.2	0.032	8	Woody	AM	Heil et al. 2001a	Zhang	8.81667	89.966	37.7993	32	22.2	9.8	26.5333	27.1333	27.3833	26.4167	282	116	28.1912	782	382	526	705	1516	1.5208	16196.4
Macaranga tanarius	Euphorbiaceae	Macaranga	2.29	102.14	2.29	2.52423	N	26	21	617.5	256	5.9	0.059	8	Woody	AM	Heil et al. 2001b	Zhang	8.13333	87.4552	38.8957	31.4	22.1	9.3	26.4833	26.6333	27.15	26.1833	231	88	27.0745	675	323	518	481	1492	1.3676	16061.8
Macaranga trachyphylla	Euphorbiaceae	Macaranga	4.2	113.5	4.2	4.74054	N	60	27	4000	38	2.63	0.0263	8	Woody	AM	Itino & Itioka 2001	Zhang	7.55833	86.8774	43.5607	31.8	23.1	8.7	26.7167	27.2	27.7333	26.6333	365	180	26.8525	1083	580	653	921	1552	1.9925	16793.4
Macaranga triloba	Euphorbiaceae	Macaranga	3.14	101.38	3.14	4.01387	N	97	27.1	2000	45	5.36	0.0536	8	Woody	AM	Fiala et al. 1989	Zhang	8.85	87.6238	41.524	32.1	22	10.1	26.5167	27.1667	27.4	26.3333	281	113	27.8497	781	390	516	715	1485	1.5438	15787.8
Macaranga triloba	Euphorbiaceae	Macaranga	3.3	101.31	3.3	3.37207	N	8	21	1252.3	111	1.2	0.012	8	Woody	AM	Heil et al. 2001a	Zhang	8.81667	89.966	37.7993	32	22.2	9.8	26.5333	27.1333	27.3833	26.4167	282	116	28.1912	782	382	526	705	1516	1.5208	16196.4
[truncated: 1,196 more rows]

## Sheet: Metadata
Variable	Explanation
Species	Plant species
Family	Plant family
Genus	Plant genus
Latitude	Latitude of study location
Longitude	Longitude of study location
[truncated: 37 more rows]

## Sheet: Reference
	Reference for raw herbivory data extracted from published materials (for our own searched data in the “Source” colume in HerbivoryData sheet)
[truncated: 96 more rows]
